# Supplementary material for: Immune Infiltration of CD8+ T Cells in Patients With Diabetic Pancreatic Cancer Reduces the Malignancy of Cancer Tissues: An In Silico Study
Source: Front Endocrinol (Lausanne). 2022 Jan 25;12:826667. doi: 10.3389/fendo.2021.826667 (PMC8821103; doi:10.3389/fendo.2021.826667)
Supplement: Supplementary file 5 [file DataSheet_2.xlsx]

## Sheet: Signature Matrix
NAME	Acinar	B	CD8Tex	Ductal	Endocrine	Endothelial	Fibroblasts	M1	Malignant	Monocyte	pDC	Plasma	Stellate
AACS	1	1	1	1	52.979	1	1	1	37.2573	1	1	1	1
AAR2	1	1	1	1	1	1	1	1	1	1	1	1	49.953
AASDH	1	1	1	1	49.8467	1	1	1	1	1	1	1	1
ABAT	1	1	1	1	79.5275	1	1	1	1	1	1	1	1
ABCA1	1	1	1	1	1	1	54.7929	58.6438	1	77.7269	1	1	1
ABCA5	83.3287	1	1	71.6944	182.86	1	1	1	1	1	1	64.7818	49.0942
ABCA6	1	1	1	1	1	1	65.1214	1	1	1	1	1	1
ABCA8	1	1	1	1	1	1	135.643	1	1	1	1	1	50.3901
ABCB1	1	1	1	1	1	66.1039	1	1	1	1	1	1	1
ABCC4	1	1	1	1	1	56.2592	1	1	1	1	1	1	1
ABCC8	1	1	1	1	417.737	1	1	1	1	1	1	1	1
ABCC9	1	1	1	1	1	1	52.4727	1	1	1	1	1	101.714
ABCD3	1	1	1	92.2711	37.7437	1	1	1	49.6627	1	1	1	1
ABCF2	1	1	1	1	1	1	1	44.9674	1	1	1	1	1
ABCG1	1	1	1	1	1	149.062	1	43.8353	37.5499	99.3319	1	1	1
ABHD11.AS1	1	1	1	1	1	1	1	1	72.9535	1	1	1	1
ABHD17C	1	1	1	1	1	1	1	1	69.3836	1	1	1	1
ABHD3	1	58.9084	1	1	1	1	1	73.0029	61.4292	1	1	57.4195	1
ABHD4	1	1	1	44.0556	1	1	1	1	1	1	1	1	1
ABI3	1	136.58	111.469	1	1	160.614	1	198.436	1	121.706	164.469	1	1
ABI3BP	1	1	1	1	1	1	68.5609	1	1	1	1	1	1
ABLIM3	1	1	1	1	1	1	1	1	51.6513	1	1	1	1
ABTB1	1	1	1	1	1	57.2755	1	1	46.1545	1	1	58.4347	87.3448
AC004130.1	1	1	1	69.9066	1	1	1	1	1	1	1	1	1
AC004687.1	1	107.241	124.624	1	1	1	1	41.8086	1	51.3185	70.2115	1	1
AC007207.2	50.8717	1	1	1	1	1	1	1	1	1	1	1	1
AC008105.2	1	1	1	31.372	71.2696	1	1	1	1	1	1	1	1
AC008771.1	1	1	1	67.3641	1	1	1	1	41.7044	1	1	1	1
AC012236.1	1	61.3833	1	1	1	1	1	1	1	1	1	137.653	1
AC013275.1	1	1	1	54.9741	1	1	1	1	1	1	1	1	1
AC016831.4	1	1	108.541	1	1	1	1	1	1	1	1	1	1
AC020656.1	1	1	1	1	1	1	1	1	163.408	79.6676	129.071	1	1
AC022613.1	1	1	1	176.131	32.9139	1	1	1	1	1	1	1	1
AC023590.1	1	79.6401	1	1	1	1	1	1	1	1	1	1	1
AC025164.1	1	42.3363	78.1035	1	1	1	1	1	1	1	1	1	1
AC026979.2	1	1	1	1	62.5183	1	1	1	1	1	1	1	1
AC027644.3	69.8723	1	1	127.862	74.4996	1	1	1	39.1979	1	1	1	69.6056
AC040162.1	191.56	1	1	1	1	1	1	1	1	1	1	1	1
AC078883.1	1	1	1	1	1	1	1	1	1	1	1	45.9224	1
AC084033.3	1	74.0459	1	1	38.8306	1	1	1	1	1	1	1	1
AC091057.1	1	137.103	1	1	1	1	1	69.2453	1	1	1	1	1
AC092683.1	1	1	1	41.1354	67.6995	48.4332	1	1	1	1	1	63.9262	1
AC100793.2	1	1	1	1	1	1	1	1	1	1	1	1	59.195
AC103591.3	46.5402	78.1084	102.803	63.9496	1	1	1	116.959	1	127.052	257.762	137.158	1
AC106795.2	1	1	1	1	91.8427	1	1	1	1	1	1	1	1
AC109826.1	1	1	1	1	1	1	1	39.2987	1	1	1	1	1
AC114760.2	1	115.379	237.945	1	1	1	58.8176	73.7131	1	75.423	206.953	85.8072	1
AC118549.1	1	1	1	1	45.3314	1	1	1	1	1	1	1	1
AC243960.1	1	1	1	1	1	1	1	1	1	1	1	111.373	1
ACAP1	1	182.258	337.069	1	52.244	1	1	54.2202	1	1	69.6988	131.791	1
ACAT2	1	70.0666	1	1	1	1	1	56.5033	1	51.5168	1	1	1
ACBD5	1	1	1	1	1	1	1	1	56.207	1	1	1	1
ACER3	1	1	1	1	1	1	1	74.3557	1	50.8065	91.3769	1	1
ACHE	1	1	1	1	1	1	1	1	51.2483	1	1	1	1
ACKR1	1	52.6711	1	1	53.3618	646.309	1	1	1	1	1	55.4919	1
ACO1	42.3686	1	1	1	1	1	44.621	1	1	1	1	1	1
ACOT2	1	1	1	1	1	1	1	1	1	1	1	1	59.2958
ACOX1	64.2791	1	1	1	1	1	1	37.7	68.0955	1	1	1	1
ACP2	1	1	1	44.7904	1	1	1	1	32.8932	78.3165	1	1	1
ACP5	1	107.476	107.747	1	1	1	1	131.791	1	486.884	217.942	78.5296	1
ACSL1	1	1	1	1	47.5485	1	1	83.4757	1	185.366	124.933	1	1
ACSL4	1	1	1	1	1	1	1	55.1115	1	62.5325	82.7453	1	1
ACSL5	1	26.071	1	1	1	79.8272	1	1	95.021	1	1	1	1
ACSL6	1	1	1	1	1	1	1	85.3782	1	1	1	1	1
ACSM3	1	1	1	57.9653	1	1	1	1	1	1	1	1	1
ACSS2	1	1	1	1	1	1	1	1	53.9627	1	1	1	1
ACTG2	1	1	1	1	1	1	1	1	1	1	1	1	177.215
ACVR1	1	1	1	1	1	1	61.4142	1	40.5348	1	1	1	1
ACVR1B	54.6732	1	1	68.2845	40.1177	1	1	1	1	1	1	1	1
ACVR2A	1	1	1	1	1	1	50.2098	1	1	1	1	1	1
ACVRL1	1	1	1	1	1	236.057	50.7444	1	1	1	1	1	1
ACY3	1	112.735	1	1	1	1	1	1	30.7931	1	1	1	1
ADA	1	134.785	1	1	1	1	1	1	1	1	1	63.3376	55.0505
ADA2	1	1	1	1	1	1	1	93.2771	1	119.593	136.879	140.303	1
ADAM12	1	1	1	1	1	1	82.1587	1	1	1	1	1	1
ADAM15	1	1	1	1	80.4944	280.456	1	69.2829	107.997	1	1	72.5207	1
ADAM28	1	78.2432	191.269	1	1	1	1	104.152	104.63	82.2342	107.18	53.4876	1
ADAM8	1	1	1	1	1	1	1	69.8969	55.9114	107.382	56.9923	1	1
ADAMTS1	1	59.2262	1	1	49.7089	275.122	125.124	1	1	1	1	245.744	665.892
ADAMTS12	1	1	1	1	1	1	92.1966	1	1	1	1	1	1
ADAMTS2	1	1	1	1	1	1	94.6971	1	1	1	1	1	1
ADAMTS4	1	1	1	1	1	138.061	45.5344	1	1	1	1	75.0759	422.621
ADAMTS6	1	1	1	1	1	43.6681	1	1	1	1	1	1	1
ADAMTS9	1	1	1	69.9295	1	225.669	1	1	1	1	1	109.413	249.591
ADAMTS9.AS2	1	1	1	60.6171	1	1	1	1	1	1	1	1	1
ADAP1	1	1	1	1	1	1	1	1	67.7902	1	1	1	1
ADAP2	1	1	1	1	1	1	1	136.232	1	82.9912	124.844	1	137.191
ADARB1	1	1	1	1	1	59.8207	1	1	1	1	1	1	1
ADCK2	1	1	1	1	1	1	1	1	1	1	57.8278	1	1
ADCY3	1	1	1	1	1	1	1	1	1	1	1	64.685	236.116
ADCY4	1	1	1	1	1	337.104	1	1	1	1	1	1	54.6686
ADCY6	1	1	1	1	1	1	1	1	1	1	1	1	50.7207
ADCY7	1	1	1	1	1	1	1	53.512	1	83.0929	1	1	1
ADCYAP1	1	1	1	1	200.826	1	1	1	1	1	1	1	1
ADGRA2	1	1	1	1	1	1	87.8361	1	1	1	1	1	186.973
ADGRE5	1	85.6388	129.769	1	1	1	1	70.3934	54.9991	51.4482	112.541	69.862	77.1016
ADGRF1	1	1	1	1	1	1	1	1	68.1734	1	1	1	1
ADGRF5	1	1	1	1	1	285.396	1	1	1	1	1	70.2738	152.206
ADGRL2	1	1	1	1	1	110.247	1	1	1	1	1	1	1
ADGRL4	1	1	1	1	1	393.048	1	1	1	1	1	1	1
ADH1B	1	1	1	1	1	1	173.121	1	1	1	1	1	1
ADM	1	1	1	1	55.9752	204.062	110.68	105.566	207.53	299.513	1	66.9997	1
ADM5	1	1	1	1	1	112.486	1	1	1	1	1	1	1
ADORA1	1	1	1	50.09	1	1	1	1	1	1	1	1	1
ADRA2A	114.038	1	1	180.99	74.9918	1	65.3461	1	34.9573	1	1	1	1
ADSL	28.7893	97.6649	108.449	59.3909	41.1974	1	1	46.9836	38.0401	45.8202	55.5944	1	1
AEBP1	1	1	1	1	1	45.6768	1022.51	53.4909	1	66.3586	1	293.508	326.889
AF274858.1	1	1	1	1	49.3072	1	1	1	1	1	1	1	1
AFAP1	1	1	1	1	1	73.6769	1	1	40.7021	1	1	1	1
AFAP1L1	1	1	1	1	1	65.3943	1	1	1	1	1	1	1
AFAP1L2	1	1	1	1	1	1	1	1	1	1	1	1	41.6758
AGA	1	54.2349	1	77.4588	48.9872	1	1	1	1	52.6435	1	80.249	1
AGAP2.AS1	1	1	1	1	1	1	1	1	1	1	1	1	52.4843
AGPAT3	1	1	1	1	1	1	1	54.4855	43.776	1	55.9959	1	1
AGPAT5	1	1	1	1	1	1	1	1	51.9587	1	1	1	1
AGPS	1	34.103	1	1	1	1	1	36.8316	45.9196	61.9829	1	1	1
AGR3	1	1	1	98.3684	1	1	1	1	374.811	1	1	1	1
AHCTF1	1	1	1	1	1	55.8434	1	1	1	1	1	1	1
AHNAK2	1	1	1	1	1	1	44.2147	1	104.508	1	1	1	1
AICDA	1	61.0095	1	1	1	1	1	1	1	1	1	1	1
AIF1	1	59.7055	130.846	1	52.2597	1	1	1484.03	1	1464.38	1557.62	103.638	1
AIF1L	1	1	1	1	1	141.965	1	1	1	1	1	1	1
AIM2	1	77.8954	1	1	1	1	1	1	1	1	1	1	1
AIMP2	1	49.2357	1	1	1	1	1	39.9768	1	49.226	82.4943	1	1
AK4	1	1	1	1	1	1	1	1	75.8177	1	1	1	1
AKAP1	1	1	1	1	42.0142	1	1	1	70.5472	1	1	55.2995	87.7289
AKAP12	1	1	1	1	58.0919	145.619	177.874	1	1	1	1	73.8669	237.895
AKAP7	135.123	1	83.7034	365.193	54.7095	47.2158	1	1	1	1	1	1	1
AKAP8	1	42.6721	1	1	1	1	1	1	1	1	1	1	1
AKIRIN1	1	46.3635	157.37	56.6319	53.8933	59.9801	68.0096	40.4236	53.0228	1	1	63.1909	98.9518
AKNA	1	81.7161	137.047	1	1	1	1	65.3142	1	54.9772	68.4016	62.2318	1
AKR1B10	1	1	1	1	1	1	1	1	75.58	1	1	1	1
AKR1C1	67.0209	1	1	1	1	1	1	1	65.8089	1	1	1	1
AKR1C3	1	1	1	1	1	1	1	1	262.781	1	1	1	1
AKR7A3	84.8026	1	1	1	1	1	1	1	119.242	1	1	1	1
AL049839.2	99.0357	1	1	121.113	1	1	1	1	1	1	1	1	1
AL118508.1	1	1	1	1	78.6107	1	1	1	1	1	1	1	1
AL118516.1	1	1	1	1	50.2153	1	1	1	1	1	1	1	1
AL121929.2	1	1	1	42.2626	1	1	1	1	1	1	1	1	1
AL133467.1	1	43.3934	1	1	1	1	1	1	1	1	1	1	1
AL135925.1	1	1	1	1	59.5006	1	1	1	1	1	1	1	1
AL138930.1	93.2969	1	1	416.689	70.2109	1	1	1	1	1	1	1	1
AL162231.1	1	1	1	1	66.3436	1	1	1	1	1	1	1	1
AL355102.4	1	1	1	65.1595	1	1	1	1	1	1	1	1	1
AL355312.3	1	1	1	1	1	1	1	1	85.4676	1	1	1	1
AL365226.2	87.5439	1	1	1	1	1	1	1	183.937	1	1	1	1
AL390728.6	1	1	1	1	1	43.081	1	1	1	49.489	1	1	1
AL441992.1	1	76.2615	1	1	1	1	1	1	1	1	1	1	1
AL445524.1	1	1	1	1	1	1	1	1	63.9029	1	1	1	1
AL450384.2	1	1	1	1	51.0964	1	1	1	1	1	1	1	63.2207
AL451165.2	1	1	1	59.4153	30.082	1	1	1	1	1	1	1	1
AL583785.1	1	1	1	1	1	55.9049	1	1	1	1	1	1	1
AL928742.1	1	1	1	1	1	1	1	1	1	1	1	93.9307	1
ALAD	50.5178	1	1	53.1802	1	1	32.764	1	1	1	1	1	1
ALAS1	1	1	1	1	1	1	1	1	1	45.4485	1	1	1
ALB	905.669	1	1	1	1	1	1	1	1	1	1	1	1
ALDH18A1	48.8861	47.7983	1	1	1	1	53.4147	1	41.1712	1	1	1	1
ALDH1A3	1	1	1	1	1	1	80.9724	1	1	1	1	1	1
ALDH3A2	60.8436	1	1	194.677	42.8674	1	1	1	39.0317	40.328	1	1	1
ALDH6A1	1	1	1	47.0011	1	1	1	1	1	1	1	1	1
ALDOB	1	1	1	1	1	1	1	1	59.8859	1	1	1	1
ALG14	1	1	1	1	37.9786	1	1	1	38.2835	1	1	49.601	1
ALKAL2	147.643	1	1	272.189	69.3709	1	1	1	1	1	1	1	1
ALOX5	1	1	1	1	40.1204	1	1	124.043	1	179.058	135.316	1	1
ALOX5AP	1	364.886	373.992	1	62.1053	1	52.0209	1275.87	1	847.606	884.544	166.693	1
ALPL	1	1	1	1	1	63.916	1	1	1	1	1	1	1
ALYREF	1	81.3134	1	1	1	1	1	50.909	1	1	1	1	1
AMBP	238.532	1	1	1079.48	118.249	76.9328	1	1	1	1	59.8488	46.0583	1
AMDHD2	1	1	1	1	1	1	1	34.2617	1	75.7917	1	1	1
AMN	1	1	1	1	1	1	1	1	154.239	1	1	1	1
AMN1	1	1	1	40.4051	1	1	1	1	1	1	1	1	1
AMOTL2	1	1	1	94.1888	1	1	46.8744	1	1	1	1	1	1
AMPD2	1	1	1	1	66.7665	1	1	1	1	1	1	1	1
AMT	1	1	1	50.4318	1	1	1	1	1	1	1	1	1
AMY2A	11469.9	1	1	273.799	305.753	261.489	77.5577	87.9458	1	1	240.608	64.4091	1
AMY2B	3187.56	1	1	100.744	92.1894	1	1	1	1	1	63.5843	1	1
ANGPT1	1	1	1	1	1	1	1	1	1	1	1	1	119.71
ANGPT2	1	1	1	1	1	1	1	1	1	1	1	1	243.006
ANGPTL1	1	1	1	91.8056	1	1	98.1758	1	1	1	1	1	1
ANGPTL2	1	1	1	1	1	54.9554	142.595	1	1	1	1	1	1
ANGPTL4	1	1	1	1	1	1	50.8696	1	78.9291	1	1	1	106.02
ANKIB1	43.3731	1	1	1	32.7916	1	1	1	39.8851	1	1	1	1
ANKRD13A	54.7937	77.6937	1	1	37.3321	1	1	48.2076	1	1	1	1	1
ANKRD22	1	1	1	1	1	1	1	55.0121	51.6128	68.6011	58.0979	1	1
ANKRD28	1	1	1	1	1	87.5024	156.563	54.4624	32.4631	65.5374	1	150.85	60.8974
ANKRD29	1	1	1	1	1	82.2158	1	1	1	1	1	1	1
ANKRD36C	1	77.9116	105.54	66.1997	50.2295	50.671	1	62.7503	130.566	1	1	75.6087	1
ANKRD37	1	1	1	1	1	1	40.6515	1	104.762	81.368	1	1	1
ANKRD44	1	69.7428	202.429	1	1	1	1	64.8699	1	47.593	92.1616	76.2787	1
ANKRD54	1	41.6548	1	1	1	1	1	1	1	1	1	1	1
ANKRD65	1	1	1	56.0288	38.6483	1	1	1	1	1	1	1	1
ANKZF1	1	1	91.5668	65.9087	51.3119	1	1	1	54.0021	1	1	61.3587	1
ANLN	1	1	1	1	1	1	1	62.6097	1	1	1	1	1
ANO1	1	1	1	1	1	1	1	1	42.5981	1	1	1	88.7043
ANPEP	490.069	1	1	63.7934	1	1	1	46.9482	99.0802	123.62	105.722	1	1
ANTXR1	1	1	1	1	1	1	297.95	1	1	1	1	90.0619	103.69
ANTXR2	1	1	1	1	1	1	116.356	1	51.4	1	1	1	1
ANXA10	1	1	1	1	1	1	1	1	205.292	1	1	1	1
ANXA2R	1	1	108.322	1	1	38.9058	1	1	1	1	1	1	1
ANXA3	118.037	1	1	294.377	45.4474	1	1	1	185.988	1	1	1	1
ANXA9	1	1	1	234.14	1	1	1	1	1	1	1	1	1
AOAH	1	1	1	1	1	1	1	45.7108	1	63.3832	64.4913	1	1
AOC1	1	1	1	1	1	1	1	1	107.895	1	1	1	1
AOC3	1	1	1	1	1	78.7256	1	1	1	1	1	1	134.712
AP001528.2	1	1	1	1	1	50.254	1	1	1	1	1	1	1
AP002387.1	1	1	1	1	45.0187	1	1	1	1	1	1	1	1
AP1G2	1	53.5284	83.2716	64.2024	54.1816	1	1	1	46.3412	1	1	74.8594	1
AP1M1	1	1	1	1	1	1	1	57.4962	1	1	1	1	1
AP1M2	46.5666	1	1	81.7391	50.7121	1	1	1	56.9984	1	1	1	1
AP1S2	1	106.179	83.772	1	52.8952	139.083	56.1719	407.342	1	274.696	380.965	71.0334	1
AP3M1	1	43.9818	1	1	1	1	1	1	1	1	1	1	1
APBB1	1	1	1	1	104.869	1	1	1	1	1	1	1	1
APBB1IP	1	92.5334	183.018	1	1	1	1	136.647	1	102.009	130.783	1	1
APBB2	1	1	1	1	1	79.6771	52.1649	1	1	1	1	1	1
APCDD1	1	1	1	1	1	1	58.4591	1	1	1	1	1	54.9396
APEH	1	46.0655	1	1	23.8812	1	1	34.6629	1	1	1	59.8052	1
APEX2	1	1	1	75.964	1	1	1	1	1	1	1	1	1
API5	61.4181	44.6281	99.5057	1	44.4069	40.325	1	60.0313	1	1	1	1	82.7387
APLNR	1	1	1	1	1	135.773	1	1	1	1	1	1	1
APLP1	1	1	1	1	163.215	1	1	1	1	1	1	1	1
APOBEC2	1	1	1	105.018	41.0426	1	1	1	1	1	1	1	1
APOBEC3C	1	115.928	111.136	75.123	1	1	41.361	97.8196	38.5252	53.5402	54.0628	100.969	1
APOBEC3G	1	154.025	118.919	1	1	1	1	74.6309	1	38.1981	55.6686	79.6909	1
APOBR	1	1	1	1	1	1	1	67.6489	1	1	82.4553	1	1
APOC1	68.6517	193.154	1	71.4857	179.903	96.7685	125.502	1348.86	145.534	3137.71	1681.78	281.045	208.773
APOH	1	1	1	72.2873	1	1	1	1	1	1	1	1	1
APOL2	1	1	1	1	67.9582	1	61.8216	1	103.445	1	1	58.8395	1
APOL3	1	1	1	1	1	104.338	1	1	1	1	1	58.7441	1
APOLD1	1	85.2699	1	1	73.377	534.157	1	57.1898	1	1	1	105.994	331.423
APPL2	1	1	1	78.9219	1	1	1	1	73.5959	1	1	1	1
AQP3	1	1	1	1	57.1139	1	1	1	57.4904	1	1	72.5913	1
AQP5	1	1	1	1	1	1	1	1	105.916	1	1	1	1
AQP8	307.904	1	1	1	1	1	1	1	1	1	1	1	1
AQP9	1	1	1	1	1	1	1	1	1	121.7	1	1	1
ARAP1	1	1	1	1	1	1	58.6378	54.4721	44.5743	47.5798	77.8065	1	1
ARAP3	1	1	1	1	1	95.6702	1	1	1	1	1	1	1
AREG	1	1	1	1	1	1	1	1	1	126.587	85.2447	1	1
ARFGAP1	1	1	1	1	1	1	1	1	43.1328	1	1	48.5638	1
ARFGEF3	1	1	1	1	133.6	1	1	1	34.627	1	1	1	1
ARG2	1	1	1	1	48.9374	1	1	1	1	1	1	1	1
ARHGAP10	1	1	1	1	1	1	1	1	1	1	1	1	80.3795
ARHGAP11A	1	93.7985	1	1	1	1	1	59.8526	1	1	1	1	1
ARHGAP15	1	101.4	177.623	1	1	1	1	120.992	1	72.5386	138.733	98.8202	136.104
ARHGAP17	1	1	1	1	1	78.2768	1	1	1	1	1	1	71.9399
ARHGAP24	1	1	131.703	132.981	53.4465	1	1	68.5615	1	1	93.2514	1	1
ARHGAP25	1	95.7398	81.7816	1	1	1	1	1	1	1	1	1	1
ARHGAP29	46.996	1	1	151.982	29.9695	353.235	1	1	55.6815	1	1	1	242.183
ARHGAP30	1	111.845	125.795	1	1	1	1	64.8926	1	85.9811	108.664	1	1
ARHGAP31	1	1	1	1	1	56.3765	1	1	1	1	1	1	1
ARHGAP32	41.1191	1	1	1	1	1	1	1	76.2937	1	1	1	1
ARHGAP4	1	101.89	93.0484	1	1	1	1	76.445	1	61.4929	53.5391	1	1
ARHGAP45	1	78.4803	96.1847	1	1	1	1	83.7204	1	1	77.2772	58.439	1
ARHGAP6	1	1	1	1	1	1	1	1	1	1	1	1	83.7794
ARHGAP8	1	1	1	50.4146	1	1	1	1	1	1	1	1	1
ARHGAP9	1	91.573	93.5761	1	1	1	1	82.1915	1	1	57.4612	1	1
ARHGDIG	66.0026	1	1	1	1	1	1	1	1	1	1	1	1
ARHGEF1	1	155.556	194.899	46.4301	48.7715	83.9187	1	65.8876	60.1681	1	76.6409	66.4079	51.4221
ARHGEF15	1	1	1	1	1	149.069	1	1	1	1	1	1	1
ARHGEF17	1	1	1	1	1	1	1	1	1	1	1	1	145.495
ARHGEF25	1	1	1	1	1	1	1	1	1	1	1	1	55.3443
ARHGEF3	1	44.4882	1	1	1	113.326	1	1	1	1	1	41.9412	1
ARHGEF35	1	1	1	1	1	1	1	1	55.403	1	1	1	1
ARHGEF40	1	1	1	141.238	45.5303	1	58.3783	37.3027	1	1	1	1	1
ARHGEF6	1	1	1	1	1	1	1	58.5828	1	1	54.6412	1	1
ARHGEF9	1	1	1	1	63.4904	1	1	1	1	1	1	1	1
ARID3A	1	1	1	1	46.5227	1	1	60.9068	1	1	1	58.6215	1
ARID4A	1	40.5406	119.896	1	66.2936	83.1469	50.0253	60.8619	57.044	57.3537	1	1	77.1268
ARIH1	1	1	1	1	1	1	43.438	1	1	1	1	1	1
ARL14	1	1	1	1	1	1	1	1	123.516	1	1	1	1
ARL15	1	1	1	1	1	96.4538	1	1	1	1	1	1	1
ARMC8	1	51.5679	79.922	48.5378	37.1458	31.0444	38.6672	51.9838	39.0248	1	1	1	52.9534
ARRB2	1	68.3603	121.264	1	1	1	1	164.891	1	205.423	269.695	68.0013	1
ARSA	58.2982	1	1	1	51.5035	1	40.7216	38.1333	1	1	1	121.156	1
ARSE	58.8518	1	1	202.154	1	1	1	1	32.7776	1	1	1	1
ARVCF	1	1	1	1	57.8287	1	1	1	1	1	1	1	1
ASB9	1	1	1	1	227.435	1	1	1	1	1	1	1	1
ASCC3	1	1	112.828	1	1	1	1	1	1	1	76.0564	1	1
ASCL2	1	1	1	1	119.581	1	1	1	1	1	1	1	1
ASF1A	1	100.073	80.679	60.742	43.855	54.2874	1	46.5277	1	26.4412	1	24.8243	1
ASF1B	1	137.757	1	1	1	1	1	77.7438	1	1	1	1	1
ASGR1	1	1	1	1	1	1	1	38.989	1	70.6663	80.1766	1	1
ASMTL	1	1	1	1	1	1	51.0636	1	1	1	1	1	1
ASPHD1	1	1	1	1	59.6994	1	1	1	67.5182	1	1	1	1
ASPM	1	202.627	1	1	1	1	1	149.772	1	1	1	1	1
ASPN	1	1	1	1	1	1	782.819	1	1	1	1	171.219	434.854
ASS1	74.417	1	1	58.9673	34.4015	239.079	1	1	131.298	1	1	1	1
ASXL2	1	1	1	1	37.6118	1	1	42.9928	33.6505	1	1	59.1058	1
ATAD2	1	115.712	1	1	1	1	1	51.8612	1	1	1	1	1
ATAD5	1	52.6719	1	1	1	1	1	70.2527	1	1	1	1	1
ATF5	1	1	1	1	1	1	1	1	1	108.33	1	1	1
ATG16L2	1	1	1	1	1	56.507	1	1	1	1	1	1	1
ATG2B	1	1	1	43.534	1	1	1	1	1	1	1	1	1
ATG4C	1	1	1	1	1	1	1	44.4217	1	54.2136	1	1	1
ATOH8	1	1	1	1	1	143.921	1	1	1	1	1	1	1
ATP10B	1	1	1	1	1	1	1	1	48.3276	1	1	1	1
ATP11C	1	1	1	1	1	53.7037	1	1	1	1	1	1	1
ATP13A1	1	1	1	1	38.2533	1	1	1	1	1	1	46.9409	1
ATP1B2	1	1	1	1	1	1	1	1	1	1	1	1	50.1922
ATP2A3	1	53.9231	1	1	100.908	1	1	1	1	1	1	58.9737	1
ATP2B1.AS1	1	1	1	1	1	1	1	46.4206	1	76.433	1	1	1
ATP5S	1	47.8681	1	1	1	1	1	1	1	1	1	1	1
ATP6V0E2	1	53.9531	75.5714	67.9972	124.895	1	1	1	1	1	1	1	1
ATP8A1	1	52.4073	1	1	60.973	1	1	1	1	1	1	1	1
ATP8B1	1	1	1	56.7203	1	109.869	1	1	62.5305	1	1	1	1
ATP9A	42.319	1	1	1	81.6995	1	1	1	44.3362	1	1	1	1
ATPAF2	1	1	1	1	32.1901	1	1	1	1	49.6765	1	1	1
ATRNL1	1	1	1	1	42.9623	1	1	1	1	1	1	1	1
AUH	1	1	1	66.0903	1	1	1	1	38.1773	1	1	1	1
AURKA	1	70.9865	1	1	1	1	1	78.9224	1	1	1	1	1
AURKB	1	284.07	1	1	1	1	1	164.4	1	1	1	1	1
AUTS2	1	1	1	46.5107	1	1	1	1	1	1	1	1	1
AVL9	1	1	1	1	1	37.3362	1	1	91.2152	1	1	1	1
AVPI1	1	1	1	1	1	1	1	1	51.2976	108.624	1	1	1
AVPR2	1	1	1	1	1	52.4218	1	1	1	1	1	1	1
AXL	1	1	1	1	1	1	147.722	125.385	1	54.2427	131.655	74.5952	205.133
AZGP1	214.249	1	1	1	1	1	1	1	168.77	1	1	1	1
B3GNT2	1	1	1	1	1	1	1	1	47.3582	1	1	55.667	157.1
B3GNT3	1	1	1	1	1	1	1	1	80.2593	1	1	1	1
B4GALT3	1	1	1	1	45.041	50.5112	1	1	47.6792	1	1	86.943	74.7804
B4GALT7	1	1	1	1	44.505	1	50.4202	1	32.2511	1	1	73.0229	1
B4GAT1	1	1	1	1	54.2358	1	1	1	1	1	1	1	1
B9D1	1	1	1	1	56.9496	1	1	1	1	1	1	41.7529	1
BABAM2	1	40.6095	78.2096	37.7711	1	47.7043	57.854	58.9908	43.8308	63.2872	1	1	1
BACE1	106.266	1	1	1	56.1419	1	1	1	1	1	1	1	1
BACE2	121.945	1	1	74.9357	1	61.9245	69.7261	1	210.268	1	1	1	1
BACH1	1	1	1	1	1	1	1	42.8463	37.0518	52.4887	90.4436	1	1
BACH2	1	50.3677	1	1	1	1	1	1	1	1	1	1	1
BAG2	1	38.8905	1	1	1	1	71.7277	1	1	1	1	1	1
BAIAP2	1	1	1	1	89.3737	71.7772	1	1	62.1991	1	1	1	1
BAIAP2L1	1	1	1	1	1	1	1	1	106.189	1	1	1	1
BAIAP3	1	1	1	1	61.931	1	1	1	1	1	1	1	1
BAMBI	1	1	1	59.1286	1	1	1	1	1	1	1	1	1
BANK1	1	112.607	234.419	1	1	1	1	1	1	1	1	1	1
BARD1	1	39.155	1	1	1	1	1	80.3058	1	1	1	1	1
BARX2	1	1	1	80.7824	1	1	1	1	27.3277	1	1	1	1
BASP1	1	290.7	1	1	1	1	200.11	106.49	1	188.616	126.311	64.3551	1
BATF	1	81.5504	124.385	1	1	1	1	45.7006	55.757	1	1	1	1
BCAS1	1	1	1	1	1	1	1	1	89.3894	1	1	1	1
BCAS3	1	1	1	1	1	1	1	1	1	1	1	1	58.8607
BCAS4	1	180.496	75.3552	1	1	1	1	1	1	1	1	1	1
BCAT1	111.133	1	1	1	1	1	68.4462	98.4974	1	65.393	72.3064	1	1
BCAT2	1	1	1	1	41.3221	1	1	1	1	1	1	1	1
BCL11A	1	58.6118	1	1	1	1	1	1	1	1	1	1	1
BCL2	1	1	78.961	1	1	1	1	1	1	1	1	1	1
BCL2A1	1	95.9736	150.421	1	1	1	1	101.404	1	542.539	113.145	1	1
BCL2L11	1	45.1841	1	1	1	1	1	1	1	1	1	145.041	1
BCL2L12	1	100.153	1	1	1	1	1	42.4242	1	1	1	1	1
BCL2L15	1	1	1	1	1	1	1	1	117.19	1	1	1	1
BCL6B	1	1	1	1	1	126.543	1	1	1	1	1	1	1
BCL7A	1	101.529	1	76.8596	1	1	1	1	32.4575	1	1	1	1
BCR	1	1	1	1	54.6094	96.1673	1	1	32.4096	1	1	1	1
BDKRB2	1	1	1	1	1	78.0506	1	1	1	1	1	1	1
BEST1	1	1	1	1	1	1	1	1	29.0007	73.2487	1	1	1
BET1L	1	1	1	1	1	1	1	1	41.8203	1	1	70.5408	1
BEX1	227.343	1	1	657.867	709.099	1	1	1	1	1	1	1	1
BEX2	69.0603	1	1	161.925	290.632	1	1	1	1	1	1	1	1
BEX5	64.3225	1	1	50.1446	116.92	1	1	1	1	1	1	53.4542	1
BFSP2	1	41.0007	1	1	1	1	1	1	1	1	1	1	1
BGN	1	46.1962	1	1	76.7345	96.721	1291.4	59.4945	41.2171	88.9662	1	328.619	976.043
BICC1	100.603	1	1	340.827	45.156	1	145.212	1	1	1	1	1	1
BICD2	1	1	1	1	1	1	51.9873	1	1	1	1	1	1
BICDL2	113.879	1	1	49.3133	38.8896	1	1	1	101.735	1	1	1	1
BIK	1	172.697	1	1	46.6235	1	1	1	190.502	1	1	1	1
BIN1	1	108.29	189.028	48.7704	43.3428	1	1	160.353	60.7365	1	126.533	1	1
BIN2	1	130.612	174.828	1	1	1	1	81.1533	1	72.637	88.5509	63.4828	1
BIRC5	1	275.682	1	1	1	1	1	196.189	1	1	1	1	1
BIVM	1	1	1	53.4335	1	1	1	1	1	1	1	1	1
BLK	1	91.8717	121.268	1	1	1	1	1	1	1	1	1	1
BLNK	1	126.621	109.291	43.377	1	1	1	1	33.0606	1	1	44.4771	1
BLVRA	1	36.3493	1	52.6782	1	1	81.96	87.3854	36.894	145.221	1	1	1
BLZF1	1	1	1	1	1	1	1	1	71.6436	1	1	1	1
BMP1	1	1	1	1	1	50.7917	69.4712	1	1	1	1	1	74.2915
BMP2	50.0418	1	1	49.1043	1	1	1	1	55.4111	1	1	1	1
BMP2K	1	1	1	1	1	1	1	86.3922	1	78.6907	70.127	1	1
BMP5	1	1	1	1	59.367	1	1	1	1	1	1	1	1
BNC2	1	1	1	1	1	1	83.3221	1	1	1	1	1	1
BNIP3	92.2209	1	1	1	1	1	40.8351	1	1	1	1	1	1
BOC	1	1	1	1	1	1	88.5347	1	1	1	1	1	1
BOK	1	1	1	1	52.6961	1	1	1	1	1	1	1	1
BORCS8.MEF2B	1	51.5828	1	1	1	1	1	1	1	1	1	1	1
BPNT1	1	64.1651	1	1	1	1	1	1	52.8932	1	1	1	1
BRCA1	1	59.9213	1	1	1	1	1	69.014	1	1	1	1	1
BRCA2	1	1	1	1	1	1	1	39.4761	1	1	1	1	1
BRD3OS	1	1	1	1	47.8372	1	1	1	1	1	1	1	1
BRSK1	1	1	1	1	1	1	1	1	1	1	1	81.3742	1
BSPRY	1	1	1	50.6977	1	1	1	1	1	1	1	1	1
BST1	1	1	1	1	1	1	1	1	1	79.2986	1	1	1
BTBD3	1	1	1	1	69.4177	121.591	1	1	1	1	1	1	1
BTK	1	79.6569	1	1	1	1	1	79.4662	1	1	56.058	1	1
BTN3A2	1	91.9249	136.854	1	1	125.849	45.5051	37.4747	76.789	1	1	118.503	44.6789
BTN3A3	1	1	1	1	1	80.0767	1	1	1	1	1	1	1
BTNL9	1	1	1	1	1	281.729	1	1	1	1	1	1	1
BUB1	1	50.0586	1	1	1	1	1	58.9117	1	1	1	1	1
BZW2	1	63.8074	1	1	1	58.3347	1	73.1743	62.4867	1	68.3622	1	1
C11orf24	1	1	1	1	1	1	38.2297	1	30.6684	1	1	88.3453	1
C11orf54	1	1	1	99.4871	40.3815	1	30.273	1	53.391	1	1	1	1
C11orf80	1	1	1	1	1	1	1	1	1	1	1	59.1557	1
C11orf96	1	1	1	1	70.3639	206.012	277.239	1	1	1	1	257.963	684.793
C12orf65	1	49.4871	75.0991	1	48.1165	1	1	1	31.0098	1	1	42.0161	1
C12orf76	1	1	1	1	46.3172	1	1	1	1	1	1	1	1
C14orf132	1	1	1	1	81.8311	1	1	1	1	1	1	1	1
C15orf40	1	43.0455	88.6388	79.2251	45.3883	34.3464	1	1	43.4901	1	1	1	1
C16orf91	1	1	1	1	1	1	1	1	46.6554	1	1	1	1
C17orf49	1	156.605	63.8551	54.3796	1	50.0503	43.899	42.6557	1	53.5265	52.1857	1	1
C19orf25	1	76.2045	102.561	45.778	35.7242	1	1	57.7439	48.6129	1	77.5274	83.1383	1
C19orf33	68.0213	93.8113	1	1	116.087	63.3338	49.1157	83.5731	1313.9	78.5479	1	160.625	55.8717
C1GALT1	1	1	1	1	63.9178	1	1	47.523	123.372	1	1	1	1
C1QA	1	53.2887	1	1	79.2862	68.9203	50.8736	1414.4	62.6761	1560.49	1245.31	90.2966	64.48
C1QB	1	49.1274	1	1	64.325	55.9107	38.6241	1712.2	28.1305	1237.79	1119.9	97.8038	1
C1QC	1	1	1	1	1	1	1	1487.56	1	1073.77	1074.11	67.3036	1
C1QL1	1	1	1	1	86.9138	1	1	1	1	1	1	1	1
C1QTNF1	1	1	1	1	1	1	57.3635	1	1	1	1	75.7414	265.585
C1QTNF2	1	1	1	1	1	1	1	1	1	1	1	1	90.0136
C1QTNF3	1	1	1	1	1	1	336.291	1	1	1	1	59.7426	1
C1QTNF4	1	1	1	1	83.6239	1	1	1	1	1	1	1	1
C1QTNF6	1	1	1	1	1	1	71.7169	1	1	1	1	1	1
C1R	83.4664	1	1	73.3446	48.2064	109.837	1230.69	66.9181	47.0376	1	1	251.326	702.001
C1RL	35.0025	1	1	60.3398	1	1	47.8563	1	1	1	1	1	1
C1orf115	1	1	1	1	1	75.8215	1	1	1	1	1	1	1
C1orf116	1	1	1	1	1	1	1	1	59.8728	1	1	1	1
C1orf127	1	1	1	1	125.891	1	1	1	1	1	1	1	1
C1orf162	1	49.4303	129.006	1	44.279	1	1	634.15	1	621.998	959.15	58.484	1
C1orf198	51.8468	1	1	115.669	1	1	53.0743	1	62.4978	1	1	1	1
C1orf21	1	1	1	1	1	81.6278	104.524	1	61.6714	1	1	1	124.301
C1orf50	1	44.2466	1	1	1	1	1	1	1	1	1	1	1
C2	1	1	1	1	1	1	1	1	1	71.1467	1	1	1
C21orf58	1	44.678	1	1	89.0755	1	1	1	1	1	1	1	1
C21orf62	1	1	1	78.492	1	1	1	1	1	1	1	1	1
C2CD4B	138.369	1	1	1	52.6924	1	1	1	1	1	1	1	1
C2CD5	1	1	1	1	50.9666	1	1	1	1	1	1	1	1
C2orf40	1	1	1	1	1	1	79.3715	1	1	1	1	1	140.04
C2orf72	1	1	1	47.4244	1	1	1	1	1	1	1	1	1
C3AR1	1	1	1	1	1	1	1	169.518	1	191.718	191.048	1	1
C3orf14	1	27.5617	1	1	137.462	1	1	65.2006	46.8848	1	1	1	1
C3orf38	1	56.5052	1	1	1	1	1	1	1	1	1	1	1
C3orf58	1	1	1	1	1	1	54.3505	1	1	1	1	1	1
C3orf70	1	1	1	1	1	1	1	1	1	1	1	1	52.9137
C4BPB	1	1	1	1	1	1	1	1	60.3831	1	1	1	1
C4orf19	1	1	1	68.0496	1	1	1	1	29.9689	1	1	1	1
C5AR1	1	1	1	1	1	1	1	31.3217	1	208.777	79.4097	1	1
C5orf46	1	1	1	1	1	1	75.6122	1	1	1	1	1	1
C5orf56	1	48.5985	1	1	1	1	1	1	32.2735	1	1	80.877	1
C6	43.0427	1	1	154.235	29.3699	1	1	1	1	1	1	1	1
C6orf132	1	1	1	1	1	1	1	1	57.1755	1	1	1	1
C6orf141	1	1	1	67.9309	1	1	1	1	1	1	1	1	1
C7	1	1	1	1	45.3044	97.0556	1296.36	1	1	1	1	167.881	153.389
C8orf76	1	49.5945	1	1	1	1	1	1	1	1	1	1	1
C8orf82	1	1	1	1	52.3123	1	1	1	69.3929	1	1	1	1
C9orf152	1	1	1	1	1	1	1	1	50.2156	1	1	1	1
C9orf72	1	1	1	1	1	1	1	50.8992	1	80.0844	82.3411	1	1
CA12	1	1	1	1	1	1	1	1	63.2691	1	1	1	1
CA2	119.603	1	1	423.408	44.4158	81.6247	1	1	62.4062	1	1	1	1
CA4	56.3886	1	1	183.461	88.8038	394.286	1	1	1	1	1	1	1
CA9	1	1	1	1	1	1	1	1	133.333	1	1	1	1
CABIN1	1	1	1	1	41.4243	1	56.6028	1	1	1	1	1	89.4049
CABP1	1	1	1	1	1	69.1622	1	1	1	1	1	1	1
CACFD1	58.763	1	1	1	35.8879	1	1	1	1	1	1	1	1
CACHD1	1	1	1	1	1	47.2499	1	1	1	1	1	1	1
CACNA1A	1	1	1	1	81.597	1	1	1	1	1	1	1	1
CACNA1D	1	1	1	1	75.777	1	1	1	1	1	1	1	1
CACNA1H	1	1	1	1	1	1	1	1	1	1	1	1	57.2848
CADM1	1	1	1	182.388	224.818	1	52.6474	75.0379	1	1	50.482	131.959	1
CADPS	1	1	1	111.254	164.692	1	1	1	1	1	1	1	1
CADPS2	1	1	1	1	1	61.671	1	1	1	1	1	1	1
CALCRL	1	1	1	1	1	566.139	1	1	1	1	1	1	1
CALD1	97.6306	89.1885	1	321.268	179.789	438.755	1705.22	84.3974	78.2893	59.4416	1	652.539	2617.13
CALHM2	1	1	1	1	1	52.2567	1	37.4646	1	1	1	1	94.4019
CALHM6	1	45.3964	1	1	1	1	1	327.14	1	186.261	330.187	1	1
CALY	1	1	1	1	45.1061	1	1	1	1	1	1	1	1
CAMK1D	40.102	1	1	1	1	1	1	39.4753	1	1	1	1	1
CAMK2B	1	1	1	1	76.523	1	1	1	1	1	1	1	1
CAMK2G	1	1	1	1	1	1	1	1	42.3637	1	1	1	78.2137
CAMK2N1	1	1	1	1	291.596	1	76.6658	1	395.585	1	1	106.151	248.534
CAMK4	1	1	83.4862	1	1	1	1	1	1	1	1	1	1
CAMSAP2	1	1	1	1	1	62.9649	1	1	1	1	1	1	1
CAP2	1	1	1	1	1	1	1	1	1	1	1	1	44.0249
CAPN12	1	1	1	1	1	1	1	1	52.1653	1	1	1	1
CAPN5	1	1	1	1	1	1	1	1	70.0593	1	1	1	1
CAPN8	1	1	1	1	1	1	1	1	215.819	1	1	1	1
CAPS	1	1	1	116.042	65.3527	1	1	1	83.0377	1	1	1	1
CARD8	1	77.4411	84.0498	1	1	123.862	1	35.1565	1	47.7056	71.9591	79.8509	1
CARD9	1	1	1	1	1	1	1	62.2295	1	1	1	1	1
CARMIL1	1	1	1	1	1	1	1	1	44.4387	1	1	62.9422	1
CARMN	1	1	1	1	1	1	54.2184	1	1	1	1	1	176.568
CASKIN2	1	1	1	1	1	206.115	1	1	1	1	1	1	1
CASP1	1	65.7613	133.129	1	1	60.5863	1	148.221	29.7302	132.231	189.429	1	1
CASP10	1	1	1	1	1	94.1349	1	1	41.3032	1	1	66.8078	1
CASP3	1	106.343	1	1	1	1	1	1	40.0355	1	1	93.1405	1
CASP8	1	47.6816	153.773	1	1	1	1	40.3444	57.701	33.0533	1	61.3466	1
CASQ2	1	1	1	1	1	1	1	1	1	1	1	1	64.2273
CASR	1	1	1	1	45.7152	1	1	1	1	1	1	1	1
CAVIN1	38.5987	1	1	76.7341	1	581.998	364.444	1	56.7626	1	1	100.536	458.112
CAVIN2	62.9836	1	1	1	74.1884	1077.94	1	1	1	1	1	1	119.486
CBFA2T3	1	1	1	1	1	1	1	1	1	1	1	1	50.031
CBL	1	1	1	1	1	1	1	52.163	1	1	1	1	1
CBLC	1	1	1	1	1	1	1	1	73.9316	1	1	1	1
CBR3	1	1	1	1	1	1	1	46.52	1	1	1	1	1
CBS	71.0358	1	1	1	1	1	1	1	1	1	1	1	1
CBX7	1	1	1	56.0743	42.0158	1	1	1	1	1	1	1	1
CC2D1A	1	1	1	1	1	71.9351	1	1	42.5221	1	1	1	1
CCAR2	1	1	1	66.4254	1	1	1	1	1	1	1	1	1
CCDC102B	1	1	1	1	1	1	45.2721	1	1	1	1	1	249.161
CCDC112	1	1	1	1	1	1	1	64.6506	33.236	48.9573	1	1	1
CCDC126	1	44.401	1	1	1	1	1	1	1	1	1	1	1
CCDC130	1	1	1	70.301	1	1	42.6493	1	48.7225	1	1	59.3514	1
CCDC18	1	73.442	1	1	1	1	1	58.1001	1	1	1	1	1
CCDC198	1	1	1	138.21	1	1	1	1	1	1	1	1	1
CCDC24	1	1	1	1	65.568	1	1	1	1	1	1	1	1
CCDC28B	1	63.6623	1	1	1	1	1	1	1	1	1	1	1
CCDC3	1	1	1	1	1	87.5508	1	1	1	1	1	1	125.831
CCDC68	1	1	1	1	1	1	1	1	73.0965	1	1	1	1
CCDC69	1	154.644	121.145	1	1	144.342	1	1	1	1	1	115.071	1
CCDC71L	1	1	1	1	1	1	73.3479	1	1	1	1	1	1
CCDC8	1	1	1	1	1	1	59.0453	1	1	1	1	1	1
CCDC80	1	1	1	1	1	1	1125.57	1	1	1	1	122.484	202.156
CCDC88A	1	110.726	1	1	42.4852	1	44.7819	253.772	1	147.529	196.274	89.7655	1
CCDC88C	1	51.8665	1	1	1	1	1	1	1	1	1	43.4633	1
CCDC9B	39.8523	1	1	192.981	41.6677	1	1	1	63.312	1	1	1	1
CCL19	1	43.2324	1	1	1	1	1	1	1	1	1	203.35	333.854
CCL20	1	1	1	1	1	1	1	51.8702	96.8787	95.6741	1	1	1
CCL21	1	1	1	1	1	1	1	1	1	1	1	1	308.734
CCL28	68.4035	1	1	1	1	1	1	1	95.6351	1	1	1	1
CCL5	1	898.609	815.868	1	116.687	107.844	128.199	95.1294	42.4736	113.382	109.463	443.116	66.8066
CCM2L	1	1	1	1	1	72.3586	1	1	1	1	1	1	1
CCNA2	1	158.234	1	1	1	1	1	70.9582	1	1	1	1	1
CCNB1	1	172.891	1	1	1	1	1	133.337	1	1	1	1	1
CCNB2	1	206.591	1	1	1	1	1	125.127	1	1	1	1	1
CCNK	1	54.6481	1	1	1	1	1	44.5724	44.0796	62.3751	1	1	1
CCNQ	1	45.7527	1	1	78.2282	1	1	1	33.5371	1	1	75.7525	1
CCP110	1	1	1	1	1	1	1	44.2231	1	1	1	1	1
CCR1	1	1	1	1	1	1	1	79.5259	1	119.385	95.3379	1	1
CCR10	1	1	1	1	1	1	1	1	1	1	1	70.7574	54.6307
CCR2	1	1	1	1	1	1	1	57.5543	1	1	1	1	1
CCR6	1	1	113.134	1	1	1	1	1	1	1	1	1	1
CCR7	1	1	266.546	1	1	1	1	1	1	1	1	1	1
CCRL2	1	1	1	1	1	1	1	1	1	58.0785	1	1	1
CCSER2	1	64.6575	117.406	54.8082	35.3373	87.1769	84.1252	1	27.3792	1	1	69.0637	56.3582
CD109	1	1	1	1	1	93.1421	36.3933	1	1	45.4471	1	1	1
CD14	1	42.3658	1	1	39.2226	62.4522	1	616.951	1	1025.58	584.878	54.8761	1
CD163	1	1	1	1	1	1	1	275.54	1	418.295	218.522	1	1
CD180	1	77.9567	1	1	1	1	1	36.7012	1	1	1	1	1
CD19	1	200.966	127.074	1	1	1	1	1	1	1	1	1	1
CD1C	1	1	1	1	1	1	1	133.926	1	1	142.95	1	1
CD1D	1	1	1	1	1	1	1	59.958	1	1	87.1378	1	1
CD1E	1	1	1	1	1	1	1	110.574	1	1	141.988	1	1
CD2	1	388.411	632.823	1	39.2727	1	1	1	1	1	77.463	214.024	1
CD200	1	1	1	1	105.229	153.975	1	1	1	1	1	1	1
CD22	1	205.35	149.658	1	1	1	1	1	1	1	1	1	1
CD247	1	140.616	250.913	1	1	1	1	1	1	1	1	51.5108	1
CD248	1	1	1	1	1	1	118.889	1	1	1	1	56.4049	105.092
CD27	1	226.902	384.051	1	1	1	1	1	1	1	1	368.94	1
CD300A	1	1	1	1	1	1	1	111.816	1	124.327	130.205	1	1
CD300E	1	1	1	1	1	1	1	1	1	96.7301	1	1	1
CD300LF	1	1	1	1	1	1	1	1	1	69.2508	1	1	1
CD302	1	1	1	1	1	29.8068	92.6082	96.3432	1	162.75	172.04	1	57.3515
CD33	1	1	1	1	1	1	1	70.4731	1	89.8056	101.999	1	1
CD34	1	1	1	1	1	329.27	1	1	1	1	1	1	1
CD36	1	1	1	1	57.8127	553.423	1	1	1	101.853	72.0255	48.7181	294.071
CD37	1	565.232	1009.09	1	43.3584	1	1	244.419	1	415.8	365.882	309.933	1
CD38	1	234.783	1	1	1	1	1	1	1	51.4909	1	247.358	1
CD3D	1	502.846	757.526	1	49.9574	1	86.0402	70.334	1	58.6392	1	242.815	1
CD3E	1	269.821	418.431	1	1	1	1	1	1	1	1	171.343	1
CD3G	1	148.596	250.317	1	1	1	1	1	1	1	1	72.2759	1
CD4	1	1	1	1	1	1	1	132.536	1	111.076	196.749	1	75.3276
CD40LG	1	1	73.6633	1	1	1	1	1	1	1	1	1	1
CD48	1	200.541	548.393	1	1	1	1	124.443	1	144.139	196.304	141.36	1
CD52	1	1353.6	2222.93	87.2459	208.718	188.095	183.247	449.357	97.86	540.585	614.148	525.186	95.4159
CD53	1	693.041	680.97	1	51.4907	1	1	402.961	1	484.465	385.193	167.991	1
CD6	1	1	117.786	1	1	1	1	1	1	1	1	1	1
CD68	1	1	1	1	1	1	61.3394	430.072	87.7141	1207.47	631.789	70.9465	1
CD69	1	179.349	470.21	1	43.0735	1	1	81.0196	1	128.229	90.4427	212.329	1
CD7	1	340.927	339.986	1	35.9602	1	1	48.0472	1	1	112.142	189.367	1
CD72	1	74.2431	96.758	1	1	1	1	1	1	35.4932	1	1	1
CD79A	1	885.459	554.928	1	1	1	1	1	1	1	1	844.141	1
CD79B	1	653.313	413.683	1	1	69.5585	1	1	1	1	1	165.302	1
CD82	1	100.681	151.615	1	61.5941	1	1	52.9233	212.6	81.4723	1	68.7794	57.4759
CD83	1	130.239	143.794	1	1	1	1	79.0876	1	157.455	81.5161	1	1
CD84	1	55.5198	1	1	1	1	1	146.887	1	133.17	131.203	1	1
CD86	1	59.2063	1	1	1	1	1	192.679	1	211.9	227.224	1	1
CD8A	1	97.5124	92.1502	1	1	1	1	1	1	1	1	76.1546	1
CD8B	1	147.582	1	1	1	1	1	1	1	1	1	59.8244	1
CD93	1	1	1	1	36.2032	588.737	1	87.1505	1	87.2439	138.342	64.5863	1
CD96	1	141.412	188.278	1	1	1	1	1	1	1	1	1	1
CDA	1	1	1	1	1	1	1	1	115.845	1	1	1	1
CDC20	1	159.753	1	1	1	1	1	145.597	1	1	1	1	1
CDC25B	1	81.924	1	1	1	1	1	59.4257	34.9043	1	1	1	1
CDC34	45.4795	1	1	1	31.7259	1	1	1	1	1	1	1	1
CDC42EP3	1	53.2766	106.679	1	68.9398	229.872	98.3309	1	1	1	1	39.6859	1
CDC42EP5	1	1	1	1	1	1	41.8748	1	163.435	1	1	1	1
CDC45	1	58.2585	1	1	1	1	1	1	1	1	1	1	1
CDCA2	1	44.5805	1	1	1	1	1	1	1	1	1	1	1
CDCA3	1	148.118	1	1	1	1	1	60.5004	1	1	1	1	1
CDCA4	1	116.08	1	1	1	1	1	60.1777	1	1	1	1	1
CDCA5	1	91.1336	1	1	1	1	1	40.4251	1	1	1	1	1
CDCA7	1	162.229	1	1	1	1	1	1	50.627	1	1	1	1
CDCA7L	1	100.62	1	1	1	1	1	43.4606	1	1	1	1	1
CDCA8	1	78.8272	1	1	1	1	1	63.9546	1	1	1	1	1
CDCP1	1	1	1	1	96.4492	1	1	1	103.654	1	1	1	1
CDH1	172.462	1	1	192.222	66.2162	1	1	1	224.183	1	1	1	1
CDH11	1	1	1	1	1	1	269.078	1	1	1	1	1	40.9732
CDH17	1	1	1	1	1	1	1	1	89.1708	1	1	1	1
CDH5	1	1	1	1	1	460.686	1	1	1	1	1	1	1
CDH6	1	1	1	1	1	1	1	1	1	1	1	1	144.566
CDHR5	1	1	1	1	1	1	1	1	72.8576	1	1	1	1
CDIP1	1	1	1	1	97.5228	1	1	1	1	1	1	1	1
CDK1	1	258.538	1	1	1	1	1	198.812	1	1	1	1	1
CDK17	1	1	1	1	1	99.1282	1	1	1	1	1	1	1
CDK2	1	75.283	1	1	1	1	1	1	1	1	1	1	1
CDK5RAP2	1	1	1	1	1	1	50.1052	1	1	1	1	1	1
CDKN2D	1	74.4568	1	1	1	1	1	1	1	1	1	1	1
CDKN3	1	180.293	1	1	1	1	1	218.561	1	1	1	1	1
CDO1	1	1	1	75.3634	1	1	1	1	1	1	1	1	1
CDS1	1	1	1	1	1	1	1	1	52.3472	1	1	1	1
CDT1	1	98.4115	1	1	1	1	1	64.2146	1	1	1	1	1
CEACAM1	1	1	1	1	39.9839	1	1	1	82.6783	1	1	1	1
CEACAM5	1	1	1	1	1	1	1	1	301.169	1	1	1	1
CEACAM6	1	1	79.0906	1	76.8799	1	1	1	778.085	86.277	1	109.863	73.8863
CEACAM7	1	1	1	1	1	1	1	1	50.5285	1	1	1	1
CEBPA	1	1	1	1	1	1	1	64.5759	1	57.2683	92.8199	1	1
CEL	5874.17	1	1	175.429	269.191	122.759	1	1	1	1	126.702	87.591	1
CELA2A	7980.71	1	1	200.305	209.564	161.816	1	1	1	1	209.371	1	1
CELA2B	2350.6	1	1	1	37.4089	1	1	1	1	1	1	1	1
CELA3A	16628.1	71.3214	1	450.356	356.04	316.743	153.697	201.821	1	1	410.953	155.958	76.9881
CELA3B	9804.14	1	1	240.884	217.398	156.549	64.2296	127.216	1	1	173.6	91.3176	1
CELF2	1	137.619	337.582	1	44.5094	1	63.4721	314.526	1	153.763	326.006	117.1	1
CELF3	1	1	1	1	47.9868	1	1	1	1	1	1	1	1
CELF4	1	1	1	1	87.6421	1	1	1	1	1	1	1	1
CEMIP2	1	1	1	1	36.0145	185.99	1	1	73.0135	1	1	1	1
CENPA	1	98.725	1	1	1	1	1	59.4266	1	1	1	1	1
CENPC	1	93.0141	73.1425	1	42.4317	67.1118	46.7105	1	39.3086	1	1	1	1
CENPE	1	115.363	1	1	1	1	1	132.249	1	1	1	1	1
CENPF	1	350.945	1	1	1	1	1	384.416	1	1	1	1	1
CENPH	1	100.377	1	1	1	1	1	85.163	1	1	1	1	1
CENPK	1	111.491	1	1	1	1	1	90.9857	1	1	1	1	1
CENPM	1	274.11	1	1	1	1	1	93.1705	1	1	1	1	1
CENPN	1	145.841	1	1	1	1	1	96.7288	1	1	1	1	1
CENPQ	1	39.8241	1	1	1	1	1	58.523	1	1	1	1	1
CENPT	1	62.0843	1	1	1	1	55.7109	1	1	1	1	45.6817	1
CENPU	1	141.88	1	1	1	1	1	104.142	1	1	1	1	1
CENPW	1	172.646	1	1	1	1	1	151.168	1	1	1	1	1
CEP126	1	1	1	1	115.066	1	1	1	1	1	1	1	1
CEP135	1	68.6141	1	1	1	1	1	1	1	1	1	1	1
CEP170	1	1	1	1	1	49.9858	1	91.8412	1	102.08	69.7296	1	1
CEP55	1	51.6028	1	1	1	1	1	102.456	1	1	1	1	1
CEP68	1	1	1	1	1	140.537	1	1	1	1	1	1	45.989
CEP70	42.8917	1	1	102.053	1	1	1	1	37.4868	1	1	1	1
CEP95	1	1	1	1	1	1	1	1	56.812	1	1	1	1
CEPT1	1	45.5433	138.342	1	47.5009	1	1	1	38.2036	1	63.6868	1	1
CERCAM	1	1	1	1	1	1	188.668	1	1	1	1	66.9361	1
CERK	1	1	1	1	72.843	1	1	1	1	1	1	1	1
CERS4	54.6309	41.8784	87.4093	1	1	1	1	1	1	1	1	1	1
CERS5	1	43.7692	1	1	1	1	1	1	1	1	1	1	1
CERS6	1	1	1	1	79.3618	1	1	55.7093	101.857	1	58.8488	1	1
CES1	1	1	1	1	1	1	60.5146	1	1	80.872	1	1	1
CES2	1	1	1	1	54.0202	1	44.1505	1	157.08	1	1	1	1
CES4A	1	1	1	1	94.1674	1	1	1	1	1	1	1	1
CFAP221	1	1	1	91.1366	1	1	1	1	1	1	1	1	1
CFAP36	57.0305	1	111.958	125.36	87.322	98.0715	84.816	1	61.0434	1	1	1	140.274
CFAP410	1	1	1	70.8593	70.191	1	1	1	1	1	1	54.9366	1
CFAP65	1	1	1	1	128.951	1	1	1	1	1	1	1	1
CFB	70.4806	1	1	89.3172	1	1	44.2226	1	105.447	1	1	1	1
CFD	1	1	1	1	79.9094	1	742.106	60.1516	33.875	421.82	136.022	68.7368	1
CFH	1	1	1	1	1	297.024	338.754	1	66.5783	1	1	101.772	332.382
CFP	1	1	1	1	1	1	1	1	1	1	90.4301	1	1
CFTR	504.509	48.9429	1	1052.79	273.865	116.79	107.307	1	1	1	138.464	110.109	55.143
CGN	1	1	1	1	1	1	1	1	70.5599	1	1	1	1
CHAF1A	1	56.4427	1	1	1	1	1	37.4443	1	1	1	1	1
CHAMP1	1	1	1	1	1	1	1	43.1124	1	1	1	1	1
CHD7	1	1	1	1	66.2835	1	1	1	35.1704	1	1	1	1
CHDH	1	1	1	76.0167	38.0241	1	1	1	22.9241	1	1	1	1
CHEK1	1	86.6014	1	1	1	1	1	1	1	1	1	1	1
CHGA	1	1	1	1	1148.34	1	1	1	1	1	1	1	1
CHGB	1	1	1	1	505.315	1	1	1	1	1	1	1	1
CHI3L2	1	123.106	1	1	1	1	1	1	1	1	1	1	1
CHKA	49.7031	1	1	85.3681	36.525	1	1	1	38.8546	1	76.3082	1	1
CHKB	1	32.5151	1	1	29.6192	48.7982	1	1	1	1	1	59.5042	1
CHMP7	1	56.3465	102.788	1	33.869	1	1	1	35.5592	1	1	1	51.5033
CHN1	1	1	1	1	77.3993	1	102.65	1	1	1	1	1	256.191
CHPF	54.0833	1	1	1	98.8145	1	198.276	1	96.8253	1	1	162.603	46.9054
CHPF2	1	1	1	1	54.2741	1	1	1	1	1	1	62.4461	1
CHRD	1	1	1	1	1	1	1	1	1	1	1	1	78.8211
CHST11	1	1	1	1	1	1	39.0698	79.0234	1	89.1106	66.5791	46.9007	1
CHST12	1	60.5075	128.302	46.1127	46.4746	119.059	103.688	1	1	1	1	118.165	1
CHST15	1	1	1	45.6538	1	1	1	1	1	1	1	1	1
CHST2	1	1	1	1	1	1	1	1	1	1	1	1	62.0426
CHST4	1	1	1	35.452	1	1	1	1	1	1	1	1	1
CHST9	1	1	1	96.1468	61.2875	1	1	1	1	1	1	1	1
CHSY1	1	1	1	1	1	98.9745	52.1495	43.5807	1	1	1	1	116.232
CIAO3	1	44.8998	1	1	1	1	1	1	1	1	1	1	1
CIITA	1	1	1	1	1	1	1	36.9498	1	47.709	62.4355	1	1
CILP	1	1	1	1	1	1	95.2318	1	1	1	1	1	1
CIT	1	1	1	1	1	1	1	59.9262	1	1	1	1	1
CITED4	152.4	1	1	454.78	68.7372	1	1	1	68.6051	1	1	1	1
CIZ1	64.8656	40.8773	1	1	1	1	41.0278	1	1	1	1	1	52.1755
CKAP2	1	89.9089	1	1	1	1	1	128.368	1	1	1	1	1
CKAP2L	1	91.8879	1	1	1	1	1	73.0352	1	1	1	1	1
CKAP5	1	76.7553	1	1	1	1	1	81.4766	38.3231	1	1	1	1
CKS2	1	447.118	87.8622	1	1	1	1	402.981	99.8746	90.1587	87.282	57.3884	1
CLASP2	1	1	1	1	37.8835	89.0627	1	1	1	1	1	1	1
CLASRP	1	1	1	1	38.9939	1	1	57.6232	59.1525	1	1	59.3215	1
CLDN1	157.117	1	1	256.364	41.6315	1	1	75.5924	124.715	1	1	1	1
CLDN10	457.351	1	1	1397.59	171.194	149.848	45.4253	43.009	206.476	1	73.0088	98.7673	57.2911
CLDN11	1	1	1	1	1	1	40.2316	1	1	1	1	1	1
CLDN12	1	1	1	1	52.168	1	1	1	73.5194	1	1	1	1
CLDN18	1	1	1	1	53.3009	1	1	1	375.293	1	1	1	1
CLDN23	1	1	1	1	1	1	1	1	92.168	1	1	1	1
CLDN3	98.4125	1	1	369.467	143.979	1	1	1	216.866	1	1	1	1
CLDN5	1	1	1	1	81.7279	791.895	1	1	1	1	1	56.4133	1
CLDN7	150.111	1	1	316.333	131.264	1	1	51.2792	338.695	1	1	72.7921	1
CLEC10A	1	1	1	1	1	1	1	87.5537	1	135.807	251.043	1	1
CLEC11A	1	1	1	34.1989	39.0338	1	426.339	121.725	1	124.332	1	60.2039	152.034
CLEC12A	1	1	1	1	1	1	1	76.3261	1	77.4053	93.8788	1	1
CLEC14A	1	1	1	1	1	706.247	1	1	1	1	1	1	1
CLEC1A	1	1	1	1	1	104.653	1	1	1	1	1	1	1
CLEC2D	1	112.299	1	1	1	1	1	1	1	1	1	1	1
CLEC3B	1	1	1	1	1	101.742	1	1	1	1	1	1	1
CLEC4A	1	1	1	1	1	1	1	95.4105	1	106.404	102.396	1	1
CLEC4E	1	1	1	1	1	1	1	1	1	157.074	97.3296	1	1
CLEC5A	1	1	1	1	1	1	1	173.79	1	160.333	119.375	1	1
CLEC7A	1	1	1	1	1	1	1	253.191	1	255.206	260.424	1	1
CLECL1	1	67.3442	1	1	1	1	1	138.396	1	1	64.1431	1	1
CLIC2	1	1	1	1	1	163.025	1	1	1	1	1	1	1
CLIC3	1	1	1	1	1	1	60.1875	1	151.764	1	1	101.004	1
CLIP4	1	1	1	1	1	1	1	1	38.8603	53.9399	1	1	1
CLK4	55.2155	1	86.9738	59.9563	43.3299	52.2409	1	1	27.2507	1	1	1	1
CLN8	1	1	1	1	42.9168	74.2252	1	44.638	1	88.0057	138.021	1	1
CLPS	20631.4	69.0119	1	779.258	750.22	457.563	176.1	170.797	1	1	530.484	175.57	100.732
CLPSL1	118.56	1	1	1	1	1	1	1	1	1	1	1	1
CLPTM1L	55.895	79.5137	1	1	59.9516	1	1	36.8611	109.195	1	1	212.072	1
CLSPN	1	184.603	1	1	1	1	1	127.586	1	1	1	1	1
CLUAP1	1	1	1	94.4998	1	1	44.889	1	1	1	1	1	1
CLUH	43.424	1	1	38.3419	1	1	1	1	1	1	1	1	1
CMBL	1	1	1	1	52.6922	1	1	1	90.3668	1	1	1	1
CMIP	1	1	1	1	131.989	197.661	1	61.4987	85.1671	44.9296	108.183	1	1
CMPK2	1	1	1	1	1	1	1	47.4965	1	1	1	1	1
CMTM8	76.0252	1	1	1	192.81	84.988	1	1	66.0351	1	1	1	1
CNIH2	1	1	1	1	54.3894	1	1	1	1	1	1	1	1
CNKSR1	1	1	1	1	1	1	1	1	56.134	1	1	1	1
CNKSR3	107.181	1	1	158.861	1	54.3847	1	1	1	1	1	1	1
CNN1	1	1	1	1	1	1	1	1	1	1	1	62.419	162.83
CNOT11	1	1	1	1	1	1	1	1	87.0151	1	1	1	1
CNOT6	1	1	1	55.0444	1	1	1	1	1	1	1	1	1
CNPY4	1	1	1	1	1	1	59.0804	1	1	1	1	1	1
CNTN1	1	1	1	1	83.7892	1	50.4062	1	1	1	1	1	1
CNTNAP3B	1	1	1	1	1	62.7954	1	1	1	1	1	1	1
CNTRL	1	136.949	129.559	1	1	1	1	142.943	1	44.4598	1	1	1
COBLL1	60.353	1	62.7536	56.145	1	1	1	1	53.953	1	1	1	71.5348
COG3	50.5328	1	1	1	31.8083	1	1	1	1	1	1	1	1
COL10A1	1	1	1	1	1	1	661.557	1	1	1	1	83.8428	1
COL11A1	1	1	1	1	1	1	355.816	1	1	1	1	76.9514	1
COL12A1	1	1	1	1	1	1	402.379	1	1	1	1	95.9073	86.214
COL13A1	1	1	1	1	1	56.1274	1	1	1	1	1	1	1
COL14A1	1	1	1	1	1	1	170.66	1	1	1	1	106.264	309.578
COL15A1	1	59.1763	1	1	73.7717	843.143	120.225	43.089	1	1	1	44.0001	70.7459
COL16A1	1	1	1	1	1	1	135.301	1	38.8354	1	1	1	1
COL17A1	1	1	1	1	1	1	1	1	162.607	1	1	1	1
COL1A1	57.3966	110.033	111.267	1	130.586	64.7759	4363.26	203.812	177.343	207.678	1	1061.51	847.075
COL1A2	1	118.47	146.157	1	147.186	76.3715	4108.35	195.352	110.903	213.627	105.058	1055.82	1199.71
COL27A1	48.0158	1	1	112.135	28.9458	1	1	1	1	1	1	1	1
COL4A1	1	63.4827	1	63.0541	55.4673	508.938	286.677	38.1808	1	1	1	214.824	857.997
COL4A2	42.7982	57.1127	1	1	64.7939	456.006	291.486	1	1	1	1	205.768	646.024
COL5A1	1	1	1	1	1	1	456.292	1	1	1	1	137.768	142.102
COL5A2	1	1	1	1	1	1	709.1	43.9326	1	1	1	207.225	225.164
COL5A3	1	1	1	1	1	1	1	1	1	1	1	1	79.605
COL6A1	1	1	1	1	69.9359	82.6987	729.477	66.6875	95.1163	64.8388	1	209.838	439.752
COL6A2	1	1	1	1	50.2919	133.886	1185.37	65.8353	49.9078	50.4604	1	353.348	809.428
COL6A3	1	1	1	1	31.2312	1	1279.76	1	1	69.5446	1	264.761	310.061
COL8A1	1	1	1	1	1	1	358.441	1	1	1	1	1	1
COL8A2	1	1	1	1	1	1	50.509	1	1	1	1	1	1
COL9A3	1	1	1	89.1927	1	1	1	1	1	1	1	1	1
COLEC11	1	1	1	1	1	1	122.743	1	1	1	1	1	149.534
COLEC12	1	1	1	1	1	1	85.4456	1	1	58.8898	1	1	1
COLGALT1	1	1	1	1	1	1	87.6877	92.6573	64.9615	105.959	57.7512	1	1
COMMD9	1	90.3726	1	68.0107	47.4877	1	1	104.473	1	77.1699	112.329	1	1
COMP	1	1	1	1	1	1	383.236	1	1	1	1	1	1
COPZ2	1	1	1	1	1	1	80.8808	1	1	1	1	1	1
COQ2	1	1	1	1	1	1	1	71.0619	1	1	1	1	1
COQ7	1	1	1	53.8631	1	1	1	1	28.8589	1	1	1	1
CORO1A	1	1489.7	1105.85	1	76.141	1	53.0259	565.951	47.1222	322.18	612.376	356.651	92.1963
CORO2A	1	1	1	1	1	1	1	1	53.2361	1	1	1	1
CORO7	1	1	1	1	1	1	1	34.5649	1	1	1	1	1
COX15	1	48.8524	1	1	1	1	1	1	1	1	1	1	1
COX4I2	1	1	1	1	1	1	1	1	1	1	1	1	559.971
COX7A1	74.2899	1	1	76.1658	115.818	315.372	308.117	1	1	1	1	129.262	515.744
CP	1	1	1	1	1	1	1	1	71.7487	1	1	1	1
CPA1	16101.8	55.8299	1	468.507	681.465	327.475	194.61	140.008	1	1	412.551	201.12	77.3717
CPA2	4894.61	1	1	119.997	178.619	112.282	1	49.2415	1	1	131.978	53.5083	1
CPB1	16904.8	63.2785	1	395.643	498.824	315.272	140.822	223.666	1	1	401.417	211.791	78.517
CPE	84.2597	1	1	165.626	1350.74	173.853	454.913	1	1	1	1	176.237	565.265
CPEB4	84.0175	1	1	143.413	105.524	80.9898	1	1	50.1632	70.0001	1	189.095	1
CPLX1	1	1	1	1	1	132.965	1	1	1	1	1	1	1
CPLX2	1	1	1	1	110.262	1	1	1	1	1	1	1	1
CPNE2	1	1	1	1	1	102.246	1	1	1	1	1	1	1
CPNE5	1	54.8291	1	1	1	1	1	1	1	1	1	54.779	1
CPNE8	1	1	1	1	1	89.7002	1	1	59.2937	1	1	1	1
CPPED1	1	1	1	1	1	1	1	43.4362	1	85.3521	85.8346	1	1
CPSF3	1	70.4888	1	1	1	1	1	50.52	1	1	1	1	1
CPTP	1	1	1	1	1	1	1	1	1	1	1	65.4823	1
CPVL	1	1	1	1	1	1	1	175.754	1	288.6	350.417	1	1
CPXM1	1	1	1	1	1	1	88.637	1	1	1	1	45.7125	1
CRABP2	1	1	1	1	1	1	132.379	64.2979	193.719	1	1	1	1
CRACR2B	86.253	1	1	1	59.5277	81.9869	1	1	147.066	1	1	1	1
CRB3	52.2426	1	1	84.3523	1	1	1	1	135.182	1	1	1	1
CREB3L1	61.3441	1	1	45.5813	1	1	94.7103	1	145.835	1	1	1	1
CREB5	1	1	1	81.9238	1	1	1	66.3771	1	62.8583	1	1	1
CREBZF	42.3987	67.8852	103.632	53.7339	52.8581	1	47.1545	1	56.2377	1	1	67.5513	1
CRISPLD1	1	1	1	1	1	1	54.7703	1	1	1	1	1	1
CRISPLD2	1	1	1	1	1	1	258.043	1	1	1	1	146.421	517.583
CRKL	1	1	1	1	47.5574	1	1	1	1	1	1	1	1
CRLF3	1	63.5509	1	1	1	1	1	53.1004	1	1	1	1	1
CRNDE	1	1	1	1	1	1	1	1	103.833	1	1	1	1
CRY1	1	1	1	1	1	55.0397	1	1	1	1	1	1	1
CRY2	1	1	1	1	58.1022	1	1	1	1	1	1	1	1
CRYAB	105.306	1	1	201.53	32.5919	1	91.7349	1	1	1	1	82.6055	274.294
CRYBA2	1	1	1	1	140.703	1	1	1	1	1	1	1	1
CRYBG1	1	53.5137	1	1	1	1	1	60.7547	41.203	1	76.8146	1	1
CRYZ	89.8735	1	1	212.558	56.4717	1	1	1	148.911	1	1	49.3726	1
CSF1	1	1	1	56.2757	1	1	1	1	1	1	1	1	87.0222
CSF1R	1	1	1	1	1	1	1	283.342	1	203.733	306.621	1	1
CSF2RA	1	1	1	1	1	1	1	99.6937	1	162.722	259.927	1	1
CSF3R	1	1	1	1	1	1	1	88.8144	1	105.092	141.76	1	1
CSGALNACT1	1	1	1	1	1	62.9351	1	1	1	1	1	1	1
CSK	1	210.924	149.609	1	1	1	1	114.687	1	52.8145	130.9	65.1416	1
CSPG4	1	1	1	1	1	1	1	1	1	1	1	1	112.183
CSRNP3	1	1	1	1	53.8532	1	1	1	1	1	1	1	1
CSRP2	1	1	1	126.712	35.0496	117.533	65.3174	1	1	1	1	203.774	743.018
CST1	1	1	1	1	1	1	437.204	1	1	1	1	1	1
CST6	1	1	1	1	1	1	1	1	67.896	83.7533	1	1	1
CST7	1	139.997	155.262	1	46.8349	1	55.8571	35.8702	1	82.0901	73.8135	131.959	1
CSTA	1	1	1	1	1	1	34.097	411.949	75.8806	566.401	498.715	1	1
CTHRC1	1	1	1	1	1	1	1258.64	54.5597	1	49.4496	1	225.317	52.8707
CTNND2	46.4582	1	1	55.7339	1	1	1	1	1	1	1	1	1
CTRB1	20280.5	84.323	1	738.645	765.928	485.426	176.356	274.349	1	1	490.153	279.381	112.598
CTRB2	17451.5	294.636	310.975	666.491	951.138	506.63	312.405	424.477	123.754	148.47	747.945	770.865	279.871
CTRC	13213.3	52.2126	1	427.071	615.271	363.056	178.353	153.327	1	1	405.59	182.732	67.1337
CTRL	1425	1	1	1	1	1	1	1	1	1	1	1	1
CTSE	1	1	1	1	34.8104	1	1	1	486.022	54.5766	1	1	1
CTSK	1	1	1	1	1	1	652.342	1	1	1	1	98.3085	67.1794
CTSW	1	222.065	210.16	1	1	1	1	1	1	1	1	99.5927	1
CTTNBP2	1	1	1	113.219	1	1	1	1	1	1	1	1	1
CUTALP	1	75.2992	115.767	59.7907	74.4475	1	1	1	35.3423	1	1	86.9972	1
CUZD1	496.535	1	1	1	1	1	1	1	1	1	1	1	1
CX3CL1	1	1	1	1	42.5011	118.326	1	1	42.7759	1	1	1	1
CX3CR1	1	1	1	1	1	1	1	108.884	1	1	1	1	1
CXADR	108.515	1	1	232.823	45.8399	1	1	1	151.054	1	1	1	1
CXCL1	116.881	1	1	388.795	1	1	1	1	89.2153	1	1	1	1
CXCL12	81.3544	1	1	1	1	186.513	353.187	1	1	1	1	1	1
CXCL13	1	350.268	1	1	1	1	1	1	1	1	1	1	1
CXCL14	1	1	1	1	1	1	1250.9	1	1	1	1	59.6094	1
CXCL16	63.9174	1	1	67.0705	1	1	1	228.706	160.092	404.494	305.186	53.3605	1
CXCL17	68.9616	1	1	1	1	1	1	1	145.814	1	1	1	1
CXCL3	1	1	1	93.4632	1	1	1	70.2594	85.7352	356.586	1	1	1
CXCL5	1	1	1	1	1	1	1	1	111.654	1	1	1	1
CXCL6	101.586	1	1	125.009	1	1	1	1	1	1	1	1	1
CXCL8	115.476	1	1	1	1	1	1	139.962	142.229	422.375	222.664	1	1
CXCR3	1	73.5186	1	1	1	1	1	1	1	1	1	46.7448	1
CXCR4	1	635.658	1601.4	58.3151	198.819	143.665	157.328	735.301	68.7848	849.256	1000.86	721.865	161.946
CXCR5	1	43.7886	1	1	1	1	1	1	1	1	1	1	1
CXXC4	1	1	1	1	85.985	1	1	1	1	1	1	1	1
CXorf21	1	1	1	1	1	1	1	128.885	1	58.3308	66.2287	1	1
CXorf36	1	1	1	1	1	202.7	1	1	1	1	1	1	1
CYB561	45.6269	1	1	1	64.6162	1	1	1	50.6754	1	1	1	1
CYB561A3	1	150.947	78.4212	1	45.9104	1	1	53.5569	1	1	1	1	1
CYB5R4	1	53.3175	1	1	1	1	1	59.1571	1	67.2807	59.1309	1	1
CYBB	1	53.251	1	1	1	1	1	294.294	1	415.121	219.237	1	1
CYBRD1	1	1	1	1	1	82.2934	350.76	85.732	52.0603	1	1	66.4549	129.356
CYFIP2	1	74.1552	1	1	39.535	1	1	1	1	1	1	71.1749	1
CYGB	1	1	1	1	1	67.681	156.542	1	1	1	1	1	192.94
CYLD	1	61.5418	114.941	1	51.8287	43.997	36.3448	77.2747	1	50.0421	59.0541	103.012	1
CYP1B1	1	1	1	1	1	1	189.474	1	1	1	1	1	1
CYP27A1	1	1	1	1	38.219	1	1	1	1	232.019	1	1	1
CYP3A5	71.6677	1	1	138.743	40.483	1	1	1	316.878	1	1	1	1
CYP4V2	1	1	1	88.3217	37.6046	1	1	1	36.5726	1	1	1	1
CYS1	1	1	1	132.973	1	1	1	1	1	1	1	1	1
CYSLTR1	1	1	1	1	1	122.351	1	70.0995	1	1	1	1	1
CYTH3	1	1	1	1	1	1	53.2332	1	1	1	1	1	83.1296
CYTH4	1	83.1565	144.778	1	1	1	1	66.4308	1	39.8899	95.084	1	1
CYTIP	1	253.182	534.416	1	1	1	1	150.412	1	223.786	229.679	234.381	1
CYYR1	1	1	1	1	80.0623	350.911	1	1	1	1	1	1	1
D2HGDH	62.5633	1	1	1	43.9368	1	1	39.7232	59.4584	1	1	1	1
DAAM2	1	1	1	1	1	1	1	1	1	1	1	1	73.1636
DAG1	83.622	1	1	1	51.9672	62.5797	31.6611	1	104.236	1	1	1	1
DAGLB	1	1	1	1	1	1	1	58.0416	42.4267	1	1	1	1
DAPL1	1	1	1	184.893	68.6709	1	1	1	1	1	1	1	1
DAPP1	1	79.644	85.989	1	1	1	1	46.5923	31.0527	1	54.0047	1	1
DBF4	1	100.433	1	1	1	1	1	52.5227	1	1	1	1	1
DCAF12	1	70.7061	1	52.415	1	1	1	1	1	1	1	1	1
DCAF16	1	1	1	1	42.2776	1	1	1	1	1	1	1	1
DCBLD2	1	1	1	1	1	1	53.7671	1	1	1	1	1	51.0117
DCDC2	88.1415	1	1	284.083	59.517	1	1	1	1	1	1	1	1
DCHS1	1	1	1	1	1	57.0136	1	1	1	1	1	1	1
DCK	1	223.028	201.894	1	37.0546	1	1	202.325	1	46.9753	172.807	1	1
DCLRE1C	1	57.671	1	1	1	1	1	70.8138	1	1	1	1	1
DCN	110.324	76.7025	86.982	73.8354	119.613	1	3764.72	115.093	63.445	125.382	1	624.655	587.9
DCP2	1	79.8491	84.7441	1	1	1	1	55.6046	1	59.5064	70.8504	1	1
DCPS	1	68.8746	1	1	1	1	1	49.324	1	34.4765	1	79.0093	1
DCUN1D1	32.3318	1	1	66.4529	43.5119	1	1	48.3649	34.7385	1	75.2774	1	1
DDR1	88.1529	1	1	98.4344	168.817	1	1	1	164.95	1	1	1	1
DDR2	1	1	1	1	1	1	175.835	1	1	1	1	1	117.115
DDX10	1	1	1	1	1	1	56.2832	1	1	1	1	1	1
DDX3Y	1	1	1	1	1	1	40.4428	1	1	1	1	1	84.9276
DDX6	1	80.3771	83.1902	1	40.5175	1	1	65.5425	48.4115	1	1	61.819	51.9723
DDX60L	1	1	1	1	1	1	1	48.1736	39.3254	53.9508	1	1	1
DECR2	1	1	1	1	1	1	1	1	56.1222	1	1	1	1
DEDD2	1	1	1	1	52.1767	1	1	1	47.7814	68.1036	1	46.6742	1
DEF6	1	86.0498	122.805	1	1	1	1	53.7774	34.3331	1	63.2835	62.6046	1
DENND1B	1	64.3471	1	1	1	1	1	47.5565	46.9543	1	63.205	1	1
DENND1C	1	56.7559	76.3294	1	1	1	1	1	1	1	1	1	1
DENND2D	1	43.8177	216.732	1	1	1	1	1	53.2566	1	1	58.1037	1
DENND5A	1	1	1	1	1	55.5386	1	1	1	1	1	1	76.6752
DENND6B	1	47.2754	1	1	1	1	1	40.255	1	1	46.9656	1	1
DEPDC1	1	1	1	1	1	1	1	67.3843	1	1	1	1	1
DEPDC1B	1	39.404	1	1	1	1	1	1	1	1	1	1	1
DEPTOR	1	1	1	1	1	1	1	1	61.8959	1	1	1	1
DERL3	1	198.439	1	1	1	1	1	1	1	1	1	1076.27	1
DGKE	1	1	1	1	1	77.1674	1	1	1	1	1	1	1
DGLUCY	1	1	1	1	1	1	1	49.785	37.0652	1	1	1	1
DHCR24	1	1	1	1	1	1	1	1	63.357	1	1	1	1
DHFR	1	217.117	1	1	1	1	1	81.7771	38.2685	1	1	1	1
DHFR2	1	1	1	49.3552	1	1	1	1	1	1	1	1	1
DHRS12	78.0887	1	1	60.2326	47.9432	1	1	1	46.6703	1	1	1	1
DHRS2	1	1	1	1	168.712	1	1	1	1	1	1	1	1
DHRS4	1	30.3404	1	1	39.4807	1	1	60.273	1	1	55.7492	1	1
DHRS9	1	64.549	1	1	1	1	1	1	1	1	1	1	1
DHTKD1	1	46.7023	1	1	1	1	1	1	1	1	1	1	1
DHX40	55.8946	1	1	38.5842	65.8152	42.2093	1	1	1	1	1	1	1
DIO2	1	1	1	1	1	1	75.6008	1	1	1	1	1	1
DIO3OS	1	1	1	1	1	1	73.0358	1	1	1	1	1	1
DIRAS3	1	1	1	1	54.6348	1	1	1	1	1	1	1	1
DKK3	1	1	1	1	1	1	277.838	1	1	1	1	62.7955	225.374
DLC1	1	1	1	56.2305	1	319.985	105.697	1	1	1	1	49.319	142.543
DLG2	1	1	1	1	49.442	1	1	1	1	1	1	1	1
DLG3	50.8375	1	1	1	1	1	1	1	43.3787	1	1	1	1
DLGAP1.AS1	37.718	1	1	41.1524	1	1	1	1	1	1	1	81.3196	1
DLGAP5	1	74.4144	1	1	1	1	1	74.2601	1	1	1	1	1
DLK1	1	1	1	1	542	1	1	1	1	1	1	1	1
DLL1	1	1	1	1	1	135.661	1	1	1	1	1	1	1
DLL4	1	1	1	1	1	128.898	1	1	1	1	1	1	1
DMBT1	1	1	1	1	1	1	1	1	58.4225	1	1	1	1
DMD	44.2532	1	1	1	1	1	1	1	1	1	1	1	63.8575
DMKN	195.744	1	1	252.96	195.69	1	1	1	141.741	1	1	75.6851	1
DMPK	1	1	1	1	1	1	1	1	1	1	1	1	69.4396
DMWD	1	1	1	1	1	65.9474	1	1	1	1	1	1	1
DMXL1	1	1	1	1	1	1	1	1	1	50.385	1	1	1
DMXL2	1	1	1	1	1	1	1	1	1	55.1433	1	1	1
DNAJA4	1	1	1	1	1	1	1	1	54.1201	1	1	1	1
DNAJC12	1	1	1	1	138.484	1	1	1	42.2586	1	1	1	1
DNAJC24	1	1	1	1	31.2245	1	1	1	1	1	1	53.9807	1
DNAJC9	1	222.827	1	1	1	1	1	111.125	27.5558	1	1	1	1
DNALI1	33.3075	1	1	104.159	62.7118	1	1	1	1	1	1	1	1
DNASE1	59.8061	1	1	1	1	1	1	1	1	1	1	1	1
DNASE1L3	1	1	1	1	1	81.3787	1	1	1	1	1	1	1
DOCK10	1	1	1	1	1	1	1	93.4547	1	80.7008	106.564	1	1
DOCK11	1	1	1	1	1	1	1	46.5647	1	1	1	1	1
DOCK2	1	78.2297	92.9447	1	1	1	1	108.762	1	80.7621	77.9833	1	1
DOCK4	1	1	1	1	1	70.9482	1	89.9457	1	1	1	1	1
DOCK5	1	1	1	1	1	1	1	1	50.11	1	59.5671	1	1
DOCK6	1	1	1	1	1	161.47	1	1	1	1	1	1	48.8469
DOCK7	1	1	1	1	1	1	41.8196	1	1	1	1	1	1
DOCK8	1	165.724	146.395	1	1	1	1	136.22	1	141.789	144.44	75.0944	46.9391
DOCK9	1	1	1	1	1	275.028	1	1	42.2457	1	1	1	1
DOK1	1	1	1	1	1	1	1	55.8067	1	64.8432	67.6546	1	1
DOK2	1	58.2651	1	1	1	1	1	56.2781	1	92.2102	119.886	1	1
DOK3	1	49.3627	1	1	1	1	1	40.8583	1	82.0354	1	1	1
DONSON	1	50.3091	1	1	1	1	1	1	1	1	1	1	1
DPEP1	95.457	1	1	1	1	1	1	1	1	1	1	93.3354	1
DPH7	1	53.2059	1	1	1	1	1	1	1	1	1	1	1
DPP6	1	1	1	1	59.311	1	1	1	1	1	1	1	1
DPT	1	1	1	1	1	1	429.875	1	1	1	1	1	1
DPYD	1	1	1	1	1	1	44.8971	85.6648	1	92.5426	1	1	1
DPYSL3	1	1	1	1	1	128.227	190.051	1	1	1	1	1	1
DRAM1	1	1	1	1	1	1	1	51.3243	1	55.3471	1	1	1
DRG2	1	55.282	1	1	1	1	1	1	1	1	1	1	1
DSE	1	1	1	1	1	1	78.918	110.245	1	89.4851	81.3964	1	1
DSEL	1	1	1	61.5549	1	1	1	1	1	1	1	1	1
DSG2	112.815	1	1	154.153	91.3271	1	1	1	233.339	1	1	1	1
DSP	195.106	1	1	216.302	296.443	67.6003	1	1	195.989	1	1	50.2379	1
DTX2	1	1	1	1	1	1	1	1	60.5162	1	1	1	1
DTX3	1	1	1	1	70.0108	1	38.0117	1	1	1	1	1	70.4582
DTYMK	1	129.781	1	38.934	1	1	1	154.34	40.1495	1	1	1	1
DUOX2	1	1	1	1	1	1	1	1	160.737	1	1	1	1
DUOXA2	1	1	1	1	1	1	1	1	144.297	1	1	1	1
DUS1L	47.4623	1	1	1	1	1	1	56.0476	44.1172	1	1	69.1129	1
DUSP2	1	108.842	123.259	1	1	1	1	1	1	99.9204	1	110.022	1
DUSP22	1	1	83.9984	1	1	52.6156	1	1	33.4824	1	62.4577	86.232	51.8631
DUSP26	1	1	1	1	75.5851	1	1	1	1	1	1	1	1
DUSP4	70.7505	1	1	1	1	1	1	1	64.1367	1	1	1	1
DUSP5	1	1	1	1	30.639	1	1	1	73.4056	1	1	76.5385	1
DUSP6	1	1	1	1	48.3342	230.115	1	44.5324	115.387	68.8101	149.574	1	1
DUSP7	1	1	1	1	1	68.7538	1	1	1	1	1	1	1
DUXAP10	1	1	1	1	1	1	57.7251	1	1	1	1	1	1
DVL1	1	1	1	1	38.2698	1	1	1	73.1305	1	1	1	1
DYSF	1	1	1	1	1	64.2948	1	1	1	1	1	1	1
DZIP1	1	1	1	73.6251	1	1	51.9087	1	1	1	1	1	1
DZIP3	1	1	1	1	103.527	1	1	1	1	1	1	1	1
E2F4	1	77.5889	96.5676	1	33.4211	56.9408	1	44.0965	51.3321	56.7584	1	46.0988	1
EAF2	1	171.918	1	1	1	1	1	67.3551	1	1	1	50.2419	1
EBF1	1	1	1	1	1	110.147	61.8987	1	1	1	1	55.2638	243.835
EBF2	1	1	1	1	1	1	1	1	1	1	1	1	65.137
ECM1	1	1	1	1	1	1	104.534	1	71.0283	1	1	1	121.408
ECM2	1	1	1	1	1	1	117.774	1	1	1	1	1	109.884
ECPAS	40.2302	1	1	1	46.6526	1	1	1	1	1	1	1	1
ECSCR	1	1	1	1	1	397.843	1	1	1	1	1	1	1
EDARADD	1	1	1	1	47.6606	1	1	1	1	1	1	1	1
EDEM2	1	1	1	1	1	1	1	66.8901	30.6426	62.67	1	86.5711	1
EDIL3	1	1	1	1	49.1749	1	142.248	1	1	1	1	1	65.629
EDN1	1	1	1	122.456	1	158.262	1	1	79.3076	1	1	1	1
EDN3	1	1	1	1	139.765	1	1	1	1	1	1	1	1
EDNRA	1	1	1	1	1	1	108.622	1	1	1	1	61.9322	129.607
EDNRB	1	1	1	1	1	137.949	1	1	1	1	1	1	122.703
EED	1	79.5104	1	1	1	1	1	36.8128	1	1	1	1	1
EEF1A2	1	1	1	1	142.017	1	1	1	1	1	1	1	1
EEF1AKMT2	1	1	1	1	1	40.2541	42.6207	42.2687	1	1	1	62.2151	1
EEPD1	1	1	1	58.8705	1	1	1	1	1	1	1	1	1
EFEMP1	1	1	1	1	1	1	333.61	1	1	1	1	58.8257	1
EFEMP2	1	1	1	78.9231	1	66.6491	284.33	1	1	1	1	1	149.47
EFHD1	1	1	1	1	1	1	1	1	1	1	1	52.4059	228.262
EFNA5	1	1	1	1	65.5356	1	1	1	84.0623	1	1	1	1
EFNB1	1	1	1	1	1	155.294	1	1	88.9261	1	1	1	1
EFNB2	1	1	1	1	1	141.979	1	1	56.5255	1	1	1	1
EFTUD2	1	36.0156	1	1	1	1	1	101.295	27.1092	1	1	1	1
EGFL6	1	1	1	1	1	1	1	1	1	1	1	1	198.633
EGFL7	62.2086	1	1	1	110.335	628.584	61.624	1	42.249	1	1	99.9794	1
EGLN3	1	1	1	1	1	1	37.9392	1	198.167	1	1	1	1
EGOT	1	1	1	62.8028	1	1	1	1	1	1	1	1	1
EGR2	1	1	1	1	1	1	58.5854	1	1	1	1	1	1
EHD1	1	79.1408	109.682	1	1	1	1	1	61.4105	1	1	60.7242	62.105
EHD2	1	1	1	1	1	44.9806	131.329	1	41.1912	1	1	62.3836	296.581
EHD4	48.5461	51.8656	1	1	1	395.62	1	37.4442	55.1998	47.5404	1	1	1
EHF	1	1	1	89.5365	1	1	1	1	115.351	1	1	1	1
EHMT1	1	43.2026	1	1	50.6888	60.3915	1	1	37.4422	1	1	96.9054	1
EIF1AY	1	195.134	201.984	1	40.303	1	51.9112	44.5431	1	51.9843	1	95.9493	71.8499
EIF2AK4	1	1	1	1	1	61.3325	1	55.9763	1	1	53.269	46.2811	1
EIF2B4	1	46.1654	1	1	41.8858	1	56.4245	1	1	1	1	58.8568	1
EIF3J.DT	1	1	1	49.7595	90.576	1	1	1	49.9677	1	1	1	1
EIF5A2	1	1	1	1	1	1	46.2848	1	1	1	1	1	1
ELAVL4	1	1	1	1	155.109	1	1	1	1	1	1	1	1
ELK3	1	52.3352	1	1	1	303.645	52.8186	1	53.5642	1	1	42.3312	1
ELL2	75.7057	1	1	1	99.7139	1	41.8321	1	45.2915	98.5958	1	190.419	61.7785
ELMO1	1	59.4028	1	1	43.805	164.459	1	84.2751	1	1	108.695	1	1
ELN	1	1	1	1	1	1	201.448	1	1	1	1	48.9347	63.3291
EMB	1	162.096	75.5934	1	1	1	1	86.1556	50.8966	58.3474	89.4209	60.6234	1
EMC9	1	1	1	1	27.2914	1	1	71.0517	27.2522	1	1	1	1
EMCN	1	1	1	1	37.1834	583.165	1	1	1	1	1	1	1
EMILIN1	1	1	1	1	1	1	343.099	1	1	1	1	37.3014	85.3306
EMILIN2	1	1	1	1	1	1	1	53.6315	1	71.3181	1	1	1
EML1	1	1	1	1	1	61.7076	1	1	1	1	1	1	1
EML3	1	1	1	1	1	77.2887	1	1	27.9341	1	1	1	1
ENC1	160.756	1	1	245.286	47.4353	1	80.2083	1	63.9636	1	1	1	1
ENDOD1	1	1	1	1	1	70.6344	1	1	1	1	1	1	1
ENKD1	60.2286	1	1	1	1	1	1	1	1	1	1	1	1
ENO2	1	1	1	1	96.1682	1	60.1219	1	54.7885	1	1	1	1
ENPEP	1	1	1	1	1	1	1	1	1	1	1	1	177.771
ENPP1	1	1	1	1	1	1	59.5926	1	1	1	1	1	1
ENPP2	1	1	1	1	91.4323	124.428	1	52.5845	1	1	1	1	1
ENPP5	1	1	1	66.4838	40.6631	1	1	1	1	1	1	1	1
ENTPD2	1	1	1	1	1	1	1	1	54.2254	1	1	1	1
ENTPD4	1	44.0575	1	1	42.3621	1	56.9579	1	1	1	1	52.8373	1
EOGT	1	1	1	1	1	1	1	1	1	1	1	1	48.8872
EP300	1	1	1	1	60.5842	68.0764	1	1	29.2991	1	49.3997	1	1
EPB41L1	1	1	1	60.2549	1	1	1	1	38.7415	1	1	1	65.4964
EPB41L3	1	1	1	1	55.4092	1	1	64.7402	1	61.5129	1	1	1
EPB41L4B	63.316	1	1	1	47.0022	1	1	1	1	1	1	1	1
EPB41L5	1	1	1	47.5929	1	1	1	1	1	1	1	1	1
EPDR1	1	1	1	1	1	1	92.3521	1	1	1	1	1	1
EPHA2	1	1	1	79.1277	1	1	1	1	84.7511	1	1	1	75.456
EPHA4	1	1	1	1	1	72.7762	1	1	1	1	1	1	1
EPHB4	1	1	1	1	1	112.598	1	1	62.661	1	1	1	1
EPHB6	1	1	1	228.214	1	1	1	1	1	1	1	1	61.0763
EPHX2	42.2157	1	1	65.4145	81.8113	1	1	1	1	1	1	1	1
EPM2AIP1	1	1	83.112	53.1255	83.1991	51.2245	34.7929	1	39.1697	1	1	1	1
EPN2	1	1	1	1	1	54.1582	1	1	30.5449	1	1	1	92.8105
EPS8L1	1	1	1	1	1	1	1	1	105.875	1	1	1	1
EPS8L2	71.8693	1	1	82.8983	109.407	1	1	1	121.48	1	1	53.9574	1
EPS8L3	1	1	1	1	1	1	1	1	122.027	1	1	1	1
ERAL1	1	47.1773	1	1	1	1	1	1	1	1	1	1	1
ERAP1	1	1	1	1	1	1	1	49.6803	38.6457	1	1	54.0817	1
ERAP2	1	63.2853	103.677	1	1	48.4254	33.9512	50.1407	36.4672	52.9224	1	61.4846	1
ERBB3	69.9382	1	1	118.018	61.8788	1	1	1	227.29	1	1	1	1
ERC1	1	1	1	1	39.3924	90.1866	1	1	1	1	1	1	1
ERCC3	1	48.3347	1	1	1	1	1	1	1	1	1	1	1
EREG	1	1	1	1	1	1	1	1	1	86.6029	1	1	1
ERG	1	1	1	1	1	139.185	1	1	1	1	1	1	1
ERICH5	61.1355	1	1	245.974	80.909	1	1	1	1	1	1	1	1
ERLIN2	61.2462	1	1	56.6076	1	1	1	1	51.6427	1	1	1	1
ERN1	1	1	1	1	51.7742	1	1	1	1	1	1	72.5024	1
ERO1B	112.061	1	1	55.3516	928.336	1	1	1	1	1	1	52.7382	1
ERP27	439.521	1	1	83.5937	1	1	1	1	1	1	1	1	1
ESAM	1	1	1	1	32.5544	484.93	1	1	1	1	1	47.6775	226.849
ESCO1	1	1	1	1	1	1	1	1	59.8934	1	1	1	1
ESCO2	1	87.3319	1	1	1	1	1	36.0358	1	1	1	1	1
ESPN	1	1	1	1	1	1	1	1	54.5268	1	1	1	1
ESRP1	43.5399	1	1	1	30.0649	1	1	1	68.8291	1	1	1	1
ESRRG	1	1	1	55.4495	1	1	1	1	1	1	1	1	1
ETS1	1	195.938	172.257	1	53.8937	468.62	76.112	1	27.4161	1	1	115.214	105.668
ETV1	1	1	1	1	44.8988	1	61.9442	1	1	1	1	1	1
ETV5	1	1	1	1	1	1	1	96.8139	1	32.717	50.9237	1	1
EVA1B	1	1	1	1	1	73.8313	59.2954	1	1	1	1	1	78.8243
EVA1C	1	1	1	51.3959	1	105.377	1	1	1	1	1	1	1
EVI2A	1	154.976	207.361	1	1	1	49.0722	206.525	1	212.301	180.517	83.8695	1
EVI2B	1	190.662	394.544	1	1	1	1	164.282	1	261.837	323.734	156.608	1
EVL	61.525	375.773	534.373	80.0193	104.666	92.661	100.177	168.034	1	133.325	161.615	198.051	79.5324
EXOG	1	47.1463	1	1	46.8832	1	1	1	1	1	1	44.4893	1
EXOSC10	1	46.8463	1	1	48.1584	1	1	1	25.7956	1	1	58.1107	1
EXOSC3	1	101.09	1	56.1518	1	1	1	69.3561	1	1	1	1	1
EXOSC5	1	30.7169	1	1	1	1	1	1	1	1	1	1	50.641
EXOSC9	1	68.0518	1	1	1	1	1	45.1444	1	1	1	1	1
EXT2	1	1	1	1	1	1	60.149	1	1	1	1	1	1
EXTL2	1	1	1	1	1	1	44.8981	1	1	1	1	1	1
EZH2	1	112.438	1	1	1	1	1	67.7164	1	1	1	1	1
F10	1	1	1	1	1	1	65.1304	1	1	1	1	1	105.52
F13A1	1	1	1	1	1	1	50.9994	98.675	1	95.4602	1	1	1
F2R	1	1	1	1	1	152.949	205.329	1	1	1	1	1	1
F2RL1	1	1	1	114.187	1	1	1	1	76.5812	1	1	1	1
F2RL3	1	1	1	1	1	352.622	1	1	1	1	1	1	1
F3	1	1	1	1	1	1	171.329	1	190.072	1	1	71.1718	69.2975
FAAH	1	1	1	67.6165	43.4513	1	1	1	1	1	1	1	1
FABP1	1	1	1	1	1	1	1	1	152.908	1	1	1	1
FABP4	1	1	1	1	54.0384	365.405	1	1	1	94.3856	1	149.191	686.867
FADS1	1	1	1	1	26.9364	1	1	83.7301	1	1	1	1	76.221
FADS3	1	1	1	43.6026	1	1	1	1	1	1	1	1	47.7734
FAF1	1	57.4441	1	1	1	1	1	1	25.4659	1	1	1	1
FAF2	1	1	1	1	42.8276	1	40.7174	1	41.6104	1	1	56.3132	1
FAHD1	1	1	1	84.8294	1	1	1	1	34.1686	1	1	1	1
FAHD2A	1	1	1	1	1	1	1	1	1	1	1	1	60.0744
FAIM	70.0513	57.0775	1	274.924	62.8419	1	1	1	52.9082	1	1	1	51.6285
FAM102A	39.2196	51.1937	80.8601	58.6818	97.3357	1	1	1	82.1235	1	1	48.9685	1
FAM107A	1	1	1	71.0136	57.1924	389.384	1	1	1	1	1	1	1
FAM110C	1	1	1	56.4568	1	1	1	1	1	1	1	1	1
FAM110D	1	1	1	1	1	194.07	1	1	1	1	1	1	1
FAM111A	1	118.039	89.5377	1	1	1	1	137.782	49.9117	38.8463	1	1	1
FAM111B	1	46.4237	1	1	1	1	1	1	1	1	1	1	1
FAM114A1	1	1	1	1	1	1	141.739	1	93.0041	1	1	1	52.1929
FAM114A2	1	1	1	1	1	1	1	44.0821	1	1	1	1	1
FAM122A	1	1	1	1	1	1	1	1	1	1	1	1	67.4936
FAM126A	1	43.0851	1	1	1	1	1	1	1	1	1	1	1
FAM131A	1	1	1	1	1	1	1	1	1	1	1	1	62.4109
FAM13A	87.3401	1	1	106.499	1	1	59.639	1	85.9009	1	1	1	1
FAM13C	1	1	1	1	1	151.552	1	1	1	1	1	1	195.111
FAM162B	1	1	1	1	1	1	1	1	1	1	1	1	184.134
FAM167B	1	1	1	1	1	372.117	1	1	1	1	1	1	1
FAM168A	1	1	1	1	37.7977	1	59.2039	1	1	1	1	1	1
FAM171A1	48.5795	1	1	88.5044	1	78.1666	1	1	1	1	1	1	1
FAM174A	1	1	1	67.0842	93.5949	93.1504	50.6397	1	46.0686	1	1	141.518	52.0283
FAM174B	88.9765	1	1	1	63.3613	1	1	1	32.8946	1	1	1	1
FAM193B	1	1	1	1	38.6912	1	1	1	33.8642	1	1	41.7929	1
FAM198B	1	1	1	1	35.9922	335.234	134.313	1	1	81.4817	1	1	1
FAM20C	1	1	1	1	1	1	40.9889	40.6599	1	1	1	1	62.0585
FAM219A	1	1	1	1	1	72.7733	1	1	1	1	1	1	1
FAM219B	1	1	1	52.3848	48.8021	1	33.0867	1	1	1	1	60.7953	1
FAM221A	1	1	1	85.5286	1	1	1	1	73.4862	1	1	1	1
FAM222B	48.6724	1	1	51.4977	50.3667	1	1	1	55.8564	1	1	1	1
FAM228B	1	1	1	38.4623	1	1	1	1	1	1	1	1	1
FAM241A	1	1	1	1	1	124.337	1	1	1	1	1	1	45.2384
FAM30A	1	1	1	1	1	1	1	1	1	1	1	123.649	1
FAM3B	205.37	1	1	271.878	91.9121	1	1	1	94.6858	1	1	1	1
FAM3D	1	1	1	1	1	1	1	1	84.1218	1	1	1	1
FAM43A	1	1	1	1	1	141.218	1	1	1	1	1	1	1
FAM49A	1	1	1	1	1	1	1	40.5319	1	64.6389	59.0525	1	1
FAM49B	1	363.563	281.767	78.8833	72.3914	1	45.1186	362.58	93.519	341.021	419.483	82.5793	1
FAM50B	1	1	1	52.8156	1	1	1	1	29.0983	1	1	1	1
FAM53C	1	1	1	48.7615	47.8011	1	36.652	1	1	1	1	60.3813	1
FAM72A	1	1	1	1	1	1	1	50.4089	1	1	1	1	1
FAM92B	1	1	1	1	1	1	1	1	1	1	1	42.841	1
FAM98B	1	1	1	1	48.8209	1	1	1	1	1	1	1	1
FANCA	1	75.7393	1	1	1	1	1	1	1	1	1	1	1
FANCD2	1	1	1	1	1	1	1	37.0412	1	1	1	1	1
FANCI	1	54.3078	1	1	1	1	1	53.4817	1	1	1	1	1
FAP	1	1	1	1	1	1	290.648	1	1	1	1	1	1
FARP1	94.644	1	1	119.294	35.3436	1	41.534	1	45.8155	1	1	1	67.9685
FARP2	1	1	1	1	1	1	1	1	57.305	1	1	1	1
FAS	1	75.2498	1	1	1	1	1	1	1	1	1	1	1
FBH1	1	1	1	1	45.3957	78.1208	1	1	1	1	1	75.4752	57.562
FBLIM1	1	1	1	58.7011	1	1	64.8044	1	78.101	1	1	87.5596	212.332
FBLN1	1	1	1	1	39.2863	1	1436.26	1	45.6915	1	1	136.55	75.948
FBLN2	1	1	1	1	1	1	256.292	1	1	1	1	1	1
FBLN5	1	1	1	47.8404	1	1	232.542	1	1	1	1	1	1
FBN1	1	1	1	1	1	68.9092	317.392	1	1	1	1	54.6787	73.932
FBP1	1	1	1	72.9147	1	1	1	142.844	89.3033	456.16	144.698	1	1
FBXL17	1	1	1	1	84.1446	1	1	1	1	1	1	1	1
FBXL4	1	1	1	1	52.9662	1	1	1	1	1	1	1	1
FBXO17	1	1	1	1	1	1	53.3855	1	1	1	1	1	1
FBXO2	42.173	1	1	1	1	1	1	1	65.6992	1	1	1	1
FBXO22	1	1	1	1	1	1	1	1	60.8245	1	1	1	1
FBXO25	81.3373	41.8384	1	53.2244	35.3295	1	1	1	28.1815	1	1	1	1
FBXO31	1	1	1	1	57.7679	92.1086	1	1	1	1	1	1	1
FBXO32	1	1	1	1	1	1	332.6	1	56.4087	1	1	109.71	164.672
FBXO5	1	95.3879	1	1	1	1	1	1	1	1	1	1	1
FBXW7	1	1	1	1	46.0193	1	1	1	1	1	1	1	1
FCER1A	1	1	1	1	1	1	1	140.623	1	1	304.141	1	1
FCER1G	1	166.035	115.744	1	117.099	54.6131	88.2414	1688.75	69.2383	2694.5	1851.34	178.776	66.9792
FCF1	1	1	1	1	1	1	1	46.6565	1	1	1	1	1
FCGR1A	1	1	1	1	1	1	1	183.246	1	226.349	171.317	1	1
FCGR1B	1	1	1	1	1	1	1	52.7249	1	65.415	1	1	1
FCGR2A	1	1	1	1	1	1	1	314.429	1	384.961	333.715	1	1
FCGR2B	1	1	1	1	1	1	1	132.272	1	263.565	251.416	75.7088	1
FCGR3A	1	1	1	1	1	1	1	298.964	1	537.389	260.918	62.2076	1
FCHO2	1	1	1	1	1	72.9211	1	1	43.4435	63.2775	1	1	1
FCHSD2	1	1	1	1	1	1	1	1	1	1	1	43.5736	1
FCMR	1	1	188.856	1	1	1	1	1	1	1	1	1	1
FCN1	1	1	1	1	1	1	1	58.2727	1	241.549	240.353	1	1
FCN3	1	1	1	1	1	163.803	1	1	1	1	1	1	1
FCRL5	1	1	1	1	1	1	1	1	1	1	1	231.507	1
FCRLA	1	200.533	114.948	1	1	1	1	1	1	1	1	1	1
FEN1	1	139.855	1	1	1	1	1	54.5044	1	1	1	1	1
FERMT1	1	1	1	69.3177	1	1	1	1	78.8991	1	1	1	1
FERMT2	1	1	1	54.4581	1	114.436	120.695	1	1	1	1	50.2581	138.836
FERMT3	1	196.568	79.5592	1	1	1	1	100.913	1	141.906	123.132	1	1
FES	1	1	1	1	1	98.0232	1	49.2253	1	54.1071	59.7824	1	1
FEZ1	1	1	1	1	1	1	47.7948	1	1	1	1	1	51.282
FGD2	1	1	1	1	1	1	1	56.0871	1	53.1462	88.4821	1	1
FGD5	1	1	1	1	1	138.042	1	1	1	1	1	1	1
FGF7	1	1	1	1	1	1	305.692	1	1	1	1	1	1
FGFR1	66.2416	1	1	1	67.007	70.2508	150.481	1	1	1	1	1	1
FGFR2	1	1	1	117.421	1	1	1	1	1	1	1	1	1
FGFR3	128.517	1	1	242.375	122.891	1	1	1	1	1	1	1	1
FGFR4	1	1	1	99.7454	31.1277	1	1	1	1	1	1	1	1
FGGY	93.8179	1	1	323.299	45.6683	1	1	1	1	1	1	1	1
FGL1	232.172	1	1	1	1	1	1	1	1	1	1	1	1
FGL2	1	1	1	1	1	1	1	317.061	1	247.316	359.826	1	1
FGR	1	1	1	1	1	54.7774	1	92.8744	1	142.721	165.26	1	1
FHL1	1	1	1	1	33.8917	54.6598	102.129	1	1	1	1	64.2307	227.761
FHL2	1	1	1	1	1	1	198.251	1	257.617	1	1	91.2197	196.262
FHL3	1	1	1	1	1	1	73.6458	1	1	1	57.681	1	65.4025
FHL5	1	1	1	1	1	1	1	1	1	1	1	1	101.757
FIBIN	1	1	1	1	1	1	254.917	1	1	1	1	1	1
FILIP1	1	1	1	1	1	80.3282	1	1	1	1	1	1	157.415
FILIP1L	118.38	1	1	185.357	1	57.0735	229.541	1	1	1	72.3496	105.141	355.155
FKBP10	1	1	1	1	1	56.8013	221.145	1	1	1	1	1	152.291
FKBP11	222.742	274.455	151.831	1	63.1164	55.0328	118.121	1	56.4775	1	1	1107.57	57.6437
FKBP14	1	1	1	1	1	1	57.6508	1	1	1	1	1	1
FKBP15	1	1	1	1	1	1	1	39.7671	1	76.0818	74.6237	1	1
FKBP7	1	1	1	1	1	1	147.459	1	1	1	1	1	81.049
FLAD1	1	1	1	1	28.9262	1	1	1	49.3085	1	1	64.7281	1
FLI1	1	131.009	113.149	1	1	149.968	1	66.6777	1	1	71.3527	1	1
FLJ37453	1	1	1	50.3599	84.1328	1	1	1	1	1	1	1	1
FLOT2	56.1981	32.9614	1	1	1	1	1	62.0287	44.2069	1	65.5585	1	1
FLRT2	131.028	1	1	243.434	85.5534	1	1	1	1	1	1	1	1
FLT1	1	1	1	1	1	322.196	1	1	1	1	1	1	1
FLT3LG	1	1	110.009	1	1	1	1	1	1	1	1	1	1
FLT4	1	1	1	1	1	58.3342	1	1	1	1	1	1	1
FMN2	1	1	1	1	61.5334	1	1	1	1	1	1	1	1
FMNL1	1	70.7527	86.9096	1	1	1	1	144.893	1	123.383	113.503	71.082	1
FMNL2	1	1	1	1	1	1	1	60.9871	1	1	1	1	1
FMO1	1	1	1	1	1	1	64.7713	1	1	1	1	1	1
FMO2	1	1	1	1	1	1	128.162	1	1	1	1	1	1
FMO5	1	1	1	89.4568	1	1	1	1	48.8645	1	1	1	1
FMOD	1	1	1	1	1	1	92.0377	1	1	1	1	1	62.4178
FMR1	41.7907	1	1	1	37.8605	1	1	1	55.374	1	1	1	1
FN3KRP	1	63.8919	1	1	1	1	1	1	1	1	1	1	1
FNBP1	1	204.687	144.085	1	1	97.7415	54.796	115.933	1	59.0186	144.606	81.5424	48.0723
FNDC1	1	1	1	1	1	1	161.21	1	1	1	1	1	1
FOLR1	1	1	1	59.6124	1	1	1	1	1	1	1	1	1
FOLR2	1	1	1	1	1	1	1	1	1	101.899	1	1	1
FOXA2	80.2158	1	1	152.722	76.0092	1	1	1	48.7988	1	1	1	1
FOXA3	1	1	1	1	36.981	1	1	1	68.7571	1	1	1	1
FOXF1	1	1	1	1	1	53.6258	1	1	1	1	1	1	87.0082
FOXN2	1	1	1	1	1	1	1	49.3207	1	1	1	1	1
FOXP2	1	1	1	1	51.7763	1	1	1	1	1	1	1	1
FOXP4	1	1	1	1	75.1676	1	1	1	1	1	1	1	1
FOXQ1	1	1	1	1	1	1	1	1	88.264	1	1	1	1
FOXS1	1	1	1	1	1	1	1	1	1	1	1	1	167.177
FPR1	1	1	1	1	1	1	1	158.586	1	318.093	257.637	1	1
FPR2	1	1	1	1	1	1	1	1	1	58.7294	1	1	1
FPR3	1	1	1	1	1	1	1	73.5671	1	171.071	91.8484	1	1
FRAS1	1	1	1	62.2696	1	1	1	1	1	1	1	1	1
FRMD3	1	1	1	1	1	1	1	1	1	1	1	1	68.6125
FRMD4A	1	1	1	172.791	1	100.103	1	55.4077	1	1	79.3266	1	77.1576
FRMD4B	1	1	1	68.7869	1	97.4114	1	81.2963	49.9487	66.4588	101.022	1	1
FRMD6	1	1	1	1	1	1	96.1473	1	1	1	1	1	1
FRY	1	1	1	60.132	34.1766	153.083	1	1	47.8823	1	1	1	1
FRZB	1	1	1	1	1	1	201.433	1	1	1	1	140.153	510.102
FSCN1	1	1	1	1	1	154.391	49.2345	1	47.5736	1	1	1	1
FST	1	1	1	1	1	1	115.33	1	1	1	1	1	1
FSTL1	60.906	1	1	1	30.7971	174.351	588.443	1	62.491	1	1	123.301	230.581
FSTL3	187.453	1	1	154.064	1	1	66.1322	1	52.3798	1	1	1	88.186
FUOM	1	54.0687	1	1	1	1	1	67.3792	1	120.226	93.7363	1	1
FUT11	1	1	1	1	1	74.1501	48.5787	1	1	1	1	1	1
FUT2	1	1	1	1	1	1	1	1	70.3913	1	1	1	1
FUT3	1	1	1	1	1	1	1	1	85.0721	1	1	1	1
FUZ	1	1	1	48.0312	1	1	1	1	1	1	1	1	1
FXYD1	1	1	1	1	1	1	153.141	1	1	1	1	88.5292	266.269
FXYD6	1	1	1	1	74.8754	159.592	154.188	1	1	1	1	61.1588	202.791
FXYD6.FXYD2	1	1	1	72.0849	33.6042	1	1	1	1	1	1	1	1
FYB1	1	166.042	293.669	1	1	1	1	247.144	1	287.68	287.785	114.677	1
FYN	1	105.295	218.033	1	38.1267	174	65.2087	1	1	1	55.5543	66.2761	1
FZD1	1	1	1	1	1	1	119.169	1	1	1	1	1	1
FZD4	1	1	1	1	1	165.685	1	1	1	1	1	1	1
FZD5	67.2337	1	1	66.4297	1	1	1	1	43.4042	1	1	1	1
FZD6	1	1	1	1	1	70.2515	1	1	1	1	1	1	1
G0S2	1	1	1	1	122.454	1	1	141.06	101.569	311.869	1	1	1
G6PC2	1	1	1	1	387.52	1	1	1	1	1	1	1	1
GABPB1	1	37.7896	1	1	1	1	1	47.3984	1	1	1	44.7863	1
GABRB3	1	1	1	1	50.4619	1	1	1	1	1	1	1	1
GABRE	1	1	1	44.8552	1	1	1	1	1	1	1	1	1
GABRP	1	1	1	1	1	1	1	1	160.237	1	1	1	1
GAD2	1	1	1	1	457.44	1	1	1	1	1	1	1	1
GADD45G	1	1	1	1	71.3026	1	1	1	37.9534	1	1	70.24	1
GAL3ST4	1	1	1	1	1	1	1	51.4261	1	1	1	1	1
GALC	1	1	1	1	47.3079	1	1	58.1174	28.271	1	67.8	1	1
GALE	1	1	1	1	1	1	1	1	128.524	56.8903	1	1	1
GALM	1	1	1	1	1	1	1	98.9659	37.6444	87.5152	1	1	1
GALNT12	1	1	1	1	1	1	1	1	57.6674	1	1	1	1
GALNT18	1	1	1	1	1	130.088	1	1	1	1	1	1	1
GALNT3	37.3026	1	1	73.9386	45.5785	1	1	1	155.768	1	1	1	1
GALNT5	1	1	1	1	1	1	1	1	65.5807	1	1	1	1
GALNT7	54.0272	1	1	1	1	1	1	1	82.3367	1	1	1	1
GALT	1	1	88.9014	59.6805	36.7489	55.2748	1	1	29.2506	1	1	1	1
GAMT	282.101	1	1	97.2168	124.078	1	44.4658	1	1	1	1	64.8161	62.6897
GAPLINC	1	1	1	1	1	1	1	1	1	49.9863	1	1	1
GAPT	1	1	1	1	1	1	1	132.394	1	1	98.6654	1	1
GAPVD1	1	1	1	1	1	1	43.2702	1	1	1	1	1	1
GAS1	1	1	1	1	1	1	186.856	1	1	1	1	1	1
GAS2L1	1	1	1	1	1	62.4346	1	1	1	1	1	1	1
GAS7	1	1	1	1	1	1	69.6528	1	1	1	1	1	1
GATA2	1	1	1	1	1	52.4135	1	1	1	1	1	1	1
GATA6	63.3776	1	1	78.8371	45.4023	1	1	1	39.2265	1	1	1	1
GATAD1	67.1036	1	1	1	44.7517	61.8377	39.371	1	45.0316	1	1	1	1
GATM	2232.91	1	1	679.567	167.086	120.688	1	58.3396	144.297	1	124.524	86.1314	1
GBA	1	1	1	1	62.2356	1	1	78.075	38.9434	95.4724	1	46.1738	1
GBA2	1	1	1	55.2433	1	1	1	1	1	1	1	1	1
GBF1	1	1	1	1	33.1841	1	1	1	1	1	1	49.2571	1
GBP3	1	1	1	1	1	44.2999	1	1	96.9467	1	1	1	1
GBP4	1	1	1	1	1	150.942	1	56.4852	1	1	1	1	1
GC	1	1	1	116.228	1	1	1	1	1	1	1	1	1
GCAT	110.839	1	1	1	1	1	1	1	1	1	1	1	1
GCDH	1	53.9648	1	1	1	1	1	1	1	1	1	53.5971	1
GCG	1	1	1	1	511.014	1	1	1	1	1	1	1	1
GCH1	1	1	1	1	67.4168	1	1	1	1	1	1	1	1
GCLC	1	1	1	1	1	1	1	56.3405	40.5786	44.2145	77.5806	1	1
GCLM	66.3595	1	1	116.101	45.9671	1	1	1	40.5597	1	1	1	1
GCNT3	1	1	1	1	1	1	1	1	195.09	1	1	1	1
GCSAM	1	85.0168	1	1	1	1	1	1	1	1	1	1	1
GDAP1	1	1	1	1	78.4898	1	1	1	1	1	1	1	1
GDF15	70.7443	1	1	1	1	1	1	1	131.163	1	1	1	1
GEM	1	1	1	1	1	1	340.853	1	1	1	1	71.7232	197.465
GEMIN2	1	47.2383	1	1	1	1	1	1	1	1	1	1	1
GEMIN7	1	67.2191	1	1	44.2383	1	1	1	35.6823	1	1	59.469	1
GFOD1	1	1	1	1	1	156.354	1	1	1	1	1	1	1
GFOD2	1	1	1	1	41.9442	102.239	1	1	1	1	1	1	1
GFPT2	1	1	1	1	1	1	47.971	1	1	1	1	1	1
GGH	1	129.251	1	1	1	1	65.596	130.205	1	1	1	1	1
GGT1	1	1	1	135.507	37.6352	1	1	1	37.2985	1	1	1	1
GGT5	1	1	1	1	1	93.1398	272.697	1	1	1	1	83.1636	212.032
GGT6	46.2115	1	1	73.4503	1	1	1	1	1	1	1	1	1
GGT7	1	1	1	66.6497	35.633	1	1	1	1	1	1	1	1
GIMAP1	1	1	104.553	1	1	215.822	1	64.8274	1	39.1165	48.5017	1	1
GIMAP2	1	37.7967	65.8828	1	1	59.9287	1	87.9469	1	53.7642	86.8029	1	1
GIMAP4	1	121.939	320.473	1	46.0945	460.879	1	197.112	1	137.812	205.402	95.0349	1
GIMAP5	1	62.3217	192.492	1	36.5575	349.264	1	62.7089	1	54.8943	1	54.9461	1
GIMAP6	1	1	1	1	1	185.025	1	1	1	1	1	1	1
GIMAP7	1	125.171	408.842	1	1	721.11	1	132.979	1	51.5005	93.3343	59.9483	1
GIMAP8	1	1	1	1	1	141.916	1	1	1	1	1	1	1
GINS2	1	143.569	1	1	1	1	1	65.1397	1	1	1	1	1
GIT1	1	1	1	1	28.4224	70.4498	1	1	1	1	1	1	1
GJA1	1	1	1	43.266	1	287.335	194.945	1	1	1	1	1	1
GJA4	1	1	1	1	1	58.0486	1	1	1	1	1	69.1693	540.986
GJB1	57.0776	1	1	112.938	36.0607	1	1	1	37.4226	1	1	1	1
GJB2	1	1	1	1	1	1	242.907	1	49.521	1	1	1	1
GJB3	1	1	1	1	1	1	1	1	85.9268	1	1	1	1
GJC1	1	1	1	1	1	1	1	1	1	1	1	1	272.798
GJD2	1	1	1	1	173.91	1	1	1	1	1	1	1	1
GK	1	1	1	1	1	1	1	64.6651	1	210.888	97.5778	1	1
GLA	1	1	1	1	1	1	1	80.1836	1	103.386	1	1	1
GLCCI1	1	47.3054	1	1	45.4832	1	1	1	1	1	1	110.731	1
GLI3	1	1	1	1	1	1	47.2302	1	1	1	1	1	1
GLIPR1	1	111.992	189.031	1	1	1	128.115	293.746	1	246.373	305.689	143.851	53.1795
GLIPR2	1	107.5	1	1	1	1	77.7195	88.4827	1	223.024	92.9099	1	92.1427
GLIS3	76.52	1	1	172.193	99.5181	1	59.0646	1	33.9159	1	1	1	1
GLRB	1	1	1	39.8531	1	1	1	1	1	1	1	1	1
GLT8D2	1	1	1	1	47.9656	1	140.147	1	1	1	1	1	1
GM2A	1	1	1	1	1	1	1	72.4017	1	158.35	43.6827	56.996	1
GMDS	1	127.314	82.1803	1	1	57.3135	1	1	89.0491	1	1	41.6959	1
GMFG	1	585.572	661.22	1	87.9066	297.45	50.1232	498.985	37.0702	565.738	540.696	313.997	130.152
GMNN	215.728	153.565	1	907.691	160.516	105.659	49.4784	108.499	33.038	1	1	48.6335	1
GMPPA	1	1	1	1	38.3359	1	49.5627	1	51.7933	1	1	50.57	1
GMPR	1	1	1	137.848	1	1	1	1	1	1	1	1	1
GNA15	1	1	1	1	1	1	1	62.7313	1	54.4502	1	1	1
GNAI1	1	1	1	1	31.6829	1	45.1006	1	1	1	1	1	58.5258
GNAO1	1	1	1	1	58.515	1	1	1	1	1	1	1	1
GNB4	1	1	1	1	1	87.5607	1	52.8286	1	78.5025	1	1	62.6333
GNB5	1	27.3465	1	103.507	40.708	1	36.2466	1	1	1	1	1	1
GNG10	1	1	1	1	1	1	1	1	1	51.9834	1	1	1
GNG2	1	108.212	68.2638	1	83.8052	1	51.886	55.712	1	1	1	1	1
GNG4	1	1	1	1	77.7174	1	1	1	1	1	1	1	1
GNG7	1	69.5203	96.7966	68.4015	58.0268	67.168	1	1	1	1	1	135.637	1
GNGT2	1	1	1	1	1	1	1	66.3304	1	1	1	1	1
GNLY	1	426.277	267.353	1	81.4931	1	1	72.85	1	1	1	269.907	1
GNMT	199.866	1	1	1	1	1	1	1	1	1	1	1	1
GNPNAT1	1	1	1	45.2443	1	1	1	1	1	1	1	1	1
GOLGA3	1	1	1	1	69.3646	1	37.9027	1	57.1456	1	1	78.9927	1
GOLGA8A	1	1	1	1	40.9873	1	1	1	1	1	1	49.2533	1
GOLGA8B	101.237	1	1	1	59.0969	1	1	1	32.8259	1	1	56.3724	1
GOLM1	50.0785	1	1	112.024	40.0701	58.2028	97.9683	1	257.534	1	1	1	1
GOT1	1	38.8701	1	76.5438	1	1	1	1	1	1	1	1	1
GP2	5221.21	1	1	215.824	337.24	112.588	66.3958	69.5441	1	1	202.306	73.5919	1
GPALPP1	1	1	1	55.8664	1	1	1	1	1	1	1	1	1
GPAT2	1	1	1	1	1	1	1	1	1	1	1	1	100.252
GPAT3	1	1	1	1	1	1	1	1	1	1	110.123	1	1
GPAT4	1	1	1	1	46.8667	39.7952	1	1	72.9382	1	1	54.9148	1
GPC1	62.2734	1	1	54.7016	1	1	86.7834	1	36.0813	1	1	1	1
GPC3	1	1	1	1	1	1	103.444	1	1	1	1	1	1
GPHA2	128.779	1	1	1	1	1	1	1	1	1	1	1	1
GPM6A	1	1	1	1	68.8745	1	1	1	1	1	1	1	1
GPM6B	1	1	1	1	1	1	1	1	1	1	1	1	81.9239
GPNMB	1	44.821	1	1	47.9094	1	416.993	235.487	1	961.681	277.546	113.94	101.43
GPR137B	1	1	1	1	1	1	46.9196	1	1	63.9635	1	1	1
GPR146	1	1	1	1	1	142.249	1	1	1	1	1	1	1
GPR160	63.9101	47.234	1	1	1	1	1	1	86.8707	1	1	1	1
GPR171	1	1	163.844	1	1	1	1	1	1	1	1	1	1
GPR18	1	65.6582	1	1	1	1	1	1	1	1	1	1	1
GPR183	1	64.7812	261.417	1	1	1	1	396.552	1	504.623	381.606	108.075	1
GPR34	1	1	1	1	1	1	1	213.395	1	90.1357	341.909	1	1
GPR4	1	1	1	1	1	82.2494	1	1	1	1	1	1	132.177
GPR65	1	1	77.5374	1	1	1	1	105.194	1	86.3855	107.915	1	1
GPR82	1	1	1	1	1	1	1	83.5042	1	1	1	1	1
GPRC5A	1	1	1	1	41.4296	1	92.1706	1	364.307	1	1	1	1
GPRC5B	57.5731	1	1	113.517	1	148.508	1	1	1	1	1	1	1
GPRIN3	1	1	1	1	1	1	1	101.291	1	43.9214	57.0447	1	1
GPSM1	1	1	1	1	60.5805	1	1	1	1	1	1	1	1
GPSM2	1	1	1	1	1	1	1	45.9876	1	1	1	1	1
GPSM3	1	317.088	530.13	1	43.8684	1	1	247.634	24.9002	253.995	336.124	161.886	1
GPT2	56.1668	1	1	1	1	1	1	1	1	1	1	1	1
GPX2	1	76.0534	81.1987	88.0782	83.4342	1	1	53.3577	483.897	1	1	78.9391	1
GPX3	1	1	1	1	173.278	111.779	178.91	54.0606	1	81.5579	62.073	160.741	813.008
GPX7	1	1	1	1	1	1	43.6895	1	1	1	1	1	53.5693
GPX8	1	1	1	1	1	1	216.009	1	1	1	1	1	80.6499
GRASP	1	1	1	1	1	88.3262	1	1	1	1	1	1	1
GRB10	76.4012	1	1	48.4075	55.7652	186.818	1	1	1	1	1	1	1
GRB14	47.7621	1	1	76.561	1	1	1	1	1	1	1	1	1
GREM1	1	1	1	1	1	1	221.468	1	1	1	1	1	1
GRIA2	1	1	1	1	72.8907	1	1	1	1	1	1	1	1
GRIA3	1	1	1	1	52.1675	1	1	1	1	1	1	1	1
GRIPAP1	1	44.0404	1	1	46.4086	1	1	48.0073	1	1	65.1795	1	1
GRK3	1	1	1	41.4337	58.2162	1	1	1	1	60.6103	73.3581	1	1
GRK5	1	1	1	1	1	62.5898	1	1	1	1	1	1	148.161
GRK6	1	57.9911	91.7761	1	1	1	1	44.7371	1	1	1	50.8692	1
GSAP	1	1	1	1	1	1	1	38.8618	1	54.5403	49.0659	1	1
GSDMB	1	1	1	1	1	1	1	1	51.069	1	1	1	1
GSDME	1	1	1	1	1	1	1	39.9834	1	51.1898	1	1	1
GSK3A	1	1	1	1	1	1	1	1	37.3576	56.7325	1	1	1
GSR	50.4242	1	1	41.2645	39.999	1	1	1	58.0041	1	1	1	1
GSTA1	217.82	1	1	1	1	1	1	1	64.5446	1	1	1	1
GSTA2	250.754	1	1	1	1	1	1	1	1	1	1	1	1
GSTM5	1	1	1	1	1	1	52.0886	1	1	1	1	1	1
GSTO2	1	1	1	83.4029	84.7081	1	1	1	44.2489	1	1	1	1
GTF2A1	1	1	1	1	1	73.694	1	1	1	1	1	1	1
GTF3C1	1	1	1	1	68.3878	43.5311	1	1	1	1	1	1	1
GTF3C3	1	49.7657	1	1	1	1	1	1	1	1	1	1	1
GTSE1	1	109.991	1	1	1	1	1	124.441	1	1	1	1	1
GUCY1A1	1	1	1	100.711	52.6908	1	66.574	1	1	1	1	1	160.772
GUCY1A2	1	1	1	96.9175	1	1	1	1	1	1	1	1	126.799
GUCY1B1	1	1	1	1	41.5904	1	42.2564	1	1	1	1	1	188.449
GULP1	1	1	1	1	1	98.0985	72.2933	1	104.796	1	1	1	1
GXYLT2	1	1	1	1	1	1	42.498	1	1	1	1	1	1
GZMA	1	546.925	290.763	1	39.1161	1	1	1	1	1	1	208.094	1
GZMB	1	369.423	143.479	1	76.5569	1	1	1	1	1	1	112.821	1
GZMH	1	192.64	1	1	40.6803	1	1	1	1	1	1	115.755	1
GZMK	1	95.3051	156.794	1	1	1	1	1	1	1	1	114.189	1
GZMM	1	1	103.798	1	1	1	1	1	1	1	1	1	1
H2AFX	1	168.266	1	1	1	1	1	178.661	1	1	1	1	1
H6PD	80.4734	1	1	50.1208	1	66.7557	61.083	1	51.2306	1	1	1	1
HACD4	1	63.8631	1	1	1	1	54.5992	101.696	1	35.3636	120.245	1	1
HACL1	1	41.3915	1	1	1	1	1	1	1	1	1	1	1
HADH	36.7324	101.225	1	63.4533	415.21	1	1	68.2081	52.4604	1	1	43.2183	1
HAGHL	1	42.386	1	1	1	1	1	1	1	1	1	1	1
HAMP	1	1	1	1	1	1	1	66.8562	1	201.435	1	1	1
HAND2	1	1	1	1	1	1	77.1792	1	1	1	1	1	1
HAND2.AS1	1	1	1	56.8241	1	1	78.1604	1	1	1	1	1	1
HAUS2	1	33.3436	1	1	1	1	1	52.1464	1	1	1	1	1
HAUS4	1	47.2131	1	1	1	1	1	47.7023	1	1	1	1	1
HAVCR2	1	97.9203	1	1	1	1	1	190.311	1	180.776	218.606	1	1
HBA2	1	83.1481	1	1	1	1	1	1	1	1	1	1	1
HBB	1	84.1454	1	1	57.9503	1	1	1	1	1	1	121.225	1
HBEGF	1	1	1	1	1	122.442	1	68.0578	54.0976	140.545	1	1	1
HCK	1	1	1	1	1	1	1	138.669	1	166.297	211.321	1	1
HCLS1	1	321.171	260.357	1	1	1	60.2634	253.454	1	244.069	395.817	111.587	1
HCST	1	416.917	513.373	1	90.7611	1	72.2873	320.387	38.0854	607.103	554.973	283.847	1
HDHD2	1	1	1	68.7053	61.5951	1	1	1	1	1	1	1	1
HECTD4	1	1	1	1	61.1599	1	1	1	1	1	1	1	1
HECW2	1	1	1	1	1	122.598	1	1	1	1	1	1	1
HEG1	106.277	1	1	210.01	35.3162	486.557	74.6463	1	1	1	1	1	1
HELLS	1	115.731	1	1	1	1	1	102.73	1	1	1	1	1
HELZ2	1	1	1	1	1	1	1	1	52.2116	1	1	1	1
HEPACAM2	1	1	1	1	120.624	1	1	1	1	1	1	1	1
HERC5	1	1	1	1	1	1	1	70.8356	1	1	1	1	1
HEXDC	68.1277	1	1	1	33.0545	1	1	1	1	1	1	42.1673	1
HEY1	1	1	1	1	1	182.932	1	1	1	1	1	1	1
HEY2	1	1	1	1	1	1	1	1	1	1	1	1	82.8998
HEYL	1	1	1	1	1	1	1	1	1	1	1	50.8237	233.227
HGD	1	1	1	1	1	1	1	1	61.4005	1	1	1	1
HHLA2	1	1	1	1	1	1	1	1	62.1184	1	1	1	1
HIF3A	1	1	1	1	1	123.578	1	1	1	1	1	1	1
HIGD1B	1	1	1	1	1	1	1	1	1	1	1	1	739.635
HILPDA	1	1	1	1	1	1	109.424	43.4697	88.9709	1	1	1	1
HINT3	43.9941	1	1	61.2842	1	1	1	1	1	1	1	1	60.4437
HIP1	1	1	1	1	1	119.776	48.9117	1	1	1	1	1	69.4612
HIRIP3	1	89.755	1	1	30.6228	1	1	69.355	1	1	1	1	1
HIST1H1B	1	72.5674	1	1	1	1	1	1	1	1	1	1	1
HIST1H1D	1	144.67	76.8714	1	1	1	1	77.6952	1	1	1	70.9034	1
HIST1H1E	1	94.1015	95.7905	1	1	1	1	1	1	1	1	1	1
HIST1H2BD	1	1	1	1	1	1	1	1	110.356	1	1	1	1
HIST1H2BJ	1	43.6343	1	1	1	1	1	1	1	1	1	1	1
HIST2H2AC	1	42.3309	1	1	1	1	1	1	1	1	1	1	1
HIST2H2BE	1	1	1	1	49.4157	1	1	1	63.9352	1	1	59.135	1
HJURP	1	65.501	1	1	1	1	1	59.2847	1	1	1	1	1
HK2	1	1	1	1	1	1	1	87.1022	68.1449	71.1652	1	1	1
HK3	1	1	1	1	1	1	1	1	1	33.6387	1	1	1
HLA.DMB	1	366.429	219.757	1	1	111.487	1	392.806	38.3702	567.844	557.223	50.8814	1
HLA.DOA	1	61.221	1	1	1	1	1	56.7444	1	46.9392	85.7009	1	1
HLA.DOB	1	121.12	165.122	1	1	1	1	1	1	1	1	91.4121	1
HLA.DQA1	36.3257	641.898	565.191	1	47.0188	133.88	44.8354	999.182	1	1152.13	1721.88	183.885	1
HLA.DQA2	1	321.995	1	1	1	1	1	206.414	1	298.613	336.54	1	1
HLA.DRB5	1	1	1	1	1	124.973	1	289.656	1	180.449	257.388	1	1
HLTF	1	1	1	1	48.1914	1	1	1	1	1	1	1	1
HMBOX1	1	1	1	1	1	142.869	1	1	42.7445	1	1	1	1
HMCN1	1	1	1	1	1	1	45.928	1	1	1	1	1	1
HMGB3	1	186.202	1	1	1	1	1	183.916	49.3326	1	1	122.002	1
HMGCS1	1	1	1	1	1	1	1	1	112.103	1	1	1	1
HMMR	1	147.352	1	1	1	1	1	113.396	1	1	1	1	1
HMOX1	1	1	1	1	1	1	1	126.74	1	222.14	236.648	1	1
HNF1A.AS1	1	1	1	50.0122	1	1	1	1	1	1	1	1	1
HNF4A	1	1	1	1	1	1	1	1	84.9438	1	1	1	1
HOGA1	1	1	1	54.2383	1	1	1	1	1	1	1	1	1
HOMER2	168.343	1	1	346.354	40.4902	1	1	1	1	1	1	1	1
HOMER3	1	1	1	1	1	1	48.919	1	1	1	1	1	1
HOOK1	1	1	1	77.5768	77.9833	1	1	1	23.3749	1	1	1	1
HOOK2	54.9885	1	1	119.086	179.098	1	1	1	113.319	1	1	1	1
HOPX	1	294.985	152.17	1	160.574	1	443.093	1	1	1	1	136.801	291.581
HOTAIRM1	1	1	1	1	1	45.1624	79.668	1	1	1	44.757	1	68.0839
HOXB.AS1	1	1	1	1	1	1	37.4142	1	1	1	1	54.8685	187.353
HOXB2	1	1	1	1	1	100.791	102.629	1	45.2818	1	1	1	121.626
HOXB4	1	1	1	1	1	100.863	36.9129	1	1	1	1	1	1
HOXB7	1	1	1	1	1	1	43.7397	1	102.288	1	1	1	64.1303
HOXD8	1	1	1	1	1	64.8972	1	1	1	1	1	1	1
HPCA	1	1	1	1	52.1687	1	1	1	1	1	1	1	1
HPGD	1	1	1	1	1	1	1	1	99.3436	1	1	1	1
HPGDS	1	1	1	1	1	1	1	85.4623	1	1	66.09	1	1
HPN	1	1	1	1	50.2817	1	1	1	1	1	1	1	1
HPS4	1	42.25	106.741	1	50.9974	60.6608	57.7678	42.9748	62.1165	50.8253	54.1595	1	1
HPS5	1	1	1	1	1	1	1	47.805	1	1	1	1	1
HPSE	1	1	1	1	1	1	1	1	1	53.5758	1	1	1
HRC	1	1	1	1	1	1	1	1	1	1	1	1	58.7902
HS3ST1	1	1	1	1	1	1	1	1	112.804	1	1	1	1
HS6ST1	1	1	1	80.8615	37.0877	1	54.9925	1	1	1	1	1	1
HSCB	1	1	1	1	37.0131	1	1	1	1	1	52.4475	56.3436	1
HSD11B1	1	1	1	1	1	1	92.9168	1	1	1	1	1	1
HSD11B1L	1	1	1	55.8456	39.7987	1	1	1	1	1	1	1	1
HSD11B2	1	1	1	1	1	1	1	1	75.3169	1	1	1	1
HSD17B14	1	1	1	1	88.3597	1	1	1	1	73.9938	1	1	1
HSD17B2	1	1	1	180.508	28.361	1	1	1	144.425	1	1	1	1
HSD17B8	1	1	1	94.9874	33.7596	1	1	1	47.0401	1	1	1	1
HSD3B7	1	1	1	1	1	1	1	1	33.715	52.2189	1	1	1
HSDL2	1	47.0193	1	1	1	1	1	1	1	1	1	1	1
HSF4	1	1	1	1	67.44	1	1	1	1	1	1	1	1
HSH2D	1	120.132	1	1	1	1	1	1	39.4715	1	1	124.995	1
HSPA12B	1	1	1	1	1	120.244	1	1	1	1	1	1	1
HSPA13	1	1	1	1	46.3651	1	37.4028	1	1	1	1	105.273	1
HSPA14	1	55.8409	1	1	1	1	1	1	1	1	1	1	1
HSPA2	1	1	1	1	1	1	1	1	1	1	1	1	105.301
HSPA4	1	111.128	115.749	1	56.7968	1	1	73.9115	49.8737	48.3558	1	1	60.1252
HSPA6	1	1	1	1	39.6042	1	1	163.054	1	84.8851	122.411	1	1
HSPB2	1	1	1	1	1	1	1	1	1	1	1	1	84.2069
HSPB6	1	1	1	1	1	1	152.704	1	1	1	1	74.7597	121.613
HSPB8	1	1	1	108.255	1	1	1	1	1	1	1	1	1
HTR3A	1	46.6071	1	1	1	1	1	1	1	1	1	1	1
HTRA3	1	1	1	1	1	1	208.212	1	1	1	1	1	1
HTT	59.1271	1	1	1	1	36.3262	1	29.1358	1	1	1	1	1
HVCN1	1	101.094	113.451	1	1	1	1	88.9583	1	1	1	1	1
HYAL1	1	1	1	1	1	63.868	1	1	1	1	1	1	1
HYOU1	64.1916	1	1	1	64.445	1	49.103	1	36.5181	1	1	1	1
IAPP	1	1	1	1	2766.12	48.5076	1	1	1	1	1	1	1
ICA1	63.1933	1	1	1	79.2394	74.8437	1	1	79.656	1	1	1	1
ICA1L	1	1	1	1	60.9173	1	1	1	1	1	1	1	1
ICAM2	1	62.5592	78.984	1	69.9325	342.422	1	1	1	45.156	1	179.478	1
ICAM3	1	155.577	319.062	1	1	1	1	54.5254	32.3406	1	90.6034	227.078	1
ID4	87.3673	1	1	318.959	62.525	1	105.958	1	1	1	1	63.7622	244.223
IDH1	63.1729	1	1	60.7143	53.2079	1	1	98.4013	128.161	147.342	1	1	1
IDH3A	1	57.1119	1	1	1	1	1	1	33.8787	1	55.1217	53.2566	1
IDNK	1	1	1	61.2358	1	1	1	1	1	1	1	1	1
IER5	1	1	1	1	1	1	1	128.87	49.2068	64.9231	1	1	1
IER5L	1	1	1	1	1	1	1	1	51.8788	1	1	1	55.3166
IFFO2	1	1	1	70.5008	1	1	1	1	1	1	1	1	1
IFI30	1	1	1	1	1	1	1	163.691	1	378.381	165.615	1	1
IFITM1	1	221.393	434.452	1	1	849.695	275.769	124.435	228.196	1	1	190.905	718.971
IFT122	1	1	1	1	47.6582	1	1	1	1	1	1	1	1
IFT172	1	1	1	1	1	1	1	1	150.021	1	1	1	1
IGF1	1	1	1	1	1	1	150.117	1	1	1	1	73.2793	1
IGF1R	70.3245	1	1	1	72.7962	56.5664	70.8702	1	40.1919	1	1	1	1
IGF2	1	1	1	1	174.536	99.0472	94.6696	1	1	1	1	1	1
IGF2BP2	1	1	1	114.583	29.0746	1	1	1	119.772	1	1	1	1
IGFBP2	480.148	1	1	1	193.421	499.086	196.412	1	329.871	68.8449	1	127.537	538.05
IGFBP3	1	1	1	1	58.3369	313.749	732.354	51.5346	64.5852	74.8104	1	184.418	56.943
IGFBP5	1	52.7081	1	1	176.735	134.395	1252.88	42.1961	1	57.3283	1	392.932	1118.98
IGFL2	1	1	1	1	1	1	129.351	1	1	1	1	1	1
IGFLR1	1	1	1	1	1	1	1	43.2321	1	83.3774	90.5942	53.9222	1
IGLL5	84.8755	1317.99	4645.37	62.6428	291.916	119.536	232.344	270.292	148.584	408.677	185.461	40770.3	208.004
IGSF6	1	1	1	1	1	1	1	347.817	1	468.263	343.358	1	1
IKBKB	1	1	1	1	1	87.0291	1	1	49.1259	1	1	1	1
IKBKE	1	43.9908	1	1	1	1	1	1	1	1	1	1	1
IKZF1	1	105.962	223.487	1	1	1	1	79.3763	1	45.8215	1	76.7444	1
IL10RA	1	58.8713	1	1	1	1	1	67.5775	1	61.256	77.2046	59.6617	1
IL12RB1	1	73.7736	1	1	1	1	1	1	1	1	1	1	1
IL15RA	1	1	1	1	1	69.5622	1	1	45.9817	1	1	1	1
IL16	1	98.2696	112.328	1	1	1	1	1	1	1	1	56.8135	1
IL17RA	1	1	1	1	1	1	1	89.6524	1	47.7661	78.8202	1	1
IL17RE	1	1	1	1	1	1	1	1	64.8198	1	1	1	1
IL18	1	1	1	1	1	1	1	149.682	99.5977	191.195	235.738	1	1
IL1B	1	1	1	1	1	1	1	1	1	84.3785	172.049	1	1
IL1R1	71.6303	1	1	100.096	41.2012	83.2412	182.389	1	1	1	1	1	1
IL1R2	1	1	1	1	1	1	1	1	1	1	101.584	1	1
IL1RN	1	1	1	1	1	1	1	57.4722	49.4765	140.25	1	1	1
IL20RA	1	1	1	121.087	113.377	1	1	1	1	1	1	1	1
IL27RA	1	1	89.122	1	1	1	1	1	1	1	1	1	1
IL2RB	1	63.8685	1	1	1	1	1	1	1	1	1	1	1
IL2RG	1	275.323	389.886	1	1	1	1	78.9504	107.657	126.148	120.836	240.705	1
IL33	1	1	1	1	1	114.959	1	1	1	1	1	1	1
IL3RA	1	1	1	1	1	243.343	1	1	1	46.6707	1	1	1
IL4I1	1	1	1	1	1	1	1	1	1	140.161	1	1	1
IL6R	1	1	1	1	72.9203	1	1	30.5868	1	1	65.1744	1	1
IL7R	1	1	724.525	1	1	1	69.9841	98.5189	1	101.024	1	175.819	1
ILF3.DT	1	64.4987	91.1294	108.538	88.5279	97.0288	63.7814	1	42.7921	1	1	61.3814	1
IMMP1L	1	86.0331	48.0136	54.8505	123.123	1	1	69.6607	54.5289	1	1	1	1
IMMP2L	1	1	1	89.1335	44.1594	1	1	1	1	1	1	1	65.4136
IMPA2	177.133	1	1	77.8051	1	1	1	1	51.3324	1	1	1	1
IMPACT	1	1	1	1	41.5605	1	1	40.9279	48.3972	1	67.096	1	1
IMPDH1	1	1	1	1	1	1	1	61.8741	1	1	1	1	1
INA	1	1	1	1	45.4484	1	1	1	1	1	1	1	1
INAVA	1	1	1	1	1	1	1	1	149.778	1	1	1	1
ING1	1	1	1	1	1	1	1	1	1	1	1	1	60.1321
INHBA	1	1	1	1	1	1	473.482	1	1	116.198	1	1	1
INHBB	1	1	1	1	1	152.946	1	1	1	1	1	1	1
INMT	1	1	1	1	1	72.7762	79.4939	1	1	1	1	1	1
INPP4B	1	1	1	1	1	1	1	1	39.5212	1	1	1	119.364
INPP5D	1	56.2648	1	1	1	1	1	92.3833	1	1	91.9991	1	1
INPP5F	1	1	1	1	50.986	1	1	1	1	1	1	1	1
INSM1	1	1	1	1	210.089	1	1	1	1	1	1	1	1
INTS1	42.7184	1	1	1	31.7617	1	1	1	1	1	1	1	1
INTU	1	1	1	1	54.5627	1	1	1	1	1	1	1	1
IPO11	1	1	1	1	1	68.6715	1	1	1	1	1	1	1
IQSEC1	1	1	1	1	42.8738	42.4244	1	1	1	1	1	84.217	52.5281
IRAK3	1	1	1	1	1	52.4678	1	66.2446	1	94.1301	108.296	1	1
IRAK4	1	43.1107	1	1	1	1	1	1	1	1	1	1	1
IRF5	1	1	1	1	1	1	1	32.6713	1	1	1	1	1
IRF8	1	229.745	179.185	1	1	1	1	98.4966	1	78.6556	84.2634	1	1
IRS1	1	1	1	1	1	1	1	1	55.3718	1	1	1	1
ISG20	1	605.019	552.424	1	79.2623	77.4132	55.7972	110.248	260.704	103.363	145.764	579.848	99.7862
ISG20L2	1	1	1	1	1	1	1	1	49.0875	1	1	1	47.9294
ISL1	1	1	1	1	73.4502	1	1	1	1	1	1	1	1
ISLR	1	1	1	1	1	1	485.652	1	1	1	1	72.2256	1
ISM1	1	1	1	1	1	1	78.7069	1	1	1	1	1	1
ISY1	1	53.5325	75.5958	55.1502	27.3188	57.8764	1	55.2576	36.4083	1	1	1	1
ITGA1	1	1	1	1	46.3723	312.955	122.706	1	1	1	1	107.576	218.818
ITGA10	1	1	1	1	1	63.7983	1	1	1	1	1	1	1
ITGA11	1	1	1	1	1	1	45.8689	1	1	1	1	1	1
ITGA2	1	1	1	1	1	1	1	1	137.374	1	1	1	1
ITGA3	37.5588	1	1	55.1229	43.0331	1	1	1	216.959	1	1	1	68.6047
ITGA4	1	69.9479	1	1	1	1	1	46.6964	1	1	1	1	1
ITGA5	1	1	1	1	1	348.748	56.1215	44.3631	1	77.7705	61.2481	1	43.6898
ITGA6	72.2592	1	1	1	57.96	451.797	1	55.4513	172.217	1	1	107.888	1
ITGA7	1	1	1	1	1	1	1	1	1	1	1	1	112.503
ITGAM	1	1	1	1	1	1	1	90.8525	1	102.445	91.6935	1	1
ITGAX	1	1	1	1	1	1	1	1	1	99.121	95.8752	1	1
ITGB2	1	281.186	261.378	1	56.8354	1	42.5797	761.295	35.1329	768.394	768.665	119.772	1
ITGB4	52.7038	1	1	1	43.2076	141.174	1	1	213.025	1	1	1	1
ITGB5	1	1	1	61.4868	1	1	210.292	1	97.8059	1	1	54.4598	56.6792
ITGB6	63.4162	1	1	1	1	1	1	1	160.101	1	1	1	1
ITGB7	1	50.4629	94.3735	1	1	1	1	44.0295	1	1	1	1	1
ITGB8	1	1	1	107.656	1	1	1	1	95.0433	1	1	1	1
ITGBL1	1	1	1	1	1	1	199.146	1	1	1	1	1	1
ITIH5	1	1	1	98.8242	1	133.202	68.2158	1	1	1	1	1	1
ITM2A	1	200.562	237.215	1	37.708	490.849	79.0651	1	1	1	1	151.722	1
ITPK1	1	1	1	1	1	1	1	78.7022	48.0316	1	49.604	1	1
ITPKB	1	1	1	1	1	88.3667	1	1	1	1	1	1	1
ITPKC	1	1	1	1	1	85.5121	1	1	36.2815	1	1	1	1
ITPR1	1	1	1	1	1	62.525	1	1	1	1	1	1	1
ITPR2	1	1	1	42.16	1	1	1	56.3408	1	1	1	1	1
ITPR3	1	1	1	1	53.518	1	1	1	79.6984	1	1	1	1
ITPRID2	229.836	1	1	65.6177	66.0745	73.4978	1	64.3149	151.817	43.9724	1	1	1
ITPRIP	1	1	1	1	1	137.57	37.6174	1	1	1	1	1	78.4559
ITSN1	1	1	1	1	1	1	61.2616	1	1	1	1	1	1
IVD	53.779	38.865	1	1	34.1495	1	1	1	43.0854	1	1	1	1
JAG2	1	1	1	1	1	90.2208	1	1	1	1	1	1	1
JAM2	1	1	1	1	1	402.201	1	1	1	1	1	58.8541	1
JAM3	1	1	1	1	1	80.1154	60.1004	1	1	1	1	1	67.1179
JAML	1	56.6123	1	1	1	1	1	127.403	1	175.943	298.964	52.6451	1
JARID2	1	1	1	1	1	1	1	1	1	47.2765	1	1	1
JAZF1	1	1	1	1	29.0929	1	1	55.6056	1	1	56.1765	1	1
JCAD	1	1	1	140.783	1	121.607	1	1	1	1	1	1	1
JCHAIN	42.4374	1479.71	1198.13	1	78.2268	1	47.5963	46.4322	52.4638	60.6257	1	9086.59	70.2694
JDP2	1	1	1	1	1	1	1	62.3572	1	1	66.0322	1	1
JSRP1	1	1	1	1	1	1	1	1	1	1	1	367.291	1
KALRN	1	1	1	1	1	60.0055	1	1	1	1	1	1	1
KANK1	1	1	1	45.9821	1	1	1	1	1	1	1	1	1
KANK2	1	1	1	46.8154	1	1	121.586	1	1	1	1	66.2782	169.16
KANK3	1	1	1	1	1	154.879	1	1	1	1	1	1	1
KAT6B	46.8004	1	1	1	120.184	1	42.1753	1	1	1	1	59.2246	1
KBTBD2	1	1	1	1	1	102.22	1	35.8775	1	1	1	1	1
KCNA5	1	1	1	1	1	1	1	1	1	1	1	1	62.6643
KCNAB2	1	43.2137	1	1	1	1	1	59.2381	1	81.9621	1	1	1
KCNE3	1	1	1	1	1	1	1	1	53.4622	1	1	1	1
KCNE4	1	1	1	1	1	1	98.1013	1	1	1	1	68.2829	234.709
KCNH2	1	1	1	1	64.437	1	1	1	1	1	1	1	1
KCNJ15	71.3308	1	1	274.092	39.2265	1	1	1	1	1	1	1	1
KCNJ16	113.623	1	1	231.286	58.544	1	1	1	1	1	1	1	1
KCNJ6	1	1	1	1	126.229	1	1	1	1	1	1	1	1
KCNJ8	1	1	1	1	1	1	1	1	1	1	1	59.6704	221.779
KCNK1	1	1	1	1	1	1	1	1	193.395	1	1	1	1
KCNK12	1	52.405	1	1	1	1	1	1	1	1	1	1	1
KCNK16	1	1	1	1	167.778	1	1	1	1	1	1	1	1
KCNK17	1	1	1	1	1	1	1	1	1	1	1	1	171.449
KCNK3	1	1	1	1	59.1876	1	1	1	1	1	1	1	1
KCNK5	1	1	1	72.7926	1	1	1	1	1	1	1	1	1
KCNK6	1	1	1	1	1	1	1	1	60.8586	1	1	1	1
KCNMA1	1	1	1	1	76.2631	1	1	1	1	58.3547	1	1	1
KCNMB1	1	1	1	1	1	1	1	127.103	1	58.2584	118.186	1	90.6488
KCNMB2	1	1	1	1	89.49	1	1	1	1	1	1	1	1
KCNN3	1	1	1	1	1	1	1	1	1	1	1	97.0271	1
KCNN4	1	35.894	73.5273	1	1	1	1	44.8907	71.8709	43.3803	1	1	1
KCNQ1	45.7779	1	1	1	1	1	1	1	1	1	1	1	1
KCNS3	1	1	1	84.8639	1	1	47.0547	1	1	1	1	1	94.1664
KCTD10	1	1	1	1	1	61.9173	1	1	1	1	1	1	1
KCTD12	1	1	1	1	49.0554	183.625	84.1126	313.845	23.7114	212.942	413.633	1	1
KDELC2	1	1	1	1	1	1	86.7937	1	1	1	1	1	1
KDELR3	1	1	1	1	1	1	95.5819	1	46.0993	1	1	1	1
KDF1	1	1	1	70.591	1	1	1	1	1	1	1	1	1
KDM2B	1	1	1	1	1	1	1	47.709	1	1	1	1	1
KDM3B	61.0881	1	1	1	33.0357	1	1	51.0617	52.7856	1	1	1	1
KDM5B	1	1	1	1	1	1	1	1	65.972	1	1	1	1
KDM7A	1	1	1	1	29.8033	1	1	1	41.192	45.4164	1	1	1
KDR	1	1	1	1	1	228.21	1	1	1	1	1	1	1
KHDC4	1	53.1939	125.413	44.8342	51.0858	66.3332	1	1	82.9694	1	1	51.9421	1
KHDRBS3	1	1	1	1	1	1	50.5623	1	1	1	1	1	1
KIAA0040	1	45.0715	1	1	1	71.5134	1	1	1	1	1	61.1916	168.247
KIAA0355	1	1	1	45.8116	85.4316	219.122	58.9374	1	1	1	1	1	1
KIAA1211L	1	1	1	1	1	76.1158	1	1	1	1	1	1	1
KIAA1324	111.658	1	1	1	248.56	1	1	1	1	1	1	1	1
KIAA1522	78.1559	1	1	137.563	1	1	1	1	113.684	1	1	1	1
KIAA1551	1	92.995	171.046	1	1	85.62	49.8285	95.6299	79.6286	51.5711	64.656	89.7752	1
KIF11	1	45.1555	1	1	1	1	1	56.2879	1	1	1	1	1
KIF12	182.211	1	1	376.614	229.149	1	1	1	58.7607	1	1	42.8214	1
KIF14	1	1	1	1	1	1	1	53.2848	1	1	1	1	1
KIF15	1	54.9828	1	1	1	1	1	54.5018	1	1	1	1	1
KIF1A	1	1	1	1	64.6913	1	1	1	1	1	1	1	1
KIF20B	1	194.917	1	1	1	1	1	131.02	1	1	1	1	1
KIF23	1	61.5259	1	1	1	1	1	55.0064	1	1	1	1	1
KIF26B	1	1	1	1	1	1	53.3407	1	1	1	1	1	1
KIF2A	1	58.1253	1	1	1	1	1	1	34.3519	1	1	1	1
KIF2C	1	82.0431	1	1	1	1	1	77.2196	1	1	1	1	1
KIF3A	1	1	1	1	47.6288	1	1	1	1	1	1	1	1
KIF3B	58.7488	1	1	76.5896	72.4425	1	1	1	37.2145	1	1	1	1
KIF4A	1	1	1	1	1	1	1	64.0598	1	1	1	1	1
KIF5C	1	1	1	1	72.9949	1	1	1	1	1	1	1	1
KIFC1	1	114.959	1	1	1	1	1	78.6933	1	1	1	1	1
KIFC2	1	1	1	1	61.2188	1	1	1	1	1	1	1	1
KIFC3	100.817	1	1	124.639	49.3777	112.128	1	1	1	1	1	1	1
KITLG	1	1	1	1	1	1	50.5311	1	1	1	1	1	1
KLF5	43.2933	1	1	76.0458	52.2267	1	1	1	303.371	1	1	1	1
KLF7	1	1	1	1	1	193.629	56.9732	1	58.3435	1	1	1	1
KLHDC8B	1	1	1	1	1	1	1	1	1	1	1	1	92.4428
KLHL23	1	1	1	1	1	1	1	1	1	1	1	1	189.961
KLHL36	1	1	1	55.3391	50.9675	1	1	1	36.2051	1	1	52.7349	1
KLHL42	1	1	1	1	142.101	1	1	1	1	1	1	1	45.8152
KLHL6	1	91.1899	1	1	1	1	1	1	1	1	1	68.2668	1
KLHL9	1	1	1	91.5709	35.6035	1	1	1	1	1	1	1	1
KLK1	2444.16	1	1	72.8411	95.6455	65.522	1	1	53.3821	1	89.4345	1	1
KLK10	1	1	1	1	1	1	1	1	147.298	1	1	1	1
KLK11	85.3928	1	1	1	1	1	1	1	113.595	1	1	1	1
KLK6	1	1	1	1	1	1	1	1	74.8666	1	1	1	1
KLK8	1	1	1	1	1	1	1	1	58.9016	1	1	1	1
KLRB1	1	121.446	766.74	1	62.7636	1	1	1	1	1	1	108.168	1
KMT5A	1	1	1	1	1	1	1	51.7629	34.5104	1	1	1	1
KNL1	1	59.7064	1	1	1	1	1	96.3692	1	1	1	1	1
KNSTRN	1	66.9884	1	1	1	1	1	56.5004	1	1	1	1	1
KPNA2	1	272.935	1	1	1	1	1	266.402	1	38.6215	67.6823	1	1
KRT13	1	1	1	1	1	1	1	1	235.685	1	1	1	1
KRT16	1	1	1	1	1	1	1	1	73.2787	1	1	1	1
KRT17	1	1	1	1	39.6712	1	1	1	121.273	1	1	1	1
KRT23	1	1	1	1	1	1	1	1	112.321	1	1	1	1
KRT6B	1	1	1	1	1	1	1	1	54.5271	1	1	1	1
KRT80	1	1	1	63.0936	1	1	1	1	1	1	1	1	1
KRTCAP3	66.6848	1	1	101.9	42.7467	1	1	1	215.484	1	1	1	1
KYNU	1	1	1	1	1	1	1	74.9044	49.7498	130.44	98.2587	1	1
LACTB2	1	58.219	1	1	1	1	1	1	79.2762	1	1	1	1
LAD1	75.8046	1	1	136.433	1	1	1	1	209.565	1	1	1	1
LAG3	1	94.2654	1	1	1	1	1	1	1	1	1	1	1
LAIR1	1	1	1	1	1	1	1	172.448	1	234.38	152.843	1	1
LAMA2	1	1	1	1	1	1	83.3682	1	1	1	1	1	1
LAMA3	1	1	1	1	1	1	1	1	101.515	1	1	1	1
LAMA4	1	1	1	1	1	109.907	127.765	1	1	1	1	62.9888	190.211
LAMB1	1	1	1	51.8931	1	178.647	209.034	1	1	1	1	59.43	134.413
LAMB3	1	1	1	1	49.7333	1	1	1	270.878	1	1	1	1
LAMC2	1	1	1	1	1	1	1	1	197.694	1	1	1	1
LAMP5	1	1	1	1	1	1	152.885	1	1	1	1	1	1
LARP1B	101.533	1	1	1	77.5358	1	1	1	52.4683	1	1	61.5313	1
LARP4B	1	1	1	1	1	1	1	1	47.5633	57.3066	1	1	1
LARP6	1	1	1	94.4496	1	1	46.0719	1	1	1	1	1	1
LAS1L	1	40.4894	1	40.2945	1	1	1	1	1	1	1	47.6424	1
LAT	1	87.0531	186.243	1	1	1	1	1	1	1	1	48.4414	1
LAT2	1	148.813	97.4061	1	1	1	1	189.307	1	120.098	177.586	1	1
LATS2	1	1	1	83.7827	1	84.4412	47.4697	1	1	1	1	1	1
LAX1	1	1	1	1	1	1	1	1	1	1	1	84.7919	1
LAYN	1	1	1	1	1	81.6163	1	1	1	1	1	1	1
LBH	1	90.5056	234.409	1	1	75.3735	144.329	1	57.3617	1	1	154.851	377.835
LCA5	1	1	1	59.1561	1	1	1	1	1	1	1	1	1
LCK	1	278.599	326.95	1	1	1	1	1	1	1	1	71.7986	1
LCP1	1	554.749	236.057	1	1	1	1	420.646	1	329.326	394.944	100.838	1
LCP2	1	51.3692	77.4197	1	1	1	1	206.448	1	119.527	152.66	1	1
LDB2	1	1	1	50.7062	1	385.248	93.2566	1	1	1	1	1	1
LDLR	1	1	1	60.9064	30.2044	129.778	1	1	149.686	1	1	1	1
LDLRAD4	1	1	1	1	1	1	1	62.0382	1	1	1	1	1
LDLRAP1	1	1	1	1	101.909	1	1	1	1	1	1	1	1
LDOC1	1	1	1	1	67.3596	1	1	1	1	1	1	1	1
LEF1	1	1	115.123	1	1	1	61.1452	1	1	1	1	1	1
LEFTY1	272.373	1	1	923.509	104.172	102.801	1	1	1	1	1	56.4851	1
LEMD1	1	1	1	1	1	1	1	1	63.0569	1	1	1	1
LEPR	1	1	1	1	1	56.4159	1	1	1	1	1	1	1
LETM1	1	1	1	1	1	1	1	1	42.6954	1	1	1	54.0921
LETMD1	1	1	62.8948	55.2069	52.4433	1	45.048	48.458	32.8754	1	67.9719	1	49.4294
LFNG	58.3013	1	1	1	1	1	1	1	78.178	1	1	1	1
LGALS2	612.389	1	1	71.6345	1	1	1	1	65.6372	69.2601	380.076	1	1
LGALSL	1	1	1	1	1	1	1	1	32.5618	1	1	1	53.0474
LGI4	1	1	1	1	1	1	1	1	1	1	1	1	145.533
LGR4	72.4197	1	1	50.7048	1	1	1	1	60.1535	1	1	1	1
LHFPL2	1	1	1	1	1	1	1	90.5335	1	75.6847	58.2605	1	1
LHFPL6	1	1	1	1	1	102.985	355.571	1	1	1	1	203.044	741.768
LIFR	57.0568	1	1	1	43.0609	549.218	1	1	1	1	1	1	1
LIG1	1	69.8303	1	1	1	1	1	62.2298	1	1	1	1	1
LILRA5	1	1	1	1	1	1	1	1	1	53.097	1	1	1
LILRB1	1	1	1	1	1	1	1	50.822	1	46.1129	1	1	1
LILRB2	1	1	1	1	1	1	1	44.9557	1	62.1638	92.5574	1	1
LILRB3	1	1	1	1	1	1	1	1	1	33.4163	1	1	1
LILRB4	1	1	1	1	1	1	1	184.895	1	139.928	114.291	1	1
LIMCH1	1	1	1	81.2724	105.412	206.087	37.5235	1	1	1	1	1	1
LIMD1	1	1	1	52.1778	1	1	1	1	1	1	1	1	1
LIMD2	1	585.085	499.554	1	1	1	45.2137	111.287	1	132.825	235.757	230.459	91.2152
LIMK1	1	1	1	1	1	1	1	50.6987	1	1	1	1	1
LIMS2	1	1	1	1	1	182.281	1	1	1	1	1	43.5382	1
LIN7A	1	1	1	1	1	1	1	1	1	1	1	1	64.9888
LIN7B	1	1	1	1	38.6353	1	1	1	1	1	1	1	1
LINC00261	60.0637	1	1	80.1886	50.5866	1	1	1	1	1	1	1	1
LINC00342	1	1	1	1	1	1	1	1	68.7292	1	1	1	1
LINC00643	1	1	1	1	110.146	1	1	1	1	1	1	1	1
LINC00667	1	1	97.6769	58.3156	41.0228	63.3872	58.3871	43.1317	52.8228	1	1	41.5319	59.9725
LINC00671	1	1	1	211.784	1	1	1	1	1	1	1	1	1
LINC00861	1	1	102.804	1	1	1	1	1	1	1	1	1	1
LINC00926	1	1	106.048	1	1	1	1	1	1	1	1	1	1
LINC01094	1	1	1	1	1	1	1	44.1945	1	75.1673	1	1	1
LINC01099	1	1	1	1	53.5131	1	1	1	1	1	1	1	1
LINC01133	1	1	1	1	1	1	1	1	248.721	1	1	1	1
LINC01480	1	1	1	1	1	1	1	1	1	1	1	122.722	1
LINC01481	1	50.0462	1	1	77.1588	1	1	1	1	1	1	1	1
LINC01574	1	1	1	1	46.3359	1	1	1	1	1	1	1	1
LINC01678	1	1	1	1	1	1	1	1	1	59.9758	67.5036	1	1
LINC01705	1	1	1	1	1	1	73.81	1	1	1	1	1	1
LINC01781	1	1	285.752	1	1	1	1	1	1	1	1	1	1
LINC01829	46.9744	1	1	142.894	1	1	1	1	1	1	1	1	1
LINC01857	1	146.535	1	1	1	1	1	1	1	1	1	1	1
LINC01871	1	191.618	142.365	1	1	1	1	1	1	1	1	127.152	1
LINC02001	1	1	1	1	69.4514	1	53.7793	1	1	1	1	1	1
LINC02362	1	1	1	1	1	1	1	1	1	1	1	80.1727	1
LINC02397	1	1	119.77	1	1	1	1	1	1	1	1	1	1
LINC02532	1	1	1	118.15	1	1	1	1	1	1	1	1	1
LIPE.AS1	1	1	1	1	61.5562	1	1	1	1	1	1	1	1
LIPH	1	1	1	93.3623	38.5584	1	1	1	316.628	1	1	1	1
LLGL2	1	1	1	59.6102	107.275	1	1	1	157.117	1	1	1	1
LMBR1	1	1	1	59.7678	1	60.6263	1	1	1	1	1	1	1
LMBR1L	1	1	1	1	1	65.332	1	1	1	1	1	1	1
LMCD1	1	41.9382	1	88.131	38.5884	235.299	170.833	1	1	1	1	1	1
LMNB1	1	184.59	1	1	1	1	1	161.186	1	1	1	1	1
LMNB2	1	61.9875	1	1	1	1	1	32.3682	1	1	1	1	1
LMO1	1	1	1	1	63.8639	1	1	1	1	1	1	1	1
LMO3	59.999	1	1	1	1	1	1	1	1	1	1	1	1
LMO7	58.4719	1	1	106.011	89.5146	1	74.9638	48.2804	337.541	1	1	1	1
LMOD1	1	1	1	1	1	1	61.7475	1	1	1	1	1	197.339
LMTK3	1	1	1	1	1	1	1	1	69.008	1	1	1	1
LNX1	1	1	1	1	1	78.8189	1	1	1	1	1	1	1
LONRF1	1	1	1	1	1	1	43.028	1	1	1	1	1	1
LONRF2	1	1	1	1	52.7154	1	1	1	1	1	1	1	1
LOX	1	1	1	1	1	1	208.392	1	1	1	1	1	1
LOXL1	1	1	1	1	1	1	259.348	1	1	1	1	71.4244	1
LOXL2	1	1	1	1	1	1	96.0435	1	1	1	1	1	64.5558
LOXL4	1	1	1	41.0651	1	1	1	1	1	1	1	1	1
LPAR5	1	1	1	1	1	1	1	52.2616	1	1	1	1	1
LPAR6	1	1	1	1	47.362	157.213	34.1311	253.557	53.7529	152.29	184.147	1	1
LPCAT2	1	1	1	1	1	65.1406	1	126.76	42.4128	80.064	117.36	1	1
LPCAT4	1	1	1	1	1	70.4042	1	1	145.045	1	1	1	1
LPIN1	1	93.7948	83.5461	1	36.9828	1	1	1	61.2822	1	1	91.7297	1
LPIN2	1	1	1	1	39.8485	1	1	1	86.6171	1	70.2035	1	1
LPIN3	1	1	1	1	62.7083	1	1	1	70.2404	1	1	1	1
LPL	1	1	1	1	1	1	1	1	1	68.1337	1	1	1
LPXN	1	173.535	108.162	1	1	1	1	71.3759	1	87.1074	110.871	99.356	1
LRCH1	1	1	1	1	1	74.6784	1	1	46.0092	1	1	1	1
LRG1	1	1	1	64.199	1	1	1	1	1	1	1	1	1
LRIF1	1	1	1	1	1	1	1	1	50.1893	1	1	1	1
LRMDA	1	1	1	1	1	50.805	1	59.4763	1	1	1	1	1
LRMP	1	290.003	1	1	1	1	1	34.4401	1	1	1	1	1
LRP1	1	1	1	1	1	1	317.657	102.658	68.4124	98.8076	72.4982	53.5136	1
LRR1	1	36.6413	1	1	1	1	1	55.5211	1	1	1	1	1
LRRC15	1	1	1	1	1	1	88.2197	1	1	1	1	1	1
LRRC17	1	1	1	1	1	1	79.926	1	1	1	1	1	1
LRRC24	1	1	1	1	50.047	1	1	1	1	1	1	1	1
LRRC25	1	1	1	1	1	1	1	71.1757	1	51.8861	88.1499	1	1
LRRC28	1	45.33	1	1	1	1	1	1	1	1	1	1	1
LRRC32	1	1	1	1	35.2838	267.867	108.517	1	1	1	1	48.7577	83.5063
LRRC36	1	1	1	48.7582	1	1	1	1	1	1	1	1	1
LRRC75B	1	1	1	38.8267	1	1	1	1	1	1	1	1	1
LRRC8A	1	1	1	1	1	108.621	1	1	80.3061	1	1	1	74.7552
LRRC8C	1	1	1	1	1	101.959	1	27.9204	1	1	1	1	1
LRRIQ1	1	1	1	58.6681	1	1	1	1	1	1	1	1	1
LRRK2	1	1	1	1	1	1	1	35.663	1	55.0272	63.6418	1	1
LRWD1	1	58.9615	1	1	1	1	1	1	1	1	1	1	1
LSAMP	1	1	1	1	1	1	73.4256	1	1	1	1	1	1
LSP1	1	499.584	605.951	1	1	1	94.0155	416.184	1	449.238	545.197	247.871	1
LSR	115.865	1	1	119.849	67.694	67.9465	1	1	449.521	63.4017	1	91.3022	1
LST1	1	82.7355	84.9773	1	50.6349	1	47.5025	612.151	1	708.291	862.858	115.561	1
LTB	1	801.056	1559.64	1	1	1	55.7962	96.2838	68.9997	91.4516	158.619	296.075	1
LTBP1	1	1	1	1	1	27.3499	201.282	1	1	1	1	56.1678	92.4578
LTBP2	1	1	1	1	1	1	99.8245	1	1	1	1	1	1
LTBP4	1	1	1	1	1	66.5402	222.233	1	49.2915	1	1	85.6811	96.7068
LTC4S	1	1	1	1	1	102.761	1	57.8636	1	1	140.617	1	1
LXN	1	1	1	42.4794	1	132.857	159.861	1	37.3276	1	1	1	1
LY6D	1	1	1	1	1	1	1	1	195.738	1	1	1	1
LY6H	1	1	1	1	102.507	1	1	1	1	1	1	1	1
LY86	1	127.492	203.526	1	1	1	1	268.764	1	187.328	306.536	1	1
LY9	1	41.5733	1	1	1	1	1	1	1	1	1	52.4137	1
LYAR	1	104.669	87.4178	1	1	34.6074	34.9017	44.1362	1	66.9403	59.4195	1	67.0723
LYL1	1	88.2167	85.2037	1	1	62.8109	1	51.1499	1	52.9997	91.3656	1	1
LYN	1	116.445	1	1	1	1	1	162.006	33.4694	144.081	147.519	1	1
LYPD1	38.7563	1	1	1	1	1	1	1	1	1	1	1	1
LYPD6B	1	1	1	1	1	1	1	1	62.6971	1	1	1	1
LYRM9	1	1	1	91.3402	35.3777	1	1	1	1	1	1	1	1
LZTS1	1	1	1	1	1	1	1	1	1	1	1	1	139.991
MACC1	1	1	1	1	1	1	1	1	120.357	1	1	1	1
MACROD1	65.1623	1	1	1	1	1	1	1	61.2209	1	1	1	1
MACROD2	1	1	1	1	1	1	1	1	152.138	1	1	1	1
MAD1L1	1	46.8446	74.3437	1	1	1	1	46.136	31.8123	57.185	1	1	1
MAD2L1	1	211.677	1	1	1	1	1	143.247	1	1	1	1	1
MAF	1	1	1	1	1	1	75.3683	117.099	1	100.002	1	1	1
MAFA	1	1	1	1	94.5674	1	1	1	1	1	1	1	1
MAFB	1	1	1	1	247.917	1	75.7185	321.021	1	341.495	328.502	1	1
MAL2	106.811	1	1	112.136	85.959	1	1	1	416.724	1	1	1	1
MALL	1	1	1	1	42.9794	261.107	1	1	219.332	1	1	1	1
MAML1	1	1	1	1	1	68.9417	1	39.9569	1	1	60.8806	1	1
MANBA	1	1	1	1	1	1	1	59.3189	1	80.3862	1	1	1
MANEA	1	1	1	1	1	1	1	1	1	1	1	60.2598	1
MANSC1	1	1	1	1	1	87.4261	1	1	90.7842	1	1	1	1
MAOB	1	1	1	70.4949	1	1	1	1	27.3734	1	1	1	1
MAP1A	1	1	1	1	1	1	70.9509	1	1	1	1	1	62.7505
MAP1B	1	1	1	1	266.787	81.3276	241.306	1	1	1	1	166.212	754.08
MAP2	1	1	1	57.0219	101.967	1	1	1	1	1	1	1	1
MAP3K1	35.7168	1	1	103.91	1	1	1	1	32.1021	35.037	1	1	1
MAP3K20	56.3641	1	1	100.401	1	1	104.682	1	70.4076	1	1	70.9064	292.198
MAP3K21	1	1	1	79.0479	1	1	1	1	1	1	1	1	1
MAP3K3	1	1	1	1	1	56.3549	1	1	1	1	1	1	1
MAP3K6	1	1	1	1	1	119.624	1	1	1	1	1	1	1
MAP3K7CL	1	49.1575	1	1	1	1	1	1	1	1	1	1	222.908
MAP3K8	1	62.0264	1	1	1	69.9695	56.0885	86.7714	1	158.928	83.6504	1	1
MAP4K1	1	119.348	1	1	1	1	1	1	1	1	1	1	1
MAP7	55.9885	1	1	50.5775	43.4645	1	1	1	54.6077	1	1	1	1
MAP7D3	1	1	1	1	1	59.179	53.9493	36.9251	1	1	1	1	141.568
MAPK10	1	1	1	1	58.9193	1	1	1	1	1	1	1	1
MAPK9	41.8527	1	1	1	49.5706	1	1	1	1	1	1	1	1
MAPKAP1	1	41.4546	1	1	1	1	1	62.1132	1	53.8468	1	1	1
MAPKAPK3	1	1	1	1	1	1	1	66.1022	34.7776	65.5494	1	1	1
MAPKAPK5.AS1	1	54.9675	1	1	1	68.3088	41.3468	1	45.531	1	57.6294	1	1
MAPRE3	1	1	1	1	103.597	1	1	1	1	1	1	1	1
2021-03-01	1	59.2456	181.898	1	1	1	1	140.5	1	124.81	188.078	1	1
2021-03-02	1	1	1	1	1	47.7712	1	41.5415	38.0456	53.7271	63.1114	1	1
2021-03-03	1	1	1	1	1	1	1	1	66.1403	1	1	1	1
2021-03-08	1	1	1	1	44.6552	1	1	1	1	1	1	1	1
MARCO	1	1	1	1	1	1	1	1	1	471.074	1	1	1
MARK2	55.8839	1	1	1	44.0693	1	1	1	33.2334	1	1	1	1
MARVELD1	1	1	1	1	1	1	115.286	40.3358	1	1	1	1	71.0974
MARVELD3	1	1	1	1	1	1	1	1	79.2273	1	1	1	1
MATN3	1	1	1	1	1	1	264.47	1	1	1	1	1	1
MBD3	1	1	1	1	1	1	1	43.1448	1	1	1	1	1
MBOAT2	1	1	1	1	1	1	44.2035	1	90.2912	1	1	1	1
MBOAT7	1	1	1	1	66.4967	1	1	43.1918	101.445	56.3663	75.6325	1	1
MCAM	1	1	1	58.0469	1	175.947	1	1	1	1	1	113.935	416.53
MCAT	1	1	1	51.41	1	1	1	1	1	1	1	1	1
MCC	1	1	1	1	54.0716	144.15	1	1	1	1	1	1	1
MCCC1	1	1	1	80.1222	1	1	1	1	1	1	1	1	1
MCCC2	1	1	1	1	1	1	1	1	49.4913	1	1	1	1
MCEE	1	1	1	1	1	1	1	1	1	1	1	52.1149	1
MCEMP1	1	1	1	1	1	1	1	1	1	148.045	1	1	1
MCF2L	1	1	1	38.7869	61.4378	190.272	1	1	1	1	1	1	1
MCM2	1	73.512	1	1	1	1	1	1	1	1	1	1	1
MCM3	1	178.625	1	1	1	56.3513	1	114.907	1	1	1	1	1
MCM4	1	54.3605	1	1	1	1	1	74.7036	1	1	1	1	1
MCM5	1	201.37	1	1	1	1	1	145.205	1	1	1	1	1
MCM6	1	76.7115	1	1	1	1	1	70.1659	1	1	1	1	1
MCM7	1	227.922	1	1	34.066	1	1	92.0233	45.5034	1	1	1	1
MCOLN1	1	1	1	1	44.3383	1	57.9311	55.0615	1	95.3545	1	1	1
MCTP1	1	1	1	1	1	145.11	1	1	1	49.918	59.9243	1	1
MCTP2	1	45.1945	1	1	1	1	1	1	1	1	1	1	1
MCU	1	1	1	1	1	1	1	1	62.2597	1	1	1	1
MCUB	1	173.133	171.277	1	69.5212	57.1395	96.8761	160.078	38.1131	179.14	116.366	1	1
MDFIC	1	49.3156	1	1	1	1	1	1	1	35.1009	1	63.2155	1
[truncated: 1,707 more rows]

## Sheet: TCGA cibersortx cell fraction r
Mixture	Acinar	B	CD8Tex	Ductal	Endocrine	Endothelial	Fibroblasts	M1	Malignant	Monocyte	pDC	Plasma	Stellate	P-value	Correlation	RMSE	Absolute score (sig.score)
TCGA-OE-A75W-01	0	4.18507	0	0	13.851	11.6707	57.1462	29.3916	118.027	1.066	0	28.6747	5.42537	0	0.472073	0.883791	269.438
TCGA-2J-AABT-01	0	0	0	10.0618	5.57878	24.6184	70.8692	35.4023	69.3177	3.01462	14.8835	12.771	43.2952	0	0.247681	0.99843	289.813
TCGA-IB-7886-01	0	0	0	13.4635	1.41178	18.3361	70.4931	39.0799	94.7325	11.7527	0	12.8683	14.7832	0	0.478416	0.879001	276.921
TCGA-IB-AAUU-01	6.86393	3.23673	0	4.88796	14.7841	10.3136	39.7151	16.8034	126.967	10.5346	0.499161	10.1286	4.34217	0	0.590178	0.809414	249.076
TCGA-2J-AAB6-01	0	3.52285	0	0	30.5136	19.7862	79.5224	52.723	82.7215	17.4579	0	25.4313	12.0178	0	0.412111	0.913333	323.696
TCGA-IB-7646-01	0	0	0	1.0032	1.11724	24.7924	89.9352	60.7457	80.6377	21.619	0	15.6852	14.7927	0	0.450575	0.895108	310.328
TCGA-2J-AAB9-01	153.92	8.5759	0	0	16.341	24.12	76.6328	26.7379	54.0023	4.8961	12.7734	17.1325	14.0826	0	0.649165	0.765084	409.215
TCGA-2J-AAB4-01	2.09291	0	0	26.3551	29.7955	14.3542	38.6733	23.2587	92.7367	7.5687	0	15.9265	10.1578	0	0.476498	0.880021	260.919
TCGA-3A-A9IX-01	100.176	6.81108	5.11329	15.4222	11.1908	23.3141	89.4172	19.8714	33.3466	0	29.6733	18.2525	13.1288	0	0.594948	0.804537	365.717
TCGA-IB-A5SS-01	0	0	0	3.53302	0.266513	24.119	109.822	55.9658	87.5015	26.9732	0	28.3854	13.1441	0	0.398649	0.925942	349.71
TCGA-2J-AABO-01	38.1204	0.684758	0	0	25.987	13.8043	82.1781	27.2139	84.2023	0	8.234	16.6274	16.486	0	0.462043	0.889362	313.538
TCGA-2L-AAQL-01	25.2465	8.01275	0	7.73195	28.3004	10.7235	46.5713	17.1695	89.7519	5.33794	6.92992	19.1452	14.1043	0	0.386476	0.926439	279.025
TCGA-IB-8127-01	19.7618	1.03319	0	1.94547	3.86595	14.5927	64.2711	28.9392	75.5465	17.353	0	20.8043	5.45229	0	0.56286	0.829939	253.565
TCGA-HZ-A8P1-01	1.57018	8.48769	0	4.04037	6.71471	10.8891	24.4528	14.1496	140.414	0	14.0951	5.99002	10.8914	0	0.27321	1.0084	241.695
TCGA-US-A774-01	65.8529	3.33019	0	8.40006	9.53495	17.4583	81.0983	23.6784	68.7498	10.3288	9.65441	30.5455	5.0386	0	0.475634	0.883194	333.67
TCGA-IB-7654-01	150.833	0	0	0	19.4001	23.5968	106.53	21.2301	102.878	0	14.0725	12.6837	12.018	0	0.560323	0.838812	463.242
TCGA-XN-A8T5-01	0	14.8377	9.75559	2.32088	18.9945	30.0978	80.8247	10.9981	38.5388	0	9.14267	18.8651	23.5392	0	0.460482	0.889399	257.915
TCGA-FB-AAPP-01	0.733709	11.4689	0	0	12.5813	7.81098	0.0239492	41.5248	163.99	0	4.24541	8.07088	2.75077	0	0.178542	1.0819	253.201
TCGA-IB-7891-01	106.945	7.19858	0	0	25.8546	22.9428	93.5785	28.8352	47.7933	21.5008	15.6759	27.2361	8.82986	0	0.554101	0.834115	406.391
TCGA-IB-A7LX-01	0	2.78553	0	15.9307	6.68639	14.4364	42.8315	35.0609	90.7599	0	0	20.7818	1.97672	0	0.474756	0.880673	231.25
TCGA-XD-AAUL-01	3.11195	1.14445	0	10.0928	10.3134	14.0871	70.3168	31.0226	106.076	13.9052	0	18.6139	16.3703	0	0.442593	0.899073	295.054
TCGA-LB-A7SX-01	0	4.66291	0	8.13324	7.60835	7.77542	20.4866	18.7918	101.019	0	0	17.8287	3.39792	0	0.577988	0.81708	189.704
TCGA-2J-AABU-01	0	0	0	5.48629	0	19.4253	69.4758	44.9546	99.3567	0	0	25.8287	13.0713	0	0.388487	0.930128	277.599
TCGA-2J-AABV-01	1962.93	27.1951	0	0	4.36701	4.78083	150.416	48.4751	108.95	0	93.7494	117.843	0	0	0.658506	1.00602	2518.7
TCGA-FB-AAQ0-01	0.435617	1.15027	0.536533	0	3.94466	12.0772	32.891	16.7258	159.895	0	0	13.778	8.70425	0	0.597349	0.80339	250.138
TCGA-2L-AAQJ-01	0	9.30477	0	2.1018	0.342124	23.9402	38.4909	14.2767	151.119	0.37253	1.74691	18.2436	17.4539	0	0.573742	0.819619	277.392
TCGA-3A-A9IU-01	40.1962	3.4509	0	1.72308	4.19743	19.0044	62.6053	29.4129	99.5761	5.18966	0	26.9021	2.34529	0	0.50077	0.866438	294.603
TCGA-HV-AA8X-01	0.842153	4.38174	0	7.13351	11.7067	13.0159	33.4502	27.7019	143.006	0	0	11.0267	4.66039	0	0.490698	0.875001	256.926
TCGA-US-A77G-01	51.7824	3.06602	0	0	9.93758	13.7995	10.0663	17.6284	135.422	0	11.3121	9.60768	3.96695	0	0.588558	0.809265	266.589
TCGA-Q3-A5QY-01	0	21.7825	47.3102	0	0	15.827	46.1464	3.62919	21.2062	11.2962	23.2013	34.2571	10.3928	0	0.498914	0.86711	235.049
TCGA-3A-A9IR-01	0	0	1.07594	0	163.225	5.90574	0	16.3475	0	0	6.56887	3.3604	14.508	0	0.425704	0.979175	210.991
TCGA-YH-A8SY-01	0	0	0	0	7.33126	20.5437	154.872	60.6846	121.02	5.7404	0	43.5362	6.38	0	0.336988	0.969428	420.109
TCGA-FB-AAQ3-01	19.8321	6.91809	0	11.523	7.04398	8.48981	45.6057	19.3226	97.037	6.87005	0	8.42018	3.92805	0	0.624317	0.789839	234.991
TCGA-IB-AAUR-01	0	21.851	34.8953	0	4.39432	28.6939	64.3741	0.768757	26.2151	3.16507	25.3625	23.2913	13.2812	0	0.480954	0.876719	246.293
TCGA-HV-A5A3-01	0	0	0	3.98663	3.40448	17.3604	46.6545	28.23	144.593	0	0	23.5443	2.91818	0	0.504593	0.866239	270.692
TCGA-2L-AAQA-01	1.07933	3.24017	0	0	5.74735	15.085	43.7195	31.9341	141.966	4.63033	0	11.2588	10.4591	0	0.456458	0.895655	269.119
TCGA-3A-A9IO-01	31.5999	0	0	0	267.959	10.5888	0	29.128	0	0	10.7783	11.593	20.4941	0	0.324172	1.0417	382.14
TCGA-3A-A9IZ-01	10.5704	11.5335	0	10.1105	3.44739	17.7475	40.2704	35.5046	116.247	10.0446	0	15.3106	15.9042	0	0.440638	0.898704	286.69
TCGA-HV-A7OP-01	0	17.1592	0	6.12215	14.2984	13.3056	0	38.189	205.091	0	10.4404	15.0942	4.7523	0	0.132137	1.10231	324.452
TCGA-3A-A9IV-01	0	0	0	0	147.885	4.36262	45.6601	52.2474	2.21983	0	0	27.2172	11.7626	0	0.406994	0.931693	291.354
TCGA-RB-A7B8-01	0	0	0	10.4837	11.9556	20.4528	81.9086	29.3808	94.2951	0.262087	0	20.512	11.911	0	0.390632	0.930301	281.162
TCGA-F2-A8YN-01	0	4.98745	0	7.50702	8.24893	18.2954	66.1073	24.4265	132.099	12.1918	0	15.5056	5.91482	0	0.445214	0.899748	295.284
TCGA-HZ-A77Q-01	0	1.41834	0	0	0	29.8165	116.048	29.0758	73.1931	39.1745	0	31.303	15.7873	0	0.448135	0.900291	335.817
TCGA-2J-AABK-01	26.202	5.2736	0	18.2719	34.1053	9.54438	11.6859	15.1736	63.0485	0	0.610398	7.76018	8.40574	0	0.610727	0.801084	200.082
TCGA-3A-A9IN-01	0	1.40462	0	0	121.386	28.7356	36.5507	21.0701	0	0	7.45922	25.8377	33.7344	0	0.33047	0.969474	276.179
TCGA-US-A77J-01	0	22.7222	13.1051	14.5791	19.1084	15.3219	55.0633	6.84861	24.5406	13.1929	12.288	31.2476	12.8725	0	0.487159	0.875367	240.89
TCGA-US-A779-01	0.850531	3.41431	0	16.8321	18.7758	7.08028	10.8135	5.24122	150.22	0	0.281021	6.4557	4.25952	0	0.657077	0.75442	224.224
TCGA-FB-A5VM-01	0	20.7087	0	0	16.9818	18.7649	60.6186	32.5033	50.096	25.3154	0	19.827	15.2122	0	0.379254	0.927869	260.028
TCGA-IB-AAUM-01	496.049	6.06061	0	0	42.7142	29.4827	106.918	23.0628	71.6751	0	41.9864	40.2687	15.3649	0	0.568968	0.929784	873.583
TCGA-IB-AAUP-01	0	18.6799	25.006	1.4384	2.44942	15.9925	73.4838	16.8722	40.7876	0	17.6295	33.3328	6.11963	0	0.442827	0.89776	251.792
TCGA-IB-AAUT-01	89.1471	0	0	12.9101	17.1844	22.4383	57.2181	17.4848	31.4048	14.1222	14.6436	24.4353	10.2421	0	0.64361	0.766168	311.231
TCGA-HZ-A77O-01	195.17	19.219	0	0	4.28722	21.6271	57.9447	59.6259	102.127	0	0	23.0976	11.6166	0	0.605289	0.807507	494.715
TCGA-HV-A5A5-01	6.34803	0	0	32.2589	30.4319	16.6514	44.3287	24.7275	56.6036	6.1315	0	20.2165	11.8165	0	0.422715	0.906874	249.515
TCGA-M8-A5N4-01	0	0	0	0	0	19.6465	57.7886	32.4634	122.132	17.8012	0	23.6723	11.7963	0	0.409042	0.919872	285.3
TCGA-3A-A9I9-01	197.94	5.81969	0	0	33.8186	16.9141	64.5551	30.4461	107.251	17.4747	9.40228	23.0509	7.95414	0	0.630462	0.783886	514.626
TCGA-FB-AAPQ-01	1.30985	2.59404	0	9.73322	17.2202	14.0565	49.5518	14.3639	152.702	15.1071	0	18.637	5.4854	0	0.519903	0.855279	300.761
TCGA-HZ-A8P0-01	8.47356	0	0	11.161	5.49091	23.5581	50.8101	28.0314	80.9277	0	2.3389	29.6404	7.9005	0	0.41401	0.912841	248.333
TCGA-S4-A8RP-01	10.0675	0	0	18.1016	20.0537	12.1587	46.4108	25.6789	71.0271	0	7.17486	14.7147	9.57302	0	0.451162	0.893073	234.961
TCGA-US-A77E-01	0	0	0	15.581	5.36571	13.2321	68.2115	24.9039	117.984	0	0	22.624	13.0435	0	0.413276	0.919177	280.945
TCGA-YY-A8LH-01	0	3.61626	0	0	15.0841	12.3973	15.2975	13.8345	146.69	0	2.56932	9.4136	6.12901	0	0.58614	0.811979	225.032
TCGA-3A-A9IC-01	0	0.455245	0	2.11032	5.2856	20.4747	117.545	42.8534	105.378	6.47417	0	37.3862	19.5701	0	0.350425	0.95756	357.532
TCGA-IB-7649-01	46.9058	0	0	18.8302	18.8187	20.4873	63.2862	26.1878	54.2818	5.28827	13.5499	16.7408	12.4378	0	0.601504	0.806207	296.815
TCGA-S4-A8RO-01	0	5.78067	0	0	17.857	15.8429	35.7043	40.0755	87.8098	2.48849	0	10.9083	11.0767	0	0.522619	0.855437	227.544
TCGA-IB-A5SQ-01	0	0	0	0	54.9325	19.0499	86.7337	41.4126	43.0747	10.3049	0	24.2072	19.929	0	0.429607	0.906445	299.644
TCGA-IB-A7M4-01	1.95308	8.82928	1.74609	3.97949	9.28497	11.1034	40.5667	32.769	96.2091	0	0.732546	14.2928	4.89545	0	0.507398	0.862462	226.362
TCGA-H6-A45N-01	7.78671	0	0	15.8947	33.9353	16.9599	63.2207	21.9077	54.7976	0.0671912	11.9929	20.6119	7.60683	0	0.473289	0.882115	254.781
TCGA-YB-A89D-01	0	0	0	0	33.4929	17.0344	91.1508	27.0809	94.5336	20.9234	0	22.9304	13.9357	0	0.437266	0.902718	321.082
TCGA-RB-AA9M-01	0	4.78908	0	28.3709	32.0194	16.9442	42.965	16.2742	52.8613	0	2.6638	11.2707	12.1148	0	0.490049	0.874346	220.273
TCGA-HV-A5A6-01	0	1.11454	0	9.90688	4.90536	16.1483	53.8441	36.5976	84.1884	0	0	19.3043	8.04338	0	0.442356	0.898791	234.053
TCGA-IB-AAUV-01	0	0	0	5.71596	23.6824	26.0965	172.717	31.9812	0	18.6145	11.4858	30.822	14.911	0	0.425874	0.942869	336.027
TCGA-FB-A4P5-01	14.6851	11.1391	2.35058	1.34754	23.5476	17.5917	61.5336	23.0039	35.6764	4.42877	13.6383	28.8697	11.8611	0	0.538889	0.847623	249.673
TCGA-HV-AA8V-01	0	0	0	33.2833	6.85248	16.3653	104.725	36.0084	75.7535	9.66858	0	34.5437	7.95167	0	0.37689	0.936821	325.152
TCGA-3A-A9IB-01	30.6467	0.143355	0	0	3.05317	25.9647	66.6077	39.4601	65.5157	11.7094	0	25.354	19.3221	0	0.451576	0.893573	287.777
TCGA-F2-A44G-01	12.0257	4.45276	0	0	3.59322	15.4507	53.2073	26.1249	111.126	16.7995	0	19.3285	9.83649	0	0.462362	0.888203	271.945
TCGA-RL-AAAS-01	49.5635	12.3644	1.65694	17.8074	6.57837	16.7935	80.4442	18.0574	37.9065	1.11993	16.2575	17.279	14.325	0	0.585297	0.812953	290.154
TCGA-IB-8126-01	577.098	14.0907	13.129	0	44.3382	75.7638	180.65	30.3334	3.68338	22.6069	38.1827	34.2786	23.0117	0	0.542846	0.943137	1057.17
TCGA-IB-7885-01	0	6.02891	0	5.51606	6.2817	22.0944	93.1188	27.8071	98.505	29.2675	0	29.578	4.63142	0	0.383933	0.932181	322.829
TCGA-XD-AAUH-01	0	6.09257	6.70462	0	66.456	22.904	59.6857	6.56471	25.9529	9.93755	7.20116	15.8281	19.5992	0	0.49327	0.871643	246.926
TCGA-FB-AAPZ-01	18.8575	5.1464	0	2.71507	12.8051	19.8348	42.4432	21.1782	76.3269	17.1162	0	15.6607	14.1487	0	0.535726	0.848652	246.233
TCGA-F2-7276-01	60.8254	5.65423	0	15.0538	28.8407	27.3997	73.4124	16.37	18.0726	12.6433	18.9432	16.3947	14.413	0	0.568781	0.823603	308.023
TCGA-2J-AAB8-01	0	0	0	6.18929	0	15.3914	86.8969	33.0751	93.9334	2.66723	0	18.7758	10.7551	0	0.409469	0.924098	267.684
TCGA-2J-AABR-01	48.1326	5.62564	0	14.9158	20.2609	24.3806	49.8286	19.7119	46.2853	8.89953	11.9605	14.1045	11.2498	0	0.587738	0.815101	275.356
TCGA-IB-A5SP-01	32.4583	5.6407	0	0	22.2167	11.9353	17.349	22.203	136.256	0	6.75749	7.2081	8.50036	0	0.530968	0.848306	270.525
TCGA-2J-AABA-01	0	0	0	13.5959	0.130945	17.5656	77.2703	22.0642	86.0962	0	2.32627	19.9144	7.23679	0	0.477005	0.882217	246.201
TCGA-3A-A9IH-01	0	0.70747	0	13.9429	22.041	18.3279	42.915	26.8283	111.784	0	0	18.5808	8.18781	0	0.506136	0.86339	263.315
TCGA-FB-AAQ1-01	11.0775	3.59915	0	32.0832	10.3138	16.8513	28.1657	34.8609	66.743	2.31899	0	21.5023	4.47245	0	0.445104	0.895849	231.988
TCGA-HV-A5A4-01	0	0	0	13.3278	18.7734	11.0895	56.9895	36.5587	103.148	0	0	21.4309	11.9022	0	0.404506	0.919007	273.22
TCGA-LB-A9Q5-01	570.42	3.83465	0	0	43.5805	40.7019	133.733	52.0092	112.679	55.2986	16.4387	44.192	15.1247	0	0.635874	0.826004	1088.01
TCGA-3A-A9IL-01	0	0	0	6.14979	152.743	28.939	14.8562	32.9454	0	0	4.45096	20.542	27.41	0	0.325477	0.981579	288.036
TCGA-XN-A8T3-01	41.2207	3.47542	0	16.446	16.6053	16.3811	64.3655	37.4925	31.9496	0	8.18829	18.3583	10.2379	0	0.452262	0.893712	264.721
TCGA-IB-7897-01	0	0	1.70173	0.0782547	61.8449	30.0024	71.4703	35.9666	9.24963	3.07144	5.74981	6.88291	21.4222	0	0.523704	0.85423	247.44
TCGA-3A-A9J0-01	0	9.14317	0	10.89	1.06161	12.7877	65.5437	26.9941	100.701	11.2353	0	26.8604	11.0299	0	0.413814	0.915056	276.247
TCGA-IB-7888-01	0	4.17579	0.277582	0	33.8304	25.6922	94.3615	23.1563	55.3985	14.7285	10.1974	21.8228	18.5117	0	0.497283	0.868843	302.153
TCGA-3E-AAAY-01	25.9618	4.25945	0	11.8461	10.0014	20.0701	44.3081	15.9565	53.8111	9.68061	8.58279	15.8577	12.6078	0	0.619069	0.801585	232.943
TCGA-2J-AABP-01	0	19.4274	0	0	1.04183	25.5743	113.918	61.4721	0	20.5392	0	21.1796	8.22085	0	0.571838	0.822052	271.374
TCGA-H6-8124-01	0	0	0	11.9986	15.0505	15.8506	68.8095	35.4918	81.6531	4.12982	0	23.5055	10.8456	0	0.459755	0.889256	267.335
TCGA-IB-AAUO-01	0.269547	0	0	17.5753	4.64856	13.2629	34.4195	40.7015	98.5733	0	0	21.0024	2.84735	0	0.398828	0.921862	233.3
TCGA-2L-AAQE-01	0	1.04708	5.37651	6.39133	3.02113	16.0317	52.0715	30.7028	99.6091	0	0	17.9427	9.16971	0	0.499301	0.867067	241.364
TCGA-IB-7652-01	56.8552	1.30702	0	2.54562	19.8707	21.0288	66.0613	23.5722	71.0135	24.6426	10.0741	10.4132	10.0144	0	0.527877	0.850041	317.399
TCGA-S4-A8RM-01	0	0	0.870212	13.116	4.22788	12.0221	23.6622	10.373	151.724	0	20.3342	7.1168	9.49137	0	0.509773	0.864759	252.938
TCGA-3A-A9I5-01	0	11.5145	0	23.8391	38.1642	10.5219	38.0579	18.8995	49.4971	1.8225	0	23.6075	7.61103	0	0.399297	0.917702	223.535
TCGA-IB-7887-01	0	0	0	15.623	0.468313	17.4571	82.9187	33.0718	110.729	2.57258	0	17.6492	1.45887	0	0.40489	0.924856	281.949
TCGA-IB-7893-01	0	0	0	11.3319	7.02718	27.6923	199.212	75.0475	70.4315	18.565	0	21.1493	1.31422	0	0.424556	0.925232	431.771
TCGA-3A-A9IS-01	0	0	0	0	284.338	0	0	30.4938	0	0	0	0	9.31055	0	0.408537	1.03666	324.142
TCGA-IB-7889-01	71.0825	11.1366	2.25766	0	8.96562	21.6901	48.3072	14.0935	74.4354	16.5276	14.1357	10.3012	9.57415	0	0.561253	0.827969	302.507
TCGA-F2-6880-01	1937.57	0	0	0	143.053	38.4802	56.7389	0	0	0	84.1044	96.6015	0	0	0.623585	1.10458	2356.54
TCGA-HV-A7OL-01	0	25.546	0	0	8.56857	9.11348	34.0157	15.2749	130.397	28.6441	0	27.0815	9.57998	0	0.520397	0.854367	288.221
TCGA-IB-A5ST-01	0	9.57424	12.6125	0	4.64209	26.1572	79.3115	11.2068	43.42	20.3268	9.88788	31.1868	10.2217	0	0.466292	0.885785	258.547
TCGA-2J-AABI-01	0	15.2683	0	14.6331	4.27492	15.2779	59.9078	38.1272	57.4671	0.272788	0.822915	21.6153	7.06849	0	0.378175	0.929619	234.736
TCGA-F2-A44H-01	181.286	8.17176	0	0	15.2601	21.8893	119.826	32.8632	46.549	26.9034	16.6315	24.4289	21.0448	0	0.597675	0.809565	514.854
TCGA-IB-AAUS-01	0	0	0	0	3.68346	29.5329	104.92	37.396	33.9326	71.169	0	31.6017	10.9233	0	0.426851	0.912359	323.159
TCGA-2J-AABE-01	0	0.939551	0	9.99721	12.7577	15.3523	70.5264	20.7047	100.921	14.6761	1.68162	22.9075	10.0085	0	0.391088	0.927959	280.472
TCGA-FB-A4P6-01	50.2807	0	0	23.3564	14.9544	17.9911	44.6821	15.9127	52.1597	0	19.9965	15.566	10.1814	0	0.522713	0.8528	265.081
TCGA-IB-A6UG-01	202.12	13.2416	0	0	2.95202	24.8747	48.7551	35.7695	68.4847	0	15.998	32.2314	14.0159	0	0.613101	0.813084	458.443
TCGA-F2-6879-01	0	0	0	8.30282	2.16269	17.9962	57.2064	37.6936	129.672	0	0	9.47747	9.02718	0	0.524479	0.852302	271.539
TCGA-F2-7273-01	91.6187	0	0	0	35.0917	23.1894	101.824	38.4758	27.8272	4.40636	34.4647	19.6869	20.4894	0	0.602894	0.798899	397.074
TCGA-FB-AAQ6-01	0	2.35865	0	2.38205	14.1163	11.3777	33.1109	18.5693	115.663	0	1.63699	15.9334	4.12363	0	0.578395	0.817089	219.272
TCGA-FB-AAPS-01	14.0928	0	0	0	11.0762	31.2207	165.224	38.9358	31.8079	18.7567	0.854246	46.1029	10.0795	0	0.382944	0.955912	368.151
TCGA-2J-AAB1-01	4.76376	0	0	19.6239	8.64623	15.1197	45.9766	27.8849	127.041	0	5.7589	14.123	12.5493	0	0.431646	0.906001	281.487
TCGA-IB-A6UF-01	27.7895	7.08302	0	11.4274	7.44305	12.0229	35.1386	15.7772	69.0005	1.50419	3.02979	12.4284	6.25111	0	0.621011	0.794291	208.896
TCGA-US-A776-01	0	14.715	0	0	16.5313	11.3775	10.2794	32.1405	130.39	0	4.4354	15.3697	7.89488	0	0.216902	1.0276	243.133
TCGA-IB-7644-01	0	0	0	14.3588	2.42223	17.2678	62.1683	37.9867	127.637	0	0	15.217	9.46376	0	0.441663	0.901797	286.521
TCGA-IB-7645-01	0	0	0	4.46736	13.6088	29.9283	92.7793	27.9348	58.5295	22.617	11.3188	16.7347	18.3001	0	0.516874	0.857019	296.219
TCGA-F2-A7TX-01	85.187	19.0954	0	0	17.4349	19.2782	47.5009	54.5517	65.2779	4.35745	0	8.39771	11.8593	0	0.474549	0.884162	332.94
TCGA-HZ-A77P-01	19.9149	0	0	10.083	11.7763	29.0657	75.7316	35.2264	54.1743	0	13.8991	12.0877	36.6008	0	0.30258	0.970279	298.56
TCGA-FB-AAQ2-01	0	14.1762	0	0	33.6101	11.5014	32.4024	36.4461	89.5277	0	0	6.36855	12.9146	0	0.399237	0.919022	236.947
TCGA-3A-A9I7-01	2.62309	0	0	9.61561	7.62296	14.1909	77.4171	33.8725	92.5499	0	7.94082	30.9542	15.8553	0	0.353483	0.947849	292.642
TCGA-IB-7890-01	0	0	0	0	31.2206	25.7826	135.796	64.1276	74.1203	1.48341	0	30.6972	13.5874	0	0.426272	0.912301	376.815
TCGA-2J-AABH-01	45.6602	5.61397	0	0	30.8168	13.2829	42.7225	21.9044	108.9	0.827349	2.64272	13.0579	5.70439	0	0.56042	0.829836	291.133
TCGA-IB-AAUQ-01	0	0	0	10.039	30.1157	16.2791	62.5595	36.8158	66.0341	5.5515	0	23.4373	12.1	0	0.407198	0.915594	262.932
TCGA-L1-A7W4-01	0	11.6587	0	12.6157	6.20418	14.9033	50.4002	45.9863	52.9569	3.45085	0	18.5074	9.18596	0	0.443323	0.896791	225.869
TCGA-IB-A5SO-01	0	1.58329	0	1.3266	23.9022	19.6007	101.301	27.6636	87.9419	12.1529	0	23.0112	10.104	0	0.444415	0.900722	308.587
TCGA-IB-AAUW-01	45.1382	4.25998	0	23.388	23.7312	20.7488	38.8415	9.93611	47.2621	0	15.204	9.44773	14.0958	0	0.623077	0.791309	252.053
TCGA-2J-AABF-01	11.5229	1.05051	0	11.9804	21.3048	11.9417	41.0395	31.0567	66.2586	1.77618	11.5778	12.3113	9.12531	0	0.498743	0.869577	230.946
TCGA-H8-A6C1-01	13.3153	5.22555	0	8.01761	6.01352	14.2089	42.5855	21.7214	84.8193	0	5.20282	18.4547	5.57243	0	0.510929	0.860558	225.137
TCGA-IB-AAUN-01	83.6079	5.80726	0	0	9.19234	18.4045	56.6383	45.8119	79.4665	0	0	20.5976	8.96677	0	0.576264	0.817842	328.493
TCGA-FB-AAPU-01	1.42105	11.9349	0	0.357339	11.0193	4.80627	19.7127	13.0701	177.146	0	12.7325	8.13679	6.45069	0	0.563742	0.829509	266.788
TCGA-IB-7651-01	13.1273	0	0	1.54251	8.83634	15.5248	55.8168	39.751	64.0014	10.5345	2.9206	31.3173	12.2536	0	0.531928	0.850181	255.626
TCGA-3A-A9IJ-01	0	0	4.61626	0	272.18	1.76093	11.7039	42.4699	0	0	0	0	25.7404	0	0.15659	1.16786	358.471

## Sheet: GSE79668 cibersortx results
Mixture	Acinar	B	CD8Tex	Ductal	Endocrine	Endothelial	Fibroblasts	M1	Malignant	Monocyte	pDC	Plasma	Stellate	P-value	Correlation	RMSE	Absolute score (sig.score)
T_06_11_A168a	0.248299	1.59789	0	1.4525	12.451	4.81647	4.11377	1.77636	22.0497	0	2.75536	3.06876	5.25687	0	0.464821	0.886495	59.587
T_06_04_A296a	0	4.13277	0	0.923981	6.56086	4.56795	23.0389	0.938558	24.6756	0	6.62113	11.7644	4.37375	0	0.397313	0.922122	87.5979
T_07_11_A090a	0.184795	3.49216	4.11924	4.65702	3.03056	4.53181	3.82869	0.850812	15.9034	0	4.61551	6.2112	3.48951	0	0.404738	0.914324	54.9147
T_06_06_A349a	0.0473926	5.99147	0	3.63158	4.02089	3.98898	13.5364	7.08968	19.6401	0	0.330721	10.3085	3.10114	0	0.392017	0.921225	71.6868
T_11_03_A138a	0.600574	5.11888	0	4.67901	3.11476	4.39594	9.55626	6.96839	19.1741	0	0.731066	6.1897	2.55411	0	0.409088	0.913007	63.0828
T_03_11_A244a	0	6.85555	0	3.68096	1.07895	2.06548	0	6.30418	35.2035	0	4.16388	4.20187	0.736847	0	0.276471	1.00054	64.2912
T_10_11_A059a	0	1.76461	0.900154	2.00158	2.58505	8.37767	9.07639	7.66597	6.88215	0	10.6379	5.82791	6.36571	0	0.300412	0.959889	62.0851
T_04_02_A274c	5.44559	2.76997	0.570072	0	2.99833	5.13683	12.6507	3.80744	23.4877	0	3.73131	5.73991	4.22453	0	0.479913	0.878082	70.5624
T_10_12_A046a	3.29817	0.29452	0	6.74226	11.6652	5.09201	13.1456	2.93081	13.0698	0	5.69103	8.26705	8.16767	0	0.3856	0.924148	78.3641
T_11_03_A060a	0	2.11904	0	4.87437	6.81646	3.34051	10.2404	2.06138	18.0252	0	4.68477	9.57893	2.70159	0	0.319923	0.953703	64.4426
T_07_09_A064a	0	2.35841	0	2.60278	3.11892	4.35604	4.54118	1.00658	30.8268	0	6.60367	5.12369	4.1029	0	0.486949	0.873889	64.641
T_07_08_A346a	11.4145	4.97369	0	0	2.91435	5.22864	4.40525	7.75212	30.0867	0	5.04992	5.04546	3.19081	0	0.280777	0.984286	80.0614
T_06_11_A455b	0	2.42527	0	6.56683	1.84799	4.26221	4.50111	1.63724	24.0031	0	7.1776	3.95162	6.67147	0	0.275019	0.97742	63.0445
T_04_04_A207b	0	3.28239	0	2.05949	5.8115	4.45038	6.70339	4.40416	29.7181	0	5.2398	6.64332	4.84845	0	0.425233	0.906084	73.161
T_04_06_A027c	21.8681	1.60847	0	3.46852	30.8167	3.44927	4.6451	5.18348	10.0799	0	7.40588	9.40303	4.51025	0	0.485509	0.879584	102.439
T_04_12_A158b	6.68233	8.05212	0	0.377386	4.63075	2.71444	5.35003	2.10334	28.1647	0	7.46172	3.50088	2.85977	0	0.392869	0.923088	71.8974
T_05_01_A082b	0	4.12791	0	2.18902	2.80267	4.3965	6.77232	4.80982	25.4679	0	5.03618	5.87477	2.90469	0	0.290044	0.970653	64.3818
T_05_03_A215c	0	5.02153	0	4.01571	6.34873	2.93109	3.91165	5.89653	28.2926	0	2.40917	8.99799	3.96445	0	0.387499	0.924169	71.7895
T_05_06_A121b	0	4.38983	0	3.01632	5.11523	3.11294	4.21218	0.857725	29.4034	0	9.73814	8.6792	2.1121	0	0.362208	0.937637	70.6371
T_05_08_A230b	0	5.52922	0	4.05761	2.57292	4.82001	0.881063	4.16731	25.338	0	6.91104	6.16095	5.09157	0	0.154659	1.02884	65.5297
T_06_02_A026a	0	0.326685	0	4.98372	6.14799	8.10726	12.8715	0.619367	37.3381	0	6.33744	12.2088	5.96503	0	0.380716	0.930256	94.9058
T_06_11_A299b	0	7.90491	0	3.01849	1.96268	1.70253	2.18903	10.2249	22.116	0	2.38831	4.56437	1.60993	0	0.334995	0.949621	57.6812
T_07_02_A073a	0	2.77998	3.39716	4.27682	10.8883	10.3005	7.34348	4.68637	1.99688	0.198602	4.45799	6.8284	9.04984	0	0.123107	1.03011	66.2043
T_07_02_A181a	3.45809	8.67783	0	3.59262	3.42659	3.75666	0	1.05097	53.2078	0	12.2617	3.70869	4.61795	0	0.113419	1.08555	97.7589
T_07_02_A216a	0	3.56595	0	0.106472	13.4553	1.03735	0	3.04007	41.3629	0	0.449696	4.21537	2.81276	0	0.559841	0.830879	70.0459
T_07_03_A187a	0	2.5746	0	7.27762	4.07273	4.48202	6.52117	0.123649	21.6305	0	5.80472	9.36353	3.25956	0	0.363273	0.934554	65.1101
T_07_06_A104a	0	1.51449	0	3.0013	8.7614	6.70169	26.5831	6.91089	31.6203	0	3.32193	9.99443	3.51013	0	0.317916	0.962823	101.92
T_07_10_A215a	37.7141	4.82551	0	6.45169	10.4558	8.39639	7.60517	2.52039	26.9424	0	10.9201	11.0138	5.98803	0	0.5541	0.834919	132.834
T_07_10_A314a	2.20471	5.14304	0	0.00269708	5.64218	6.79766	26.4463	5.96935	20.0634	0	5.64185	16.6574	5.25692	0	0.298428	0.970368	99.8256
T_08_01_A194a	0	4.75925	0	7.17947	8.14961	4.06673	5.62697	1.61436	27.7688	0	5.88585	8.28057	3.84695	0	0.358082	0.937033	77.1785
T_08_02_A333a	0	3.81981	0.7316	1.47664	3.60798	2.58463	5.88551	2.184	55.6432	0	3.52064	2.73413	3.63811	0	0.311008	1.00024	85.8262
T_08_03_A203a	0.207747	5.54662	0	2.98239	4.1174	4.87054	8.93085	3.09503	28.4542	0	4.86436	8.40866	3.96633	0	0.360293	0.937083	75.4441
T_08_05_A123a	0	2.99245	0	4.46947	5.17522	5.79307	9.65993	1.07303	27.6777	0	8.07086	8.083	4.91527	0	0.420305	0.907907	77.9099
T_08_06_A060a	0	4.95133	10.2328	0.263354	13.6735	3.75667	5.805	2.2458	7.98425	0	8.69166	7.18515	4.12357	0	0.318479	0.950429	68.9131
T_10_11_A100a	0	3.10746	0	3.18695	4.0091	7.05053	11.0273	3.46385	18.8307	0	6.46518	9.80034	10.9779	0	0.357062	0.936719	77.9193
T_10_11_A128a	0	2.55668	0	0	14.9446	6.23893	9.794	3.44678	27.6204	0	6.32243	9.03603	8.19638	0	0.372897	0.930337	88.1562
T_10_11_A130b	5.02173	3.4114	3.37085	1.66239	5.69213	8.21149	11.468	0.951757	5.68482	0	9.5258	5.96083	9.45368	0	0.42578	0.904766	70.4149
T_10_12_A057a	0	5.48767	0	1.49568	2.89346	2.86165	1.62185	6.32087	45.8364	0	1.41413	5.89215	4.178	0	0.43529	0.911426	78.0018
T_11_02_A148a	0	5.39023	0	1.71151	8.90803	3.53176	6.89331	5.04286	34.0736	0	2.58141	5.13917	3.03001	0	0.361187	0.940385	76.3019
T_11_04_A026b	0	3.22016	0	0	13.3567	6.61969	5.78743	5.93704	11.9985	0	3.42387	8.36276	6.22661	0	0.438391	0.900637	64.9328
T_11_05_A018b	2.87655	0.644621	0	4.06172	7.62517	4.19068	8.56247	3.80417	29.9332	0	3.11276	9.26408	3.36062	0	0.459474	0.888949	77.4361
T_11_06_A011a	0	5.47623	6.36817	0	7.51889	7.06228	8.22043	4.73792	15.7513	0	4.56865	8.65015	4.40995	0	0.374459	0.927334	72.7639
T_11_06_A104a	0	4.3806	0	2.61524	8.59929	7.07032	11.259	0.961768	26.2932	0	8.05479	11.678	6.91778	0	0.353126	0.938435	87.83

## Sheet: TCGA PAAD diabetes DE
	baseMean	log2FoldChange	lfcSE	stat	pvalue	padj
ATP8B5P	58.9237	2.54406	0.346778	7.33629	2.19595e-13	4.5121e-09
DUSP27	124.153	-4.02665	0.551217	-7.30502	2.77224e-13	4.5121e-09
C6orf58	91.988	-3.35586	0.531333	-6.31593	2.68543e-10	2.91387e-06
CYMP	21.9261	-2.89692	0.476799	-6.07578	1.2339e-09	1.00415e-05
RP5-1171I10.5	115.333	1.74984	0.298639	5.8594	4.64532e-09	3.02429e-05
AC019117.1	26.8652	-2.36429	0.41199	-5.73872	9.53959e-09	5.17554e-05
COL19A1	17.6808	2.23566	0.41758	5.35384	8.61069e-08	0.000400422
PM20D1	106.931	2.06596	0.388453	5.31844	1.04661e-07	0.000425867
CMA1	23.9013	2.17113	0.411478	5.27641	1.3174e-07	0.000476488
LINC00926	390.29	1.71491	0.327605	5.23469	1.65259e-07	0.00053795
FAM129C	248.415	2.33312	0.454273	5.13595	2.80715e-07	0.000830712
GATA5	54.8358	-2.77078	0.547052	-5.06493	4.0856e-07	0.00105149
CLEC17A	57.2643	2.00578	0.396422	5.0597	4.19926e-07	0.00105149
TG	65.6259	1.16127	0.231787	5.01008	5.44072e-07	0.00126505
S1PR4	257.501	1.12009	0.225854	4.95937	7.07226e-07	0.00127898
SYT14	96.7932	-1.73496	0.349068	-4.97025	6.68656e-07	0.00127898
LTA	37.1365	1.3342	0.268141	4.97573	6.5002e-07	0.00127898
OR5BA1P	21.9566	-1.37736	0.277697	-4.95994	7.05153e-07	0.00127898
NCR3	38.2252	1.47224	0.298635	4.92988	8.22789e-07	0.00140965
LHFPL4	273.688	-1.94841	0.396766	-4.91074	9.07327e-07	0.00147677
SEPT1	554.833	1.10141	0.226315	4.8667	1.13479e-06	0.00175903
CTSG	96.531	1.61847	0.333519	4.85272	1.21777e-06	0.00180186
LRRTM1	120.477	2.30784	0.480061	4.80738	1.5292e-06	0.00216429
TBC1D10C	531.447	1.21203	0.252617	4.79788	1.6035e-06	0.00217489
LMX1B	77.3341	-1.58409	0.332185	-4.76871	1.85412e-06	0.0023491
TNFRSF13C	362.677	1.81032	0.379815	4.76631	1.87628e-06	0.0023491
GAST	58.3647	-3.27285	0.687909	-4.75768	1.95827e-06	0.00236095
CHI3L2	175.828	1.2719	0.269818	4.71394	2.42978e-06	0.00264728
VPREB3	136.03	1.98167	0.42046	4.7131	2.43974e-06	0.00264728
MYO1G	607.9	0.910385	0.19313	4.71386	2.43073e-06	0.00264728
RASGRP2	603.72	1.30082	0.27722	4.69235	2.70079e-06	0.00273298
ZNF831	148.111	1.52825	0.326575	4.67963	2.87393e-06	0.00273298
FCRL1	132.804	2.34595	0.501799	4.67507	2.9385e-06	0.00273298
GZMM	85.1888	1.20388	0.256581	4.69202	2.70526e-06	0.00273298
RP11-960L18.1	14.4787	1.52598	0.32581	4.68364	2.81818e-06	0.00273298
CLEC4M	1.78382	2.50096	0.536244	4.66385	3.10351e-06	0.00280627
TLR10	121.638	1.47696	0.317259	4.65537	3.23399e-06	0.00284521
U62631.5	6.02669	2.14029	0.461341	4.63927	3.49637e-06	0.0029951
OR2B6	8.19116	-1.74863	0.378392	-4.62122	3.81494e-06	0.00302855
SERPINA9	14.9557	2.21357	0.480053	4.61108	4.00576e-06	0.00302855
FBLL1	102.961	-1.56141	0.337765	-4.62277	3.78641e-06	0.00302855
AC024560.2	19.5823	-1.82184	0.395805	-4.60287	4.16703e-06	0.00302855
LINC00861	123.08	1.46672	0.318679	4.60249	4.17468e-06	0.00302855
CTD-2545H1.2	8.59923	-1.8623	0.404312	-4.6061	4.10294e-06	0.00302855
RP11-74E22.8	127.058	-1.68613	0.3664	-4.60189	4.18668e-06	0.00302855
NOX1	166.301	-1.51678	0.331884	-4.57022	4.87216e-06	0.00313969
CORO1A	2915.66	1.04376	0.228806	4.56176	5.0726e-06	0.00313969
ATP4A	5.44865	2.13469	0.4675	4.56619	4.9668e-06	0.00313969
APOBEC3A	33.1032	1.25127	0.27369	4.57184	4.83454e-06	0.00313969
CNIH2	213.559	-1.37541	0.301616	-4.56014	5.11194e-06	0.00313969
CALML3	11.667	2.66917	0.582645	4.58113	4.6247e-06	0.00313969
RP11-325F22.2	25.2904	1.28649	0.281838	4.56466	5.00312e-06	0.00313969
TNFRSF13B	58.3866	1.96467	0.428781	4.582	4.60554e-06	0.00313969
TRAF3IP3	385.91	1.10615	0.243334	4.54579	5.47291e-06	0.00314147
ACAP1	782.506	0.971508	0.213519	4.54998	5.36509e-06	0.00314147
APOA4	116.732	-3.28649	0.722973	-4.5458	5.47281e-06	0.00314147
FAM216B	11.2942	1.33912	0.294653	4.54472	5.50086e-06	0.00314147
TEX11	103.154	1.59295	0.350867	4.54005	5.62417e-06	0.00315651
FAIM3	698.363	1.39231	0.30838	4.51491	6.3344e-06	0.00349487
STAP1	85.5254	1.55866	0.346623	4.49671	6.90133e-06	0.0036798
CD37	1835.07	1.14776	0.255433	4.49341	7.00931e-06	0.0036798
CPLX2	1562.08	-1.98344	0.442263	-4.48476	7.29967e-06	0.0036798
CD52	1446.08	1.14503	0.255389	4.48347	7.34405e-06	0.0036798
FAM131C	108.215	-1.39027	0.310097	-4.48336	7.34784e-06	0.0036798
TRBV25-1	23.0307	1.20497	0.26874	4.48378	7.33312e-06	0.0036798
CCR7	470.189	1.51473	0.338573	4.47385	7.6824e-06	0.00370693
FCRL2	100.361	1.86723	0.417525	4.47215	7.74365e-06	0.00370693
ZBBX	10.7099	-2.01169	0.449295	-4.47745	7.55408e-06	0.00370693
CD79B	609.271	1.6109	0.362158	4.44807	8.66463e-06	0.00374736
ZAP70	361.472	1.15582	0.259767	4.44945	8.60909e-06	0.00374736
FTCD	68.2724	-1.53188	0.343771	-4.4561	8.34648e-06	0.00374736
NKX6-3	51.6972	-1.95811	0.440308	-4.44713	8.70271e-06	0.00374736
LINC00402	16.8485	1.93626	0.434452	4.45679	8.31946e-06	0.00374736
EEF1A1P19	93.0087	0.565238	0.127134	4.44598	8.74907e-06	0.00374736
AC009133.17	8.95683	1.54341	0.345635	4.46542	7.99101e-06	0.00374736
RP1-153P14.7	3.11623	1.97202	0.443325	4.44825	8.65727e-06	0.00374736
MAP4K1	458.65	1.07047	0.241107	4.43982	9.00344e-06	0.00375743
RP11-1036E20.9	5.28073	1.72518	0.388518	4.44043	8.97813e-06	0.00375743
CD22	697.371	1.5332	0.346104	4.42987	9.42908e-06	0.00383048
TRAV21	8.55774	1.34075	0.302538	4.43167	9.35075e-06	0.00383048
AP000783.1	11.8466	1.16316	0.262711	4.42754	9.53149e-06	0.00383048
SEZ6L	641.051	-1.73028	0.392242	-4.41125	1.02775e-05	0.0040799
KCNA7	20.506	-1.74796	0.396831	-4.40479	1.05887e-05	0.00410339
PIP	23.1864	-2.06377	0.468264	-4.40727	1.0468e-05	0.00410339
PAX4	14.0051	-1.81549	0.412587	-4.40027	1.08116e-05	0.00414047
CAMK2B	363.87	-1.55559	0.35439	-4.38948	1.1362e-05	0.00430064
TSPAN32	78.2189	0.916373	0.209009	4.38438	1.16318e-05	0.00433818
ALG1L10P	6.92967	-0.881786	0.201202	-4.38259	1.17277e-05	0.00433818
KCNJ3	238.542	-1.64781	0.376455	-4.37719	1.2022e-05	0.00434824
SLC6A17	488.31	-1.52668	0.348723	-4.37792	1.19818e-05	0.00434824
TRAV8-3	8.58697	1.26539	0.289349	4.37324	1.22417e-05	0.00436806
EEF1A1P11	107.568	0.712233	0.16293	4.3714	1.23452e-05	0.00436806
CD19	270.643	1.89769	0.434723	4.36528	1.2696e-05	0.00444388
KCNJ6	196.88	-1.47042	0.337048	-4.36265	1.28496e-05	0.0044498
GP1BA	75.8626	1.22298	0.2807	4.3569	1.31916e-05	0.00452014
SP140	290.728	1.11229	0.255517	4.35308	1.34239e-05	0.00455183
UBASH3A	99.6099	0.962073	0.221952	4.33459	1.46032e-05	0.00490065
SYNGR4	63.3965	-1.71659	0.39713	-4.32249	1.54278e-05	0.0050728
TRBV28	258.607	1.13812	0.263172	4.32463	1.52789e-05	0.0050728
TESPA1	171.174	1.09965	0.254591	4.31929	1.56533e-05	0.00509545
NCF1B	63.6817	1.14772	0.266212	4.31131	1.62293e-05	0.00523064
TRG-AS1	59.7791	0.888819	0.206676	4.30054	1.70382e-05	0.00543754
TRAC	1010.17	1.02333	0.238226	4.29564	1.74188e-05	0.00550501
LINC01215	65.8261	1.67565	0.390658	4.2893	1.79234e-05	0.0055566
SRCIN1	564.851	-0.996961	0.232347	-4.29083	1.78005e-05	0.0055566
HCN4	44.6787	-1.37484	0.320776	-4.28598	1.81935e-05	0.00558712
PARP15	253.229	1.11978	0.262049	4.27316	1.92723e-05	0.00585022
PTCHD2	65.1445	-1.35204	0.316519	-4.27158	1.94097e-05	0.00585022
C12orf42	10.1833	1.76278	0.413298	4.26515	1.99766e-05	0.00596586
PRAME	108.002	-2.34983	0.553378	-4.24634	2.17288e-05	0.00643013
GPR18	45.8482	1.26192	0.297465	4.24224	2.21298e-05	0.00648981
SYT1	182.091	1.04318	0.246929	4.22462	2.39349e-05	0.00695649
RASAL3	630.973	0.896874	0.212964	4.21138	2.53813e-05	0.00718111
ARHGAP9	662.525	0.899618	0.213891	4.20597	2.5997e-05	0.00718111
NLRC3	303.586	0.784699	0.186666	4.20376	2.62519e-05	0.00718111
ZNF101	494.627	0.457204	0.108529	4.21275	2.52278e-05	0.00718111
SELL	983.215	1.20425	0.286387	4.20497	2.6112e-05	0.00718111
AC092198.1	3.92834	-1.95801	0.46512	-4.20969	2.55721e-05	0.00718111
RP11-554A11.9	25.9041	1.33774	0.318198	4.2041	2.62118e-05	0.00718111
BANK1	553.092	0.996611	0.237518	4.19595	2.71732e-05	0.00726197
RP11-693J15.5	34.2198	1.91184	0.455678	4.19559	2.72168e-05	0.00726197
TRBV5-4	11.1047	1.34853	0.321157	4.19899	2.68103e-05	0.00726197
TMC8	1122.16	0.933988	0.222925	4.1897	2.79326e-05	0.00739238
LRRC37A14P	1.07951	-1.98445	0.474323	-4.18375	2.86735e-05	0.00752727
C11orf21	72.3529	1.03666	0.248794	4.16675	3.08973e-05	0.00785757
CD48	783.788	1.14922	0.27568	4.16867	3.06376e-05	0.00785757
FCRL3	176.769	1.51819	0.364269	4.16777	3.07591e-05	0.00785757
HAR1B	13.6198	-1.48015	0.354779	-4.17204	3.01882e-05	0.00785757
TRAV12-2	11.1631	1.21131	0.291251	4.15901	3.19627e-05	0.00806551
C21orf58	397.736	-0.974829	0.235464	-4.14004	3.47244e-05	0.00856324
SLC29A4	1280.4	-1.35596	0.3275	-4.14034	3.46798e-05	0.00856324
PTGDR2	93.9511	-1.23576	0.29826	-4.14323	3.42447e-05	0.00856324
MAST1	130.497	-1.21954	0.295409	-4.1283	3.65455e-05	0.00885516
TRBV27	4.74963	1.48442	0.35967	4.12718	3.67242e-05	0.00885516
CTB-49A3.4	2.50368	-2.78292	0.674119	-4.12824	3.65553e-05	0.00885516
TRBV20-1	34.6104	1.17867	0.28592	4.12239	3.74956e-05	0.00897468
GNG4	697.074	-1.31104	0.318162	-4.12068	3.7776e-05	0.00897581
LY9	163.956	1.19547	0.291208	4.10523	4.03918e-05	0.00945924
RHOH	414.502	1.06814	0.260102	4.10661	4.01517e-05	0.00945924
LA16c-380H5.4	6.31951	-1.69103	0.41297	-4.0948	4.2254e-05	0.00982465
MYT1	72.6158	-1.39035	0.339784	-4.09186	4.27924e-05	0.00987928
CD79A	1125.54	1.65381	0.404493	4.0886	4.33988e-05	0.00994872
C1orf110	31.385	-1.82703	0.447898	-4.07913	4.52043e-05	0.0102276
AP003774.1	9.23365	1.20725	0.295973	4.07893	4.52439e-05	0.0102276
CXCR5	22.5772	1.86256	0.457767	4.06879	4.72588e-05	0.0103956
CD7	377.506	0.946031	0.232331	4.0719	4.66306e-05	0.0103956
RP1-153P14.8	1.31395	1.8054	0.443724	4.06876	4.72644e-05	0.0103956
TRBV19	26.4618	1.26923	0.311681	4.07222	4.65674e-05	0.0103956
GPHA2	77.5825	2.2371	0.550225	4.06578	4.78711e-05	0.0104584
MAPK8IP2	522.945	-1.1868	0.292408	-4.05872	4.9343e-05	0.0106047
CD6	555.322	0.875093	0.215652	4.05789	4.95181e-05	0.0106047
NYAP1	158.521	-0.968681	0.238705	-4.05806	4.94814e-05	0.0106047
2021-03-04	218.404	-1.43454	0.354257	-4.04943	5.1342e-05	0.0108525
LY86-AS1	5.82128	1.47351	0.363832	4.04997	5.12244e-05	0.0108525
CETP	93.0821	0.902492	0.223405	4.03972	5.35151e-05	0.0111668
SLC5A10	18.2616	0.898848	0.222428	4.04107	5.32087e-05	0.0111668
ZBTB32	36.6512	0.807624	0.200218	4.03373	5.48992e-05	0.0113729
IL24	146.935	1.24579	0.308985	4.03187	5.53348e-05	0.0113729
AC006129.2	56.4249	1.07903	0.267685	4.03095	5.55508e-05	0.0113729
HAS1	204.085	1.62896	0.404764	4.02446	5.7107e-05	0.0115546
NCF1	185.03	0.987862	0.24567	4.0211	5.79278e-05	0.0115546
C2orf91	15.9385	-1.09863	0.273165	-4.02185	5.7742e-05	0.0115546
CACNA1C-AS2	9.15384	0.735077	0.182844	4.02023	5.81413e-05	0.0115546
HSPA8P5	3.06589	0.764406	0.190154	4.01994	5.82133e-05	0.0115546
AKNA	2127.53	0.676708	0.168949	4.0054	6.19134e-05	0.0117217
CCDC33	30.9736	-1.48801	0.371271	-4.00788	6.12671e-05	0.0117217
C1orf158	10.3346	-1.99174	0.497027	-4.00731	6.14144e-05	0.0117217
CD28	169.986	1.05787	0.264101	4.00555	6.18721e-05	0.0117217
CD247	309.947	0.920399	0.229657	4.00772	6.13088e-05	0.0117217
TRBV29-1	25.8016	1.28175	0.320038	4.00499	6.20201e-05	0.0117217
RP11-547D24.1	26.9563	-1.02998	0.257241	-4.00394	6.2296e-05	0.0117217
CTD-2506J14.1	3.60805	1.24437	0.310668	4.00548	6.1891e-05	0.0117217
RP11-148O21.2	20.8763	1.91426	0.477707	4.00718	6.14483e-05	0.0117217
RP11-566K19.6	22.551	-1.22407	0.306198	-3.99764	6.39775e-05	0.0119689
TRBV3-1	11.1061	1.34847	0.337872	3.99108	6.57724e-05	0.0121864
RP11-973H7.4	1.88	1.35706	0.340059	3.99066	6.58884e-05	0.0121864
SH2D1A	122.987	1.12663	0.282742	3.98467	6.75728e-05	0.012322
KIAA0125	139.271	1.64693	0.413383	3.98403	6.77572e-05	0.012322
RP4-753P9.3	5.44956	1.06854	0.268055	3.98627	6.71211e-05	0.012322
CCL8	53.4986	1.20152	0.301714	3.98231	6.82476e-05	0.0123422
SLC30A10	29.0605	-1.19551	0.300548	-3.97776	6.95661e-05	0.0125111
RP11-279F6.1	42.9975	-1.34091	0.338092	-3.96612	7.30512e-05	0.0130657
PCED1B-AS1	323.648	0.847693	0.214031	3.96061	7.47576e-05	0.0132979
TRBV6-5	13.413	1.1461	0.28959	3.95766	7.56892e-05	0.0133904
HCST	189.599	0.764238	0.193331	3.95299	7.71796e-05	0.0135803
SIT1	137.439	1.15045	0.29125	3.95004	7.81389e-05	0.0136541
FGF7	739.907	1.08205	0.274034	3.94861	7.86077e-05	0.0136541
TRAV13-1	11.5854	1.13822	0.288364	3.94716	7.90852e-05	0.0136541
TAT-AS1	10.1632	-1.37946	0.349533	-3.94657	7.92772e-05	0.0136541
DPEP1	2007.54	1.24565	0.315932	3.94278	8.0543e-05	0.0137991
AC007386.2	1.72469	1.76474	0.448353	3.93604	8.28356e-05	0.0140441
RP11-652L8.4	6.87755	0.902447	0.229205	3.93729	8.2407e-05	0.0140441
ASB9	359.405	-1.07362	0.273219	-3.92954	8.51096e-05	0.0142066
FAM222A	419.764	-1.18254	0.301175	-3.92641	8.6224e-05	0.0142066
KLHL14	36.1694	1.44352	0.36757	3.9272	8.59406e-05	0.0142066
LGALS7	11.4156	-2.24004	0.570243	-3.92821	8.55792e-05	0.0142066
GAS2L2	47.7795	-1.4152	0.360478	-3.92588	8.64129e-05	0.0142066
RP11-1C8.7	9.70493	-1.82846	0.46547	-3.92821	8.55799e-05	0.0142066
TEKT1	12.3363	-1.57164	0.401095	-3.91838	8.91447e-05	0.0145821
ITK	367.664	1.15403	0.294643	3.91671	8.9766e-05	0.0146103
CCDC141	78.7471	1.12332	0.28694	3.91483	9.04697e-05	0.0146516
MAP3K15	62.9563	-1.40732	0.359951	-3.90975	9.23919e-05	0.0148513
LINC00948	40.2328	-1.61689	0.413616	-3.90917	9.26154e-05	0.0148513
RP11-1124B17.1	2.15582	-1.37374	0.351846	-3.90437	9.44696e-05	0.0150744
C7orf57	24.2715	-1.31002	0.336059	-3.89819	9.69147e-05	0.0152404
TIGIT	252.814	1.06484	0.273139	3.89854	9.67725e-05	0.0152404
RP5-894D12.5	6.91149	1.8164	0.465851	3.8991	9.6552e-05	0.0152404
ITGAL	957.813	0.920251	0.236254	3.89518	9.81259e-05	0.0152593
TRBV7-6	5.39478	1.18878	0.305252	3.8944	9.84407e-05	0.0152593
TRBV15	3.7983	1.30955	0.336114	3.89614	9.77369e-05	0.0152593
EGF	188.822	1.56434	0.403335	3.87852	0.000105096	0.0156966
GBP5	574.101	1.00958	0.259872	3.88491	0.000102367	0.0156966
MS4A1	829.069	1.94321	0.501027	3.87846	0.00010512	0.0156966
2021-03-10	22.3796	-0.879057	0.226501	-3.88103	0.000104015	0.0156966
LILRA5	154.535	0.878567	0.226302	3.88227	0.000103486	0.0156966
PAX5	326.032	1.78084	0.458735	3.88206	0.000103575	0.0156966
GVINP1	251.527	1.01397	0.261075	3.88383	0.000102825	0.0156966
RP11-664D1.1	3.93969	1.33756	0.344821	3.87901	0.000104885	0.0156966
WARSP1	0.783335	1.80704	0.466206	3.87605	0.000106164	0.0157802
DNAJB13	120.358	-1.30802	0.337736	-3.87291	0.000107545	0.0159128
TRAV36DV7	2.94483	1.32522	0.342281	3.87172	0.000108069	0.015918
SDS	619.339	1.04893	0.271149	3.86848	0.000109517	0.0159526
CHRNB2	114.193	-1.40108	0.362146	-3.86883	0.00010936	0.0159526
ZC3H12D	137.948	0.900459	0.232942	3.86559	0.000110821	0.0159526
RP11-410N8.3	11.0003	-1.68476	0.435896	-3.86506	0.000111063	0.0159526
AC010149.4	3.81323	1.05185	0.272136	3.86516	0.000111015	0.0159526
XKR7	84.4999	-1.62216	0.419742	-3.86466	0.000111245	0.0159526
RP11-564A8.4	10.8738	0.865168	0.223968	3.8629	0.000112047	0.0159972
TCAP	70.637	-0.962915	0.249508	-3.85926	0.000113732	0.0161669
ENKUR	77.6587	-0.992835	0.257739	-3.8521	0.000117109	0.0165745
IKZF3	816.275	1.0399	0.270062	3.8506	0.000117828	0.016604
NCF1C	103.287	0.942948	0.245127	3.84677	0.000119683	0.0167928
OSTN-AS1	2.55274	1.39975	0.364246	3.84287	0.000121605	0.0169592
AC246787.3	7.05089	1.86683	0.485868	3.84225	0.000121911	0.0169592
RP11-523O18.5	6.60263	1.16574	0.303636	3.83928	0.000123396	0.0170928
CHGA	9759.01	-1.61087	0.420513	-3.83073	0.000127765	0.0176229
C1QL1	214.293	-1.27619	0.333328	-3.82864	0.000128855	0.0176952
RP11-219E7.1	19.6328	1.11593	0.291546	3.82764	0.000129376	0.0176952
FOXC2-AS1	5.61003	-1.53507	0.40117	-3.82649	0.000129983	0.0177038
AC114730.3	26.2497	-1.29684	0.339218	-3.82301	0.000131831	0.0178807
LYL1	324.803	0.709385	0.185696	3.82014	0.000133377	0.0180153
FAM65B	489.544	1.05561	0.276592	3.8165	0.000135357	0.0182071
WNK4	202.428	-1.29763	0.340139	-3.81499	0.000136188	0.0182436
GRAP2	173.056	0.766114	0.200997	3.81157	0.000138087	0.0183211
HOXB8	137.097	-1.37762	0.361492	-3.81093	0.000138445	0.0183211
PPP1R1A	665.639	-1.49744	0.393039	-3.80991	0.000139018	0.0183211
DRC1	48.1553	-1.41961	0.372561	-3.8104	0.00013874	0.0183211
P2RY10	83.9112	1.15926	0.304425	3.80802	0.000140084	0.0183872
LIMD2	1277.57	0.823302	0.216457	3.80353	0.000142648	0.0184999
CCL21	2432.52	1.38724	0.364631	3.80451	0.000142087	0.0184999
RP11-18H21.1	17.9085	1.26469	0.332457	3.80408	0.000142334	0.0184999
TRGC1	19.7861	0.965496	0.253995	3.80125	0.00014397	0.0185973
BLK	286.684	1.72292	0.453775	3.79686	0.00014654	0.0188544
RP11-268G13.1	5.82471	-1.59006	0.419146	-3.79356	0.000148501	0.0190315
FBXL16	419.244	-1.18556	0.312985	-3.78792	0.000151915	0.0193169
RP5-984P4.6	143.027	-1.66039	0.438309	-3.78817	0.000151762	0.0193169
SPX	59.64	1.85277	0.490028	3.78096	0.000156226	0.0197878
GABRA1	4.01552	-2.02116	0.535135	-3.77691	0.000158786	0.0198387
SCG3	1668.5	-1.57339	0.416455	-3.77807	0.000158048	0.0198387
CD5	393.51	0.914851	0.242734	3.76894	0.000163941	0.0198387
STXBP5L	63.7274	-1.46129	0.387339	-3.77264	0.000161527	0.0198387
CD3E	862.813	0.973144	0.257572	3.77815	0.000158	0.0198387
AL928768.3	19.7056	1.51453	0.401734	3.76998	0.00016326	0.0198387
RP11-412H8.2	12.3363	2.52641	0.670039	3.77054	0.000162895	0.0198387
RP11-455F5.5	16.429	0.975021	0.258561	3.77095	0.000162627	0.0198387
CTD-2008P7.9	96.0731	1.4748	0.391223	3.76973	0.000163426	0.0198387
TRBV14	6.1037	1.2653	0.335577	3.77051	0.000162912	0.0198387
RP11-76C10.6	18.165	-1.71127	0.453457	-3.77384	0.000160757	0.0198387
KDM4C	379.714	0.331845	0.0879816	3.77175	0.000162106	0.0198387
SASH3	949.942	0.866235	0.23004	3.76558	0.000166162	0.0199591
HNRNPA1P70	2.62162	1.6435	0.436376	3.76624	0.000165722	0.0199591
CDH12	7.84487	-1.66411	0.442068	-3.76437	0.000166969	0.0199823
MAP7D2	121.849	-1.04301	0.277651	-3.75655	0.000172268	0.020541
ANKRD44	700.035	0.620453	0.165339	3.75262	0.000174999	0.0205742
MYCL	408.995	0.79296	0.211446	3.75017	0.000176713	0.0205742
SCML4	112.824	0.921988	0.245876	3.74981	0.000176971	0.0205742
PYHIN1	91.1399	1.02752	0.273935	3.75097	0.00017615	0.0205742
TRBV7-3	7.80885	0.936548	0.249499	3.75372	0.00017423	0.0205742
TRAV12-3	8.55079	1.10173	0.293658	3.75173	0.000175618	0.0205742
RP11-327F22.2	11.298	0.783361	0.208812	3.75151	0.00017577	0.0205742
C1orf194	13.4508	-1.22068	0.32572	-3.74763	0.000178513	0.0206796
RP11-600F24.1	3.22071	0.866241	0.231288	3.7453	0.000180179	0.0207251
IGKV2-29	44.718	-2.17131	0.579722	-3.74542	0.000180089	0.0207251
RASGRF1	307.095	-1.13702	0.304012	-3.74003	0.000183998	0.0208693
BTLA	78.3628	1.25681	0.335916	3.74145	0.000182965	0.0208693
RP11-553L6.2	3.04104	1.3615	0.363837	3.74205	0.000182522	0.0208693
RP11-796E2.4	38.1957	0.797938	0.213324	3.74049	0.000183659	0.0208693
SVOP	239.79	-1.55409	0.416018	-3.73563	0.000187244	0.0210905
CFAP52	17.557	-0.957934	0.256419	-3.73581	0.000187112	0.0210905
EEF1A2	2962.2	-1.22748	0.32954	-3.72482	0.000195452	0.0219392
TRBV7-7	1.02304	1.29674	0.348371	3.72229	0.000197421	0.0220841
DLL3	12.7942	-1.26655	0.34051	-3.71958	0.000199556	0.0222464
ICOS	67.1287	1.00182	0.269563	3.71647	0.000202028	0.0224451
CD3D	327.122	0.957685	0.258124	3.71017	0.000207123	0.0229329
TRBV10-3	6.57092	1.31601	0.355014	3.70693	0.000209785	0.0231489
RTBDN	66.0237	-1.4037	0.379038	-3.70333	0.000212787	0.0233765
LINC00958	7.04579	-1.5609	0.421552	-3.70274	0.000213284	0.0233765
AC006547.14	47.9709	-1.06656	0.288134	-3.70161	0.000214235	0.023402
GLRA1	10.2894	-1.58942	0.429706	-3.69887	0.000216562	0.0235525
TMEM190	7.03656	-1.03132	0.278865	-3.69829	0.000217061	0.0235525
IGF2-AS	40.2087	-1.19158	0.322669	-3.69288	0.000221726	0.0239788
RP11-111H3.3	3.02341	-1.72106	0.467259	-3.68332	0.000230216	0.0248145
RP11-449J21.5	102.821	-0.830756	0.225685	-3.68105	0.00023228	0.0249543
FCRLA	201.041	1.72552	0.469055	3.67871	0.000234414	0.0251008
UNC79	247.417	-1.30911	0.356294	-3.67426	0.000238541	0.0254231
TRBV18	11.3679	1.20423	0.327789	3.67378	0.000238986	0.0254231
TRAV41	4.35597	1.19383	0.325106	3.67213	0.000240537	0.0254684
LINC00996	36.8705	0.874979	0.238306	3.67166	0.000240976	0.0254684
CWC27	960.945	0.301447	0.0821756	3.66832	0.000244148	0.0256287
PRKCB	579.226	1.07072	0.291829	3.669	0.0002435	0.0256287
TRAV8-6	9.76036	1.06709	0.290953	3.66758	0.000244855	0.0256287
FCER2	226.927	1.95228	0.532592	3.66563	0.000246731	0.0257423
BEND4	21.2033	1.35088	0.368723	3.66367	0.00024863	0.0258575
FFAR2	96.2903	-1.2415	0.339522	-3.65659	0.000255589	0.0263289
GTSF1	17.1422	0.869067	0.237569	3.65816	0.00025403	0.0263289
ZNF80	9.56507	1.22158	0.334034	3.65707	0.000255118	0.0263289
SLC12A3	12.1592	0.924958	0.253061	3.65508	0.0002571	0.026401
SIRPG	106.492	0.964493	0.2642	3.65062	0.000261612	0.0265127
GZMB	141.239	0.904816	0.24786	3.65052	0.000261714	0.0265127
CD36	1276.53	0.985579	0.269848	3.65235	0.00025985	0.0265127
RP11-165F24.3	12.3715	0.688981	0.188763	3.64998	0.00026226	0.0265127
GH1	1.31708	1.44874	0.3966	3.65291	0.000259286	0.0265127
CYTIP	789.511	0.804644	0.220653	3.64664	0.000265687	0.026776
SCG5	6073.03	-1.2546	0.344197	-3.64501	0.000267381	0.0268636
RP11-242J7.1	3.87029	-1.63507	0.448677	-3.6442	0.000268223	0.0268652
IGKV1-27	485.226	1.51552	0.416035	3.64277	0.000269716	0.0269319
BTK	472.876	0.815039	0.223838	3.6412	0.00027137	0.0270142
LINC01574	5.18898	-1.54334	0.424096	-3.63914	0.000273555	0.0270926
HAR1A	22.377	-1.09736	0.301564	-3.63888	0.000273823	0.0270926
CST7	339.818	0.783675	0.215804	3.63141	0.000281875	0.0271575
HVCN1	393.662	0.687908	0.189363	3.63274	0.000280423	0.0271575
RFPL2	8.39904	-1.24549	0.342955	-3.63164	0.000281627	0.0271575
ARL5C	1.28476	1.66938	0.459718	3.63131	0.000281987	0.0271575
TIFA	518.104	0.40821	0.112357	3.63315	0.000279986	0.0271575
RP11-117D22.2	3.38712	1.33752	0.367925	3.6353	0.000277657	0.0271575
PNMA6A	101.84	-0.973209	0.267869	-3.63315	0.000279978	0.0271575
AC246787.4	9.06516	1.6221	0.446654	3.63168	0.000281582	0.0271575
RP11-35G9.5	40.5396	0.636777	0.175343	3.63161	0.000281653	0.0271575
KCTD1	785.723	-0.462175	0.127337	-3.62955	0.000283911	0.027182
TRBV7-4	2.32347	1.30169	0.358574	3.63018	0.000283224	0.027182
PCSK1N	2346.56	-1.35912	0.374656	-3.62765	0.000286018	0.0273034
VIPR2	72.4463	1.19012	0.328706	3.62062	0.000293893	0.0273161
SLC16A10	406.771	0.866934	0.23951	3.61962	0.000295036	0.0273161
WDFY4	781.454	0.954205	0.263284	3.62424	0.00028981	0.0273161
TSPEAR	29.8361	-1.1962	0.330013	-3.62472	0.000289272	0.0273161
IFNE	63.0144	-1.45462	0.401446	-3.62346	0.000290691	0.0273161
TCL6	36.2055	1.40421	0.387977	3.61932	0.000295382	0.0273161
ERAS	3.14115	-1.24836	0.344866	-3.61985	0.000294775	0.0273161
AC005481.5	12.8171	-0.910594	0.251428	-3.62169	0.000292683	0.0273161
LINC01014	13.7122	-1.6396	0.452521	-3.62326	0.000290912	0.0273161
RP11-408N14.1	1.18851	-2.55883	0.706421	-3.62225	0.000292057	0.0273161
RP11-330H6.6	8.57621	0.859733	0.237131	3.62555	0.000288342	0.0273161
CNR2	82.4126	1.65286	0.456801	3.61833	0.000296507	0.0273425
NMUR1	66.1719	0.757645	0.209499	3.61646	0.000298661	0.0274633
HMHA1	2602.12	0.59794	0.165458	3.61386	0.000301677	0.0276001
PP14571	30.9006	-1.22796	0.339806	-3.61371	0.000301844	0.0276001
MATK	183.527	0.723854	0.200365	3.61268	0.000303047	0.0276324
TRBV6-1	9.56354	1.22387	0.339135	3.60879	0.000307626	0.0279716
SAMD3	81.2003	0.777238	0.215448	3.60754	0.000309116	0.0280288
GPR174	26.2629	1.11658	0.309642	3.60603	0.000310923	0.028062
RP11-374F3.5	8.04717	0.887846	0.246228	3.60579	0.000311206	0.028062
POU2F2	408.418	0.781802	0.216871	3.60492	0.000312254	0.0280787
IRX1	15.8439	-1.57325	0.436913	-3.60084	0.000317192	0.028211
MMP1	12146.8	-1.43343	0.397856	-3.60289	0.000314697	0.028211
hsa-mir-4538	4.00759	2.10409	0.584113	3.60219	0.000315543	0.028211
RPS4Y2	0.96655	2.21475	0.614959	3.60146	0.000316439	0.028211
IGDCC3	6.27162	-1.02088	0.283699	-3.59848	0.000320085	0.0283908
RP11-60L3.6	5.55886	-1.53673	0.427137	-3.59774	0.000320989	0.0283936
ASB2	195.668	1.02209	0.28431	3.59499	0.000324403	0.0284867
LPXN	869.396	0.526924	0.14658	3.59478	0.000324668	0.0284867
TRDV1	2.71106	1.27311	0.354125	3.59508	0.000324287	0.0284867
ABCC8	3396.5	-1.47821	0.411429	-3.59288	0.000327042	0.0286179
VWA5B2	426.073	-1.35606	0.37776	-3.58974	0.000331006	0.0286637
LTB	1047.76	1.03781	0.28911	3.58968	0.000331087	0.0286637
AC104653.1	9.34453	0.68777	0.191583	3.58994	0.000330754	0.0286637
RP4-671O14.5	5.94677	0.94429	0.263005	3.59039	0.000330181	0.0286637
BFSP2	8.06556	1.13202	0.315669	3.58611	0.000335648	0.0289815
TTC24	11.5206	1.26711	0.353781	3.58162	0.000341472	0.0294063
CD40LG	59.4196	1.03127	0.288192	3.57841	0.000345695	0.029573
BEST3	26.0995	-1.2443	0.347647	-3.57921	0.000344635	0.029573
GPA33	353.808	-1.32801	0.371364	-3.57603	0.000348858	0.029573
PRR33	41.9602	0.903629	0.252661	3.57645	0.000348297	0.029573
FTH1P8	47.9119	0.59898	0.167439	3.5773	0.000347164	0.029573
RP1-29C18.8	4.99058	0.939749	0.262755	3.57652	0.000348202	0.029573
UNC13A	408.281	-1.14859	0.321561	-3.5719	0.000354398	0.0299043
RP11-58E21.7	0.916389	1.47436	0.412783	3.57175	0.000354603	0.0299043
BACH2	328.096	0.751642	0.210676	3.56776	0.000360042	0.0300515
CD1C	239.722	0.963261	0.26994	3.56843	0.000359124	0.0300515
PCP4	125.105	-1.20335	0.337181	-3.56885	0.000358545	0.0300515
RP11-150C16.1	12.8162	-0.942586	0.264175	-3.56803	0.00035967	0.0300515
TRAT1	57.0937	1.07298	0.300815	3.5669	0.000361225	0.0300732
RP11-661A12.9	26.6197	-1.10822	0.311126	-3.56197	0.000368082	0.0305658
CELA1	2.48158	1.65885	0.465914	3.56043	0.000370252	0.0306678
CTC-378H22.1	7.05874	0.960107	0.269719	3.55965	0.000371345	0.0306802
DLX4	28.0247	-0.790649	0.222179	-3.55861	0.000372826	0.0307246
NIM1K	57.7672	-0.907627	0.255262	-3.55567	0.000377017	0.0309916
DOCK8	1522.31	0.647708	0.18237	3.55162	0.000382873	0.0310066
EDN2	143.957	-1.1097	0.312372	-3.55251	0.000381575	0.0310066
RFX6	225.606	-1.52434	0.428805	-3.55486	0.000378184	0.0310066
RP5-857K21.11	136.137	-1.10038	0.309694	-3.55312	0.000380686	0.0310066
TRAV8-2	9.31352	1.03474	0.291347	3.55159	0.000382915	0.0310066
TRBV21-1	1.93608	1.4455	0.406879	3.55265	0.000381369	0.0310066
FOXD4L4	2.21932	-1.64456	0.463188	-3.55051	0.000384483	0.0310563
C6orf118	3.15818	-2.08516	0.587647	-3.54833	0.000387688	0.0311772
AMER3	129.693	-1.46015	0.411521	-3.54819	0.000387895	0.0311772
PHACTR3	749.18	-1.1783	0.332372	-3.54513	0.000392415	0.0314628
RP11-399H11.2	5.2824	-2.00812	0.566675	-3.54369	0.000394574	0.0315582
RP11-553N16.1	2.40968	0.871407	0.245961	3.54287	0.000395796	0.0315783
LLNLR-470E3.1	28.4367	1.15012	0.324787	3.54117	0.000398362	0.0317053
RP13-93L13.1	1.72965	1.3424	0.379184	3.54023	0.000399783	0.0317409
TNFSF8	145.889	0.982202	0.277498	3.53949	0.000400904	0.0317524
SLC6A1	120.569	-0.625862	0.17708	-3.53435	0.000408778	0.0320341
SLC25A45	425.689	0.520053	0.147159	3.53396	0.000409381	0.0320341
LINGO2	28.3779	-1.28913	0.364719	-3.53457	0.000408442	0.0320341
IGHD3-9	1.54881	1.59915	0.452506	3.53398	0.000409346	0.0320341
HLA-DOB	242.611	0.970398	0.274396	3.53649	0.000405482	0.0320341
GPR25	6.49206	1.02154	0.289333	3.53068	0.000414487	0.0323558
TRBV11-2	8.0216	1.08713	0.308017	3.52946	0.000416403	0.0324277
FMN2	213.985	-1.28028	0.363308	-3.52396	0.000425152	0.0330299
RLTPR	291.944	0.924318	0.262365	3.52302	0.000426664	0.0330685
AC067945.4	5.8219	0.763881	0.216869	3.52231	0.000427802	0.0330779
CDK5R2	173.96	-1.19253	0.338654	-3.52139	0.000429299	0.033115
CD300E	151.118	0.952664	0.270689	3.51941	0.000432515	0.0332843
IL2RB	504.308	0.698093	0.198551	3.51594	0.000438198	0.0335122
PLCG2	1375.75	0.565104	0.160795	3.51444	0.000440677	0.0335122
TRAV2	6.42788	1.12884	0.321111	3.51542	0.000439054	0.0335122
AC011899.10	3.52191	-1.66609	0.473902	-3.51569	0.000438616	0.0335122
RP11-148O21.4	8.2627	1.97083	0.560873	3.51385	0.000441654	0.0335122
RP11-879F14.2	16.3776	-0.635398	0.18081	-3.51417	0.000441128	0.0335122
LINC00431	23.9519	-1.50108	0.427972	-3.50743	0.000452456	0.034252
FSTL4	100.378	-1.03297	0.294768	-3.50436	0.000457703	0.0345688
CYP21A1P	21.921	-0.9061	0.258665	-3.50298	0.000460076	0.0346676
PODXL2	1448.45	-0.866933	0.247761	-3.49907	0.000466875	0.0350178
CXCL13	809.905	1.62729	0.465036	3.49929	0.000466505	0.0350178
CD72	415.888	0.777211	0.222186	3.49803	0.000468714	0.0350537
CTA-796E4.5	2.92206	-1.38784	0.3968	-3.49758	0.000469507	0.0350537
IL10RA	1400.52	0.658962	0.188457	3.49662	0.000471187	0.0350862
PTPN6	2962.87	0.371388	0.106229	3.49611	0.000472099	0.0350862
AIRE	12.1445	0.914803	0.261786	3.49446	0.000475014	0.0352224
RP4-647J21.1	39.6817	0.883316	0.252855	3.49338	0.000476953	0.0352859
RTL1	14.2602	-1.70581	0.488386	-3.49275	0.000478077	0.0352888
LDHBP2	0.840257	1.30932	0.375304	3.48869	0.000485397	0.0356789
RP11-431M7.3	1.14996	1.35781	0.389212	3.4886	0.000485554	0.0356789
RP11-58E21.5	1.05489	1.33576	0.382997	3.48765	0.000487288	0.0357257
RP11-167N4.2	23.7875	-1.44877	0.415621	-3.48579	0.000490679	0.0358934
FAM159A	57.8598	0.837855	0.240541	3.48321	0.000495435	0.0361601
GRPR	26.1393	1.23192	0.35376	3.48236	0.000497017	0.0361944
RP11-299G20.2	36.4624	-0.58633	0.168585	-3.47795	0.000505259	0.0367125
TFAP2B	1.96975	-2.64386	0.760748	-3.47534	0.000510198	0.0369814
AP000439.3	42.5986	-1.14462	0.329405	-3.4748	0.000511232	0.0369814
ANGPTL6	29.487	0.655264	0.188705	3.47242	0.000515788	0.0369823
CD27	246.256	0.968681	0.278932	3.47282	0.000515013	0.0369823
RP11-137N23.1	3.21759	0.818209	0.235593	3.47297	0.000514729	0.0369823
RP11-75C10.9	2.33337	0.949602	0.273417	3.47309	0.000514508	0.0369823
TPTE2P3	2.0041	-1.20649	0.347529	-3.47162	0.00051732	0.0370106
BZRAP1-AS1	35.8035	0.689885	0.198924	3.46808	0.000524185	0.0374194
GRIA2	105.126	-1.34297	0.387303	-3.46748	0.000525361	0.0374214
FNBP1	2067.54	0.499751	0.144167	3.46648	0.000527318	0.0374787
LINC01237	20.8687	0.798254	0.230461	3.46373	0.000532743	0.0376997
RP4-671G15.2	10.2619	-0.596709	0.172265	-3.46391	0.000532386	0.0376997
SCN11A	17.037	0.74224	0.214523	3.45996	0.000540265	0.038149
PIK3CD-AS1	3.39058	0.966016	0.279661	3.45423	0.000551858	0.0388833
FGF14	278.173	-0.906187	0.26249	-3.45227	0.000555889	0.0389733
IKZF1	817.276	0.884731	0.25623	3.45288	0.000554635	0.0389733
LINC00528	25.7792	0.780246	0.226036	3.45186	0.000556728	0.0389733
RP11-402J7.2	3.14073	1.33388	0.386545	3.45079	0.000558956	0.0390454
RGL4	57.1519	0.571177	0.165562	3.44992	0.000560751	0.0390869
SIDT2	2972.53	0.353238	0.102409	3.44927	0.000562101	0.0390972
SCRT2	10.9919	-1.66514	0.483055	-3.44711	0.000566621	0.0393276
KCNJ9	5.84169	-1.11918	0.324861	-3.44512	0.000570812	0.0394996
IFNA1	1.92043	-1.92572	0.559025	-3.44478	0.000571526	0.0394996
TRPC7-AS1	10.9226	-1.40958	0.409299	-3.44389	0.000573413	0.039546
SCGN	1859.63	-1.39444	0.405022	-3.44289	0.00057554	0.0396088
GDAP1L1	43.5568	-1.20711	0.350814	-3.44089	0.000579808	0.0397345
CTD-2313F11.1	3.71413	1.06698	0.31006	3.44121	0.000579123	0.0397345
AICDA	15.3598	1.39012	0.404422	3.43729	0.000587576	0.0400758
ASIC3	106.634	-0.805157	0.234195	-3.43797	0.000586083	0.0400758
RP11-284N8.3	110.258	0.965663	0.280972	3.43687	0.000588482	0.0400758
APCDD1L-AS1	134.36	-1.26583	0.369033	-3.43013	0.000603293	0.0409987
DNASE1L3	74.3631	1.08422	0.316387	3.42689	0.000610533	0.041267
RP3-477O4.14	13.0157	0.717062	0.209259	3.42666	0.000611044	0.041267
LINC01451	10.3603	-0.871831	0.2544	-3.42701	0.000610264	0.041267
SLC22A20	71.7553	-0.823097	0.240421	-3.42356	0.000618059	0.0416544
GPSM3	1626.06	0.543646	0.158837	3.42267	0.000620095	0.0417052
RRH	5.82244	-0.665472	0.194528	-3.42096	0.000623998	0.041795
CLDN6	68.6624	-1.27859	0.373709	-3.42135	0.000623107	0.041795
RP11-1C8.4	10.2353	-1.50007	0.438606	-3.4201	0.000625985	0.041842
SCGB3A1	297.052	-1.56741	0.458753	-3.41668	0.000633897	0.0422841
MPEG1	1423.29	0.794468	0.232598	3.41562	0.000636359	0.0423615
CEBPE	8.97958	0.855075	0.250477	3.41379	0.000640657	0.0423803
NOL4	183.425	-1.37276	0.402362	-3.41175	0.00064548	0.0423803
FGF21	0.918976	2.60651	0.763426	3.41423	0.000639636	0.0423803
CH25H	304.586	0.75219	0.220478	3.41163	0.000645755	0.0423803
ABCA13	141.218	-1.01266	0.296796	-3.41198	0.000644919	0.0423803
RP11-98D18.1	3.88048	-1.41419	0.414234	-3.41398	0.000640205	0.0423803
RP3-455J7.4	12.3277	1.13153	0.331593	3.4124	0.000643934	0.0423803
PAX6	719.631	-1.00559	0.294964	-3.4092	0.000651531	0.0423844
RIPPLY2	20.4204	-1.38813	0.406989	-3.41072	0.000647907	0.0423844
TRAV39	3.24093	0.937759	0.275085	3.40898	0.000652053	0.0423844
RP11-74E22.4	6.57463	-1.66712	0.489055	-3.40887	0.000652328	0.0423844
RP11-20I20.4	112.001	-0.651431	0.191098	-3.40889	0.000652271	0.0423844
SMIM24	2682.45	-1.03643	0.304162	-3.4075	0.000655617	0.0424484
PCSK1	1362.61	-1.33625	0.392189	-3.40716	0.000656416	0.0424484
RP11-297B17.3	5.07309	2.11821	0.621753	3.40683	0.000657225	0.0424484
C5orf64	1.51582	1.02925	0.302431	3.40327	0.000665856	0.0429207
RAB36	703.324	-0.638272	0.18765	-3.40139	0.00067044	0.0431307
P2RX1	377.16	1.12145	0.329989	3.39843	0.000677729	0.043428
RP11-616K22.1	3.47519	-0.882659	0.259712	-3.3986	0.000677307	0.043428
IL7R	1847.98	0.937469	0.276039	3.39615	0.000683413	0.0436205
RP11-35G9.3	65.2409	0.417775	0.123004	3.39644	0.000682689	0.0436205
DEFA5	12.5366	-3.70665	1.09206	-3.39418	0.000688341	0.0438491
ST18	227.942	-1.20738	0.356213	-3.38949	0.000700236	0.0445197
FOXP3	187.942	0.686993	0.202763	3.38816	0.000703621	0.0445401
PPP1R16B	705.787	0.766855	0.226336	3.38813	0.000703705	0.0445401
MIR4537	2.98014	1.95112	0.575934	3.38776	0.000704661	0.0445401
RP11-794G24.1	23.1868	-1.14638	0.338555	-3.3861	0.000708935	0.0446378
TRBV12-4	6.36693	1.13554	0.335355	3.38609	0.00070895	0.0446378
PTPRC	2489.9	0.883812	0.26111	3.38482	0.000712237	0.0447582
CYP2B6	109.263	-1.35387	0.400272	-3.38236	0.000718653	0.0450743
RP4-728D4.2	23.2049	0.681906	0.201641	3.38177	0.000720192	0.045084
MSI1	213.906	-0.905907	0.268134	-3.37856	0.000728674	0.0455274
IGHV5-78	23.3892	1.06799	0.316249	3.37706	0.000732648	0.0456881
ARID5A	1477.62	0.47376	0.14034	3.3758	0.000736022	0.0458107
LRRC74B	2.6294	-1.65148	0.489468	-3.37402	0.000740787	0.0459316
KLRG2	4.04296	-1.35883	0.402728	-3.37407	0.000740654	0.0459316
RP11-428P16.2	13.3843	-0.933265	0.276705	-3.37278	0.000744145	0.0460521
PIK3CD	1025.26	0.577245	0.171207	3.37162	0.000747265	0.0461254
TRAV19	10.1184	0.968291	0.287217	3.37129	0.000748164	0.0461254
RP11-75L1.1	1.72378	1.40644	0.417293	3.37039	0.00075062	0.0461894
SCGB2A2	19.1628	-4.27852	1.27043	-3.36778	0.000757772	0.0465415
NFATC1	1041.54	0.621585	0.18464	3.36647	0.00076138	0.046675
TRAV12-1	7.54809	1.07413	0.319139	3.36572	0.000763449	0.0467139
CYP2AB1P	1.23269	-2.53104	0.752244	-3.36465	0.00076641	0.0467413
ZBTB8B	6.77531	-0.916963	0.272539	-3.36452	0.000766768	0.0467413
ZMYND10	119.877	-0.920658	0.273682	-3.36397	0.000768296	0.0467468
CCDC69	1467.72	0.722627	0.214902	3.36258	0.000772176	0.046808
AC023590.1	10.5956	0.828454	0.246347	3.36296	0.000771115	0.046808
TRAV9-2	7.77011	1.05079	0.312588	3.3616	0.00077492	0.046887
FDCSP	820.572	1.55887	0.463874	3.36055	0.000777869	0.0469781
CCL22	420.578	0.905633	0.269533	3.36	0.000779413	0.0469813
F8	438.527	0.540665	0.161082	3.35646	0.000789468	0.0469813
LRRC73	97.9184	-0.731617	0.217961	-3.35664	0.000788954	0.0469813
RP11-445F6.2	2.85468	1.50715	0.448911	3.35734	0.000786959	0.0469813
PATL2	88.8811	0.676617	0.201485	3.35816	0.000784637	0.0469813
AC097713.4	1.45141	1.53262	0.456264	3.35908	0.000782036	0.0469813
KCNMB2	65.2343	-1.34364	0.400247	-3.35702	0.000787866	0.0469813
P2RY8	237.894	0.799526	0.238057	3.35855	0.000783521	0.0469813
AC139100.4	15.7512	-0.715831	0.213403	-3.35436	0.000795485	0.047253
CACNG7	7.14389	-1.49476	0.446402	-3.34847	0.000812577	0.0473184
UNC80	292.933	-1.34958	0.402829	-3.35027	0.000807337	0.0473184
INA	249.199	-1.18075	0.352326	-3.35131	0.00080429	0.0473184
ARHGAP25	682.127	0.634988	0.189619	3.34876	0.000811755	0.0473184
FUT7	28.0496	0.759516	0.226582	3.35205	0.000802148	0.0473184
UTS2R	3.87228	1.53426	0.458002	3.34989	0.000808434	0.0473184
ZNF663P	24.3516	-0.775012	0.231356	-3.34987	0.000808484	0.0473184
WDR11-AS1	9.86073	-0.964622	0.287764	-3.35213	0.000801937	0.0473184
AC021188.4	8.49804	0.71738	0.213974	3.35265	0.000800431	0.0473184
RP11-930P14.1	3.33675	-1.43927	0.429428	-3.3516	0.000803467	0.0473184
RP11-876N24.1	11.09	1.64886	0.492323	3.34914	0.00081063	0.0473184
BAIAP3	1479.11	-0.919601	0.274878	-3.34548	0.000821392	0.0473543
FGF10	90.1258	1.01668	0.303907	3.34535	0.000821778	0.0473543
AP001065.15	10.3207	-1.08341	0.323809	-3.34584	0.000820332	0.0473543
RP5-907D15.4	85.4603	-1.06328	0.317612	-3.34772	0.000814803	0.0473543
CCL5	1412.02	0.733623	0.219268	3.34578	0.000820505	0.0473543
RP11-117L5.1	3.86272	-1.51453	0.452734	-3.3453	0.000821922	0.0473543
SOX15	92.21	-0.933121	0.278987	-3.34467	0.000823799	0.0473786
LINC01586	7.33657	-1.50037	0.449049	-3.34122	0.000834126	0.0478879
LINC00892	16.141	0.963459	0.288455	3.34006	0.000837595	0.0480025
SLC4A8	339.435	-0.870392	0.260667	-3.33909	0.000840518	0.0480853
ACMSD	59.8344	-1.1185	0.33513	-3.33751	0.000845336	0.0481916
RP11-203E8.1	1.14321	1.21141	0.362924	3.33792	0.000844085	0.0481916
LINC00426	78.5077	0.818679	0.245436	3.3356	0.000851148	0.0484381
DOK2	458.085	0.608161	0.182384	3.33451	0.000854513	0.0485298
CHP2	62.9563	-1.85107	0.555211	-3.334	0.000856069	0.0485298
TMEM178B	343.167	-0.969875	0.290937	-3.33362	0.000857233	0.0485298
RIPPLY1	5.68797	-0.934728	0.280665	-3.33041	0.000867194	0.0488389
ALOX12B	29.1397	-1.00171	0.300736	-3.33087	0.00086576	0.0488389
AC022182.3	9.59013	1.11279	0.334108	3.33062	0.00086653	0.0488389
KCNQ2	94.4996	-1.20042	0.360618	-3.32878	0.000872264	0.0490396
ABRA	3.61479	1.23373	0.37076	3.32757	0.000876057	0.0491679
DHRS2	415.066	-1.09127	0.328021	-3.32683	0.000878388	0.0492139
NEURL1	1010.36	-1.12701	0.338911	-3.32539	0.000882965	0.0493853
RP13-379O24.2	6.17971	-2.043	0.614471	-3.32482	0.000884763	0.049401
MPPED1	5.44655	-1.53019	0.460435	-3.32336	0.000889414	0.0495757
ARHGAP15	405.881	0.689271	0.207493	3.3219	0.000894056	0.0497492
DPPA4	5.48701	0.986755	0.297154	3.32069	0.000897966	0.0497966
LINC00683	17.7687	-1.03893	0.312822	-3.32116	0.00089645	0.0497966
WAS	729.178	0.674013	0.203068	3.31914	0.000902944	0.0498444
EFR3B	191.254	-0.800719	0.241265	-3.31884	0.000903915	0.0498444
PSMD10P1	7.95905	0.861275	0.259536	3.31852	0.000904954	0.0498444
RP11-1094M14.8	45.1116	0.740818	0.223222	3.31875	0.000904199	0.0498444
TRAV22	3.34548	1.0611	0.319798	3.31803	0.000906534	0.0498471
CACNA2D2	803.406	-1.07666	0.32486	-3.31422	0.000918979	0.050414
RP11-123K19.1	3.42469	-1.72258	0.519799	-3.31393	0.000919941	0.050414
TSPAN19	3.54589	-1.79722	0.542686	-3.31172	0.000927258	0.0507296
RP11-647P12.2	0.997834	-2.30219	0.695351	-3.31083	0.000930201	0.0508052
GRIK2	92.9454	-0.823122	0.248655	-3.3103	0.000931964	0.0508162
RP11-13P5.1	2.23819	1.44302	0.436532	3.30563	0.000947623	0.0515837
STAB2	53.0485	0.998675	0.302256	3.30407	0.000952926	0.0516994
GIT2	1103.17	0.317652	0.0961334	3.30428	0.000952212	0.0516994
TCL1A	337.489	1.97023	0.597251	3.29883	0.000970898	0.0522391
PCSK2	2420.05	-1.43746	0.435747	-3.29884	0.000970839	0.0522391
PDZD2	765.839	-0.736711	0.223307	-3.29909	0.000969986	0.0522391
MDS2	8.46038	1.03635	0.314139	3.29901	0.000970279	0.0522391
AC007880.1	2.90315	1.53569	0.465344	3.30012	0.000966449	0.0522391
CD96	333.783	0.799134	0.242321	3.29784	0.000974328	0.0523372
SNX20	345.482	0.692901	0.210254	3.29554	0.000982323	0.0526797
TRHDE	173.959	1.12082	0.340264	3.29398	0.000987806	0.0528819
KMO	89.2841	0.664902	0.201909	3.29308	0.000990967	0.0528819
LRRC9	5.93195	-1.35649	0.411896	-3.29328	0.000990273	0.0528819
GJA3	32.2248	-0.944897	0.287012	-3.29218	0.000994124	0.0529635
MIR8071-2	12.9287	1.68471	0.511852	3.2914	0.00099691	0.0530252
PTPN7	500.974	0.696627	0.211713	3.29044	0.00100031	0.0531192
C16orf54	404.613	0.980166	0.298102	3.28802	0.00100894	0.0534902
TRBJ2-3	7.96633	1.11936	0.340561	3.28681	0.0010133	0.0535558
RP11-564A8.8	4.12837	1.79658	0.546611	3.28676	0.00101347	0.0535558
SLA2	137.089	0.676818	0.206191	3.28248	0.001029	0.0542007
AL122127.25	3.31496	1.67684	0.51081	3.2827	0.00102819	0.0542007
SEL1L	7413.96	0.527349	0.160891	3.27768	0.00104664	0.0545367
SUSD3	161.422	0.677467	0.206643	3.27844	0.00104381	0.0545367
GPR171	108.441	0.912148	0.278276	3.27786	0.00104598	0.0545367
GM2A	4029.48	0.371586	0.113332	3.27875	0.00104268	0.0545367
MIR5195	6.33584	1.37389	0.419118	3.27805	0.00104526	0.0545367
RP11-87G24.2	1.6369	1.20652	0.368117	3.27755	0.00104711	0.0545367
AD000864.6	26.8714	0.507777	0.154898	3.27815	0.00104491	0.0545367
NAPSB	799.98	0.805923	0.245987	3.27628	0.00105183	0.0546079
ARRDC5	18.8628	0.730608	0.222983	3.27652	0.00105096	0.0546079
SNX2	2707.54	0.216158	0.0660084	3.2747	0.00105773	0.0547399
SSTR5-AS1	261.947	-1.32264	0.403848	-3.27509	0.00105629	0.0547399
KIAA0922	892.938	0.567001	0.173241	3.2729	0.00106452	0.0550034
RBP5	305.42	0.620177	0.189692	3.26939	0.00107781	0.055602
CEP85L	312.2	0.411074	0.125891	3.26531	0.00109344	0.0562924
ZIC5	24.3187	-1.72869	0.529462	-3.265	0.00109465	0.0562924
LOR	1.4418	1.37178	0.420254	3.26416	0.00109788	0.0563696
SAA4	15.184	-1.07991	0.330981	-3.26275	0.00110335	0.056561
GMFG	966.439	0.587964	0.180341	3.26029	0.00111297	0.0569643
CPA5	13.2328	1.16318	0.357007	3.25816	0.00112138	0.057305
MBL2	0.921942	1.72827	0.53084	3.25573	0.00113103	0.0577072
CD83	711.968	0.614573	0.188866	3.25401	0.00113787	0.0579656
LSP1	3393.1	0.6383	0.19624	3.25265	0.00114333	0.0580618
RP11-554I8.1	1.56828	1.4241	0.437771	3.25307	0.00114164	0.0580618
OTUD1	861.628	0.270779	0.0833099	3.25026	0.00115298	0.0583456
TRAV29DV5	7.3786	1.07903	0.332016	3.24994	0.00115429	0.0583456
CTC-457L16.2	2.20894	1.16814	0.359405	3.25021	0.00115319	0.0583456
RP1-86C11.7	24.164	-0.837317	0.257776	-3.24824	0.00116123	0.0586052
HELB	315.368	0.343842	0.105908	3.24662	0.00116786	0.058667
EN2	39.6974	-1.68064	0.517634	-3.24678	0.0011672	0.058667
RP11-410N8.1	1.08478	-2.06202	0.635036	-3.24709	0.0011659	0.058667
PDE4B	703.187	0.638665	0.196805	3.24516	0.00117384	0.0588649
RP11-132M7.3	3.24772	-1.45658	0.448901	-3.24478	0.00117542	0.0588649
RP11-404F10.2	7.06764	0.858283	0.264667	3.24287	0.0011833	0.0590781
DPY19L2P4	8.30661	-1.1464	0.353511	-3.2429	0.00118319	0.0590781
TXK	76.6855	0.6752	0.208298	3.24151	0.00118899	0.0591994
TRAV26-1	6.1118	1.01488	0.313098	3.24142	0.00118937	0.0591994
NBPF13P	4.12774	0.998879	0.308419	3.2387	0.00120074	0.0596197
RP11-531A24.3	34.2178	-1.20139	0.370968	-3.23853	0.00120148	0.0596197
NKX2-8	9.84633	-2.06107	0.63654	-3.23794	0.00120398	0.0596529
TRAV25	3.44924	1.12215	0.34663	3.23732	0.00120658	0.0596608
RP11-168K11.3	14.1552	-0.87925	0.271622	-3.23703	0.00120781	0.0596608
SEZ6	72.6378	-1.12562	0.348008	-3.23447	0.00121868	0.060016
RP11-553L6.3	1.13444	1.64033	0.507106	3.2347	0.00121772	0.060016
AIFM3	151.713	-0.634404	0.196191	-3.23361	0.00122238	0.0601073
FAM71F1	4.12139	-1.35763	0.419907	-3.23317	0.00122424	0.0601078
USH2A	20.5136	-0.763786	0.236384	-3.23112	0.00123305	0.0602936
AHRR	108.84	0.70649	0.218711	3.23024	0.00123687	0.0602936
MAP6	618.267	-0.785934	0.243312	-3.23014	0.00123728	0.0602936
TMEM70	908.635	0.268542	0.0831333	3.23026	0.00123678	0.0602936
AC007966.1	7.40336	-0.923318	0.285792	-3.23073	0.00123473	0.0602936
LINC01099	27.8777	-1.46587	0.453981	-3.22892	0.0012426	0.060462
SST	5750.33	-1.31116	0.406389	-3.22636	0.00125375	0.0609136
AQP12A	19.5226	1.86084	0.576929	3.22542	0.00125786	0.0609882
TRAV20	5.06315	1.08859	0.337529	3.22516	0.00125903	0.0609882
NKAIN1	22.9337	-0.824069	0.255744	-3.22225	0.0012719	0.0614354
TRBV5-1	24.949	1.04045	0.322907	3.22213	0.00127241	0.0614354
RP13-467H17.1	7.16294	-0.721763	0.224025	-3.22179	0.00127393	0.0614354
RP1-34B20.4	19.6102	-1.02611	0.318794	-3.21872	0.00128762	0.062004
ANTXRLP1	4.6208	1.09915	0.341573	3.2179	0.00129134	0.062091
MADCAM1	230.873	1.02582	0.318906	3.21668	0.00129682	0.0621708
ARHGAP30	1512.61	0.59484	0.184922	3.2167	0.00129674	0.0621708
MCOLN2	120.828	0.717559	0.223195	3.21495	0.00130469	0.0623079
MIR4539	3.30368	1.81298	0.56395	3.21479	0.00130542	0.0623079
RP11-542M13.3	3.72127	1.48623	0.462261	3.21514	0.00130382	0.0623079
FCAMR	40.895	1.24724	0.388413	3.21112	0.0013222	0.0630165
BPIFB2	5.48133	-2.53672	0.790297	-3.20984	0.0013281	0.0631564
RP11-23J18.1	14.9978	0.621291	0.19357	3.20964	0.00132902	0.0631564
GABBR2	30.3649	-1.11398	0.347198	-3.20848	0.0013344	0.0632276
TRBV7-9	22.3791	0.93883	0.292587	3.20872	0.00133328	0.0632276
SETP9	0.929948	1.47714	0.460527	3.20751	0.0013389	0.0633488
RSPO3	251.96	0.894555	0.279043	3.2058	0.00134689	0.0635419
TRBC2	1268.91	0.829336	0.258692	3.20588	0.00134648	0.0635419
RP11-165H4.2	2.06805	0.766845	0.239286	3.20472	0.00135192	0.0636872
CFAP61	21.0297	-0.75657	0.236389	-3.20054	0.00137172	0.0640634
SLC13A5	789.956	-1.30994	0.409252	-3.20081	0.00137043	0.0640634
STK17A	1824.42	0.361835	0.113035	3.2011	0.00136906	0.0640634
RYR2	226.385	0.736306	0.229978	3.20163	0.00136652	0.0640634
EGFR-AS1	13.2836	-1.1272	0.352079	-3.20155	0.00136691	0.0640634
CTB-133G6.1	50.5115	0.901617	0.281626	3.20147	0.0013673	0.0640634
RP11-223I10.1	31.7571	-0.972963	0.304059	-3.19991	0.0013747	0.0641106
BCAS2P2	2.66587	1.09235	0.34142	3.19944	0.00137693	0.0641227
NUCB2	3639.59	0.615052	0.192365	3.19731	0.00138715	0.0645015
NANOS3	33.0522	-0.613201	0.191812	-3.19688	0.00138923	0.0645015
TRBV12-3	4.18388	1.20635	0.377395	3.19651	0.00139101	0.0645015
KBTBD8	124.29	0.659087	0.206241	3.19571	0.00139486	0.0645884
RP11-129I19.2	1.73741	-2.76573	0.865992	-3.19372	0.00140454	0.0649439
TBX21	49.4174	0.73715	0.230908	3.1924	0.00141097	0.0650736
RP11-327F22.1	2.65109	0.90163	0.282437	3.19232	0.00141134	0.0650736
COL6A4P2	51.8833	-0.772604	0.242087	-3.19143	0.00141571	0.0650908
RP11-693N9.2	142.041	0.552779	0.173195	3.19166	0.0014146	0.0650908
GBX1	1.23814	-2.29178	0.718418	-3.19004	0.00142254	0.0652202
RP1-302G2.5	21.2657	1.07721	0.337646	3.19034	0.00142106	0.0652202
AP3B2	189.282	-0.935614	0.293513	-3.18764	0.00143439	0.0653037
GATM	9984.58	1.01898	0.319544	3.18884	0.00142844	0.0653037
MIR7-3HG	278	-1.32784	0.41653	-3.18787	0.00143324	0.0653037
CTB-63M22.1	106.76	0.599982	0.188197	3.18806	0.0014323	0.0653037
SNX29P2	11.5025	0.679185	0.212963	3.18922	0.00142659	0.0653037
ACP5	3181.2	0.650911	0.204338	3.18547	0.00144521	0.0657046
FAM57B	27.1281	-0.864533	0.271755	-3.1813	0.00146616	0.0662869
BSN	184.808	-0.910411	0.286108	-3.18206	0.00146233	0.0662869
GPRIN1	408.913	-0.558124	0.175412	-3.18179	0.00146366	0.0662869
RP5-1096D14.3	1.39533	1.0271	0.322827	3.18156	0.00146482	0.0662869
AQP4	38.5827	-1.07904	0.339399	-3.17927	0.00147646	0.0664753
MAL	80.8871	0.974282	0.306389	3.17989	0.00147332	0.0664753
RP4-575N6.4	12.0604	0.639315	0.201087	3.1793	0.00147631	0.0664753
ITPKB-IT1	2.30638	1.2587	0.396083	3.17788	0.00148358	0.0667036
PDCD1	114.798	0.8407	0.264597	3.17729	0.00148659	0.0667469
APOBR	883.637	0.537221	0.169152	3.17597	0.00149339	0.0668677
RP11-624C23.1	3.61282	0.802436	0.252657	3.17599	0.00149327	0.0668677
LINC00475	47.0985	-0.740333	0.233169	-3.17509	0.00149789	0.0669769
CHD5	117.035	-1.06113	0.334454	-3.17274	0.0015101	0.0670625
SCGB2A1	294.433	-1.07386	0.338452	-3.17286	0.00150946	0.0670625
LRRC37A3	213.33	-0.590978	0.186231	-3.17336	0.00150683	0.0670625
CEACAM18	57.0978	-1.90407	0.600074	-3.17307	0.00150837	0.0670625
E2F3P1	2.97575	0.958787	0.30212	3.17353	0.00150596	0.0670625
FAM78A	495.586	0.628574	0.198155	3.17213	0.00151326	0.0671113
TRBV11-1	1.82234	1.38412	0.43647	3.17118	0.00151823	0.0672402
IL21R	182.506	0.7905	0.249598	3.16709	0.00153972	0.0680959
PSAPL1	254.645	-1.75332	0.553672	-3.16671	0.00154174	0.0680959
GRAP	60.999	0.628366	0.198493	3.16569	0.00154717	0.0682433
IGLC5	1.96905	1.76244	0.556923	3.16459	0.00155301	0.068408
YBX2	48.869	-1.06595	0.337097	-3.16216	0.00156605	0.0684955
WNT4	844.276	-0.868584	0.274706	-3.16187	0.00156762	0.0684955
FAM86FP	64.8934	-0.544765	0.172225	-3.16309	0.00156102	0.0684955
TSPEAR-AS2	29.3281	-0.965603	0.305291	-3.16289	0.00156211	0.0684955
RP11-361H10.3	4.53672	-0.781792	0.247105	-3.16381	0.00155719	0.0684955
RP5-1119A7.17	3.69653	-2.2181	0.701505	-3.16191	0.00156737	0.0684955
NR4A3	836.929	0.982148	0.310774	3.16033	0.0015759	0.0687651
HHATL	23.4819	-1.27296	0.402952	-3.15908	0.00158267	0.0687774
DRD2	32.5237	-0.861475	0.272763	-3.15833	0.00158675	0.0687774
RCSD1	942.991	0.755778	0.239229	3.15922	0.00158191	0.0687774
LINC01522	3.19489	-1.22122	0.386641	-3.15853	0.00158569	0.0687774
RP11-129M6.1	6.56252	-1.80077	0.569941	-3.15957	0.00158003	0.0687774
C6orf62	6529.78	0.220009	0.0696741	3.15768	0.0015903	0.0687885
KCNA3	45.3557	0.834111	0.264167	3.15751	0.00159123	0.0687885
ARMC3	76.7147	-1.15886	0.367125	-3.15658	0.00159631	0.0689167
JAK3	1205.66	0.556076	0.176343	3.15338	0.00161391	0.0693088
SSTR2	295.421	-0.900849	0.285674	-3.15341	0.00161372	0.0693088
RP11-404F10.6	1.76221	1.34874	0.427637	3.15393	0.00161087	0.0693088
RP4-671O14.6	59.8229	-0.904242	0.286709	-3.15386	0.00161124	0.0693088
SLAMF1	160.104	0.802482	0.254639	3.15145	0.00162459	0.0693483
LRRTM4	27.6417	-1.05462	0.334661	-3.15129	0.00162548	0.0693483
TCEB1P21	0.998064	-1.55961	0.494903	-3.15135	0.0016252	0.0693483
RP11-12A16.3	3.0743	1.6529	0.52431	3.15253	0.00161863	0.0693483
RP11-22L13.1	27.1044	-0.851401	0.270148	-3.1516	0.00162376	0.0693483
CBS	16.999	0.918264	0.29143	3.15089	0.00162774	0.0693537
CRYBA2	385.778	-1.34761	0.427888	-3.14945	0.00163579	0.0696056
RP11-428G5.5	14.7346	1.56222	0.496222	3.14823	0.0016426	0.0698041
HCG23	5.53217	0.798553	0.253737	3.14717	0.00164862	0.0699683
FOXL2NB	3.70617	-1.88234	0.598452	-3.14536	0.00165884	0.0702193
BAIAP2-AS1	1273.02	-0.330347	0.105024	-3.14543	0.00165841	0.0702193
CELF4	123.09	-0.995163	0.316516	-3.14412	0.00166589	0.0704258
RP11-87E22.2	3.81243	-1.31042	0.416858	-3.14357	0.00166902	0.0704668
PDZD4	522.081	-0.814443	0.259229	-3.14179	0.00167916	0.0706201
CR1	226.252	0.984246	0.313212	3.14243	0.00167551	0.0706201
EEF1A1P24	11.3906	0.644945	0.205259	3.14211	0.00167736	0.0706201
C11orf96	2911.2	0.654883	0.208523	3.14058	0.00168614	0.0708223
GNAZ	459.118	-0.816759	0.260202	-3.13894	0.00169558	0.0710435
FAM129A	2137.84	0.646314	0.20596	3.13805	0.00170074	0.0710435
PSTPIP1	319.951	0.613543	0.195561	3.13736	0.00170479	0.0710435
KCNA10	1.4914	-1.71781	0.547386	-3.1382	0.00169989	0.0710435
MPP7	542.135	0.584915	0.186447	3.13717	0.00170587	0.0710435
TMED11P	116.671	2.15557	0.686772	3.1387	0.00169697	0.0710435
AC083949.1	7.51442	0.881905	0.281127	3.13703	0.00170669	0.0710435
RP11-35N6.1	43.7334	-1.14139	0.364189	-3.13406	0.00172408	0.071676
CTD-2501E16.2	1.30344	0.989758	0.315849	3.13365	0.00172649	0.0716846
BRINP2	13.3992	-1.18914	0.379662	-3.13212	0.00173552	0.0719676
CHRM4	20.6169	0.792494	0.253112	3.131	0.00174215	0.0720772
RP11-731F5.2	13.2473	1.4715	0.469989	3.13092	0.00174259	0.0720772
LA16c-380A1.1	12.6921	-0.979126	0.312951	-3.12869	0.00175587	0.0725343
RP11-415F23.2	14.507	0.541186	0.173139	3.12572	0.00177369	0.0731775
GJD2	449.699	-1.43393	0.458938	-3.12446	0.00178133	0.0732144
LA16c-444G7.2	18.259	-1.02664	0.328579	-3.12448	0.00178121	0.0732144
DISC1FP1	1.20869	1.35291	0.432929	3.12503	0.0017779	0.0732144
CD3G	165.903	0.809026	0.259076	3.12273	0.0017918	0.073552
RP11-276H19.1	25.4015	0.689564	0.220887	3.12179	0.00179756	0.0736953
ITM2A	861.812	0.716511	0.229663	3.11984	0.00180947	0.0740905
GCK	148.749	-1.02118	0.327433	-3.11875	0.00181623	0.0742737
RP11-254B13.1	13.7318	0.659654	0.211625	3.11709	0.00182645	0.0745979
TRBV23-1	3.46875	1.17592	0.377365	3.11613	0.00183243	0.0747483
ZNF536	25.009	-1.04999	0.337019	-3.11551	0.00183629	0.0748123
KIAA0226L	294.313	0.719741	0.231126	3.11407	0.00184528	0.0750324
LY6K	130.812	-1.50522	0.483388	-3.1139	0.00184631	0.0750324
CXCL12	3498.17	0.809861	0.260133	3.11326	0.00185033	0.075102
CD177	174.899	-1.20212	0.386238	-3.11238	0.00185584	0.0752321
FGD3	805.966	0.577736	0.185706	3.11103	0.00186437	0.075484
CCDC110	76.0775	0.743114	0.23905	3.10861	0.00187968	0.0757864
TRBV2	10.3322	1.04704	0.336772	3.10904	0.00187699	0.0757864
LINC01137	409.025	-0.364593	0.11729	-3.10848	0.00188055	0.0757864
AL356585.3	1.43906	0.81008	0.260612	3.10838	0.00188116	0.0757864
SLC26A3	34.7276	-1.5852	0.510312	-3.10633	0.00189422	0.0762184
LMO1	52.1056	-1.17835	0.37959	-3.10428	0.00190745	0.0766559
TMEM151A	215.848	-1.04907	0.338225	-3.10168	0.00192425	0.0772358
PRF1	342.95	0.603848	0.194714	3.1012	0.00192736	0.0772653
RPS27P25	4.97567	-1.32075	0.42603	-3.10012	0.0019344	0.077452
RP11-4M23.2	3.83459	1.65141	0.533006	3.09829	0.00194642	0.0778376
RUNX3	800.904	0.688177	0.222142	3.09792	0.00194887	0.07784
TRAV10	2.88941	1.13708	0.367866	3.09101	0.0019948	0.0795086
RP11-388M20.7	1.10956	-1.28286	0.415044	-3.0909	0.00199553	0.0795086
LINC01460	3.43834	-1.10298	0.357109	-3.08863	0.00201081	0.0800195
RGS13	84.9879	0.910718	0.294968	3.08751	0.00201841	0.0800285
SPDYC	9.55927	-1.07999	0.349741	-3.08797	0.00201528	0.0800285
TRAV4	9.6281	0.875322	0.28348	3.08777	0.00201663	0.0800285
NKG7	264.992	0.668703	0.216692	3.08595	0.002029	0.0802527
C2orf50	31.952	-0.712989	0.231029	-3.08615	0.00202768	0.0802527
STK10	2708.39	0.349314	0.11324	3.08472	0.00203741	0.0804877
GZMK	223.799	0.930627	0.30175	3.08411	0.00204165	0.0805574
GFRA1	586.952	0.85651	0.278039	3.08054	0.00206624	0.081429
DYNLRB2	26.7638	-0.790189	0.256544	-3.08012	0.00206914	0.0814447
SNCB	42.8459	-1.09159	0.354666	-3.0778	0.00208536	0.0815332
CD244	49.6227	0.664348	0.215899	3.07712	0.00209009	0.0815332
STX11	181.379	0.552011	0.179289	3.07889	0.00207774	0.0815332
CELA2A	22135.6	2.2136	0.71907	3.07842	0.00208105	0.0815332
LINGO3	39.3669	1.03458	0.336152	3.07771	0.00208594	0.0815332
RP11-5P18.10	8.54538	-1.15233	0.374301	-3.07862	0.00207963	0.0815332
LINC00592	4.93124	-0.916434	0.297773	-3.07763	0.00208657	0.0815332
AC006129.3	1.22236	1.25395	0.407533	3.07693	0.00209143	0.0815332
GRIK5	402.58	-0.997165	0.324194	-3.07583	0.0020992	0.0816665
MIR155HG	59.4871	0.595198	0.193514	3.07573	0.00209987	0.0816665
TUBA3FP	21.8718	-0.660981	0.215009	-3.0742	0.0021107	0.0819897
CYSLTR1	142.847	0.645546	0.210148	3.07187	0.00212724	0.082534
PSAT1	611.647	0.847933	0.276074	3.0714	0.00213059	0.0825656
SEPT6	1929.82	0.446605	0.145449	3.07053	0.00213679	0.0827073
GSG1	15.3818	1.31328	0.428098	3.06771	0.00215708	0.0828032
SLC41A1	1742.63	0.326134	0.106286	3.06844	0.00215179	0.0828032
STAT4	246.485	0.576233	0.187763	3.06894	0.00214822	0.0828032
DOK3	524.92	0.534327	0.174175	3.06777	0.00215664	0.0828032
GRIN1	52.8387	-0.84321	0.27475	-3.06901	0.00214767	0.0828032
LINC00264	2.08228	1.20958	0.394277	3.06785	0.00215608	0.0828032
APOBEC3D	258.886	0.422336	0.137588	3.06958	0.00214359	0.0828032
AC068580.7	18.3358	-1.13687	0.370743	-3.06646	0.00216607	0.0830507
ITGB7	183.868	0.591428	0.192935	3.06543	0.00217357	0.08324
RAB30	520.268	0.413071	0.134773	3.06493	0.00217719	0.0832805
KCNB1	131.805	-1.05584	0.344582	-3.06413	0.00218305	0.0834067
P2RX5	211.966	1.20424	0.393499	3.06034	0.00221089	0.0843713
RP4-550H1.7	6.18379	-0.903174	0.295195	-3.05959	0.00221644	0.0844841
CYTL1	47.9991	0.639563	0.209076	3.059	0.00222075	0.0845497
MKNK1	1453.29	0.331843	0.108511	3.05816	0.00222699	0.0846179
FOXN4	2.29432	-1.56017	0.510182	-3.05806	0.00222774	0.0846179
WARS	6006.75	0.391634	0.128157	3.05589	0.00224395	0.085035
RP3-492J12.2	3.44517	1.41862	0.464184	3.05615	0.00224196	0.085035
TRAV16	4.90745	0.906049	0.296655	3.05422	0.00225646	0.0853104
RP11-149I9.2	4.65623	-1.16186	0.380408	-3.05425	0.00225621	0.0853104
TTC9B	16.1282	-0.766393	0.251007	-3.05327	0.00226364	0.0854826
GDF10	40.1277	0.956486	0.313356	3.05239	0.00227028	0.0855803
RP11-367G6.3	12.6652	0.794233	0.260214	3.05223	0.00227149	0.0855803
BCRP2	1.57842	-1.22546	0.40164	-3.05113	0.0022798	0.0857942
RIMS2	117.317	-0.986752	0.323454	-3.05067	0.00228332	0.0858274
ZNF385B	39.1313	0.674119	0.221094	3.04902	0.00229592	0.0861024
CTD-2620I22.3	1.66567	-1.32043	0.433066	-3.04902	0.0022959	0.0861024
PNMT	55.2664	-0.903734	0.296501	-3.048	0.00230373	0.0862957
IRF4	225.545	0.911894	0.299267	3.04709	0.00231068	0.0864567
GIMAP1	375.692	0.584151	0.191893	3.04415	0.00233337	0.0872055
TRBV5-5	2.65867	1.10898	0.364358	3.04366	0.00233718	0.0872476
OXNAD1	484.008	0.235255	0.0773427	3.04172	0.00235233	0.0877125
RP11-423H2.3	86.6714	-1.06974	0.351774	-3.04097	0.00235814	0.0878284
RP11-554D14.2	4.4963	-1.29425	0.425708	-3.04023	0.00236396	0.0879448
KCNH2	1089.53	-0.926581	0.304903	-3.03894	0.00237415	0.0879578
SULT4A1	134.393	-1.09109	0.35905	-3.03883	0.00237497	0.0879578
RP11-76C10.5	8.21458	-1.42939	0.470303	-3.03929	0.0023714	0.0879578
RP11-124N19.3	3.80993	-1.38926	0.457173	-3.03881	0.00237512	0.0879578
RTN1	803.296	-0.92578	0.304761	-3.03773	0.00238368	0.0881159
RP11-384O8.1	25.8891	-0.92304	0.303873	-3.03759	0.0023848	0.0881159
DUSP26	278.215	-1.02843	0.338698	-3.03641	0.00239412	0.0881601
AC002480.5	5.64417	1.03001	0.339157	3.03697	0.00238973	0.0881601
AC090627.1	10.1847	-1.11722	0.367923	-3.03656	0.00239296	0.0881601
AC079767.4	37.7766	0.984853	0.324394	3.03598	0.00239755	0.0881865
RNF5P1	59.9598	0.838285	0.276202	3.03504	0.00240504	0.088362
SOWAHD	61.8016	0.5393	0.177816	3.03292	0.00242203	0.0887858
AC104820.2	9.91525	0.782128	0.257863	3.03311	0.00242047	0.0887858
SLC17A3	2.02912	1.1666	0.384809	3.03163	0.00243236	0.0890642
HNRNPA1P21	49.3736	0.676021	0.223183	3.029	0.00245365	0.0897428
IL21-AS1	2.95315	1.32749	0.438382	3.02817	0.0024604	0.0898887
RP11-71L14.4	11.7888	-0.950338	0.313981	-3.02674	0.0024721	0.090215
IGLC7	158.585	-1.33025	0.439696	-3.02539	0.00248309	0.0905147
CCDC40	354.909	-0.557602	0.184359	-3.02455	0.00249007	0.0906674
CD69	404.516	0.81326	0.269107	3.02207	0.00251054	0.0913107
FGF17	26.1811	-0.95214	0.315225	-3.02051	0.00252352	0.0915782
NEUROD2	6.07125	-1.36428	0.451663	-3.02056	0.00252304	0.0915782
FGD2	653.705	0.538932	0.178473	3.01968	0.00253043	0.0917267
RP1-153P14.5	0.899668	1.72586	0.571681	3.01892	0.00253676	0.0918539
RP11-101E14.3	1.86686	-1.936	0.641423	-3.01829	0.00254207	0.091944
LINGO1	269.954	-0.587659	0.194766	-3.01725	0.00255077	0.0921563
GABRB2	29.5052	-0.848187	0.281323	-3.015	0.00256982	0.0923315
CHRNB3	8.56183	1.45258	0.481599	3.01616	0.00255995	0.0923315
TMIGD2	31.7431	0.668126	0.221724	3.01333	0.00258399	0.0923315
CLECL1	34.813	0.789186	0.261855	3.01383	0.00257972	0.0923315
FREM2-AS1	2.27268	2.33311	0.773776	3.01523	0.00256788	0.0923315
MCFD2P1	1.45743	0.886502	0.294052	3.01478	0.00257164	0.0923315
CTD-2501B8.1	1.80556	-1.69619	0.562589	-3.01497	0.00257003	0.0923315
CYP4F35P	62.8	-0.852249	0.282821	-3.01339	0.00258351	0.0923315
RP1-47M23.3	26.1957	0.882132	0.292718	3.01359	0.00258177	0.0923315
CITF22-92A6.2	7.38946	-0.697152	0.231353	-3.01337	0.00258363	0.0923315
ASIC4	14.084	-0.891596	0.296166	-3.01046	0.00260853	0.0929943
NAT2	17.9845	-1.13988	0.378678	-3.01016	0.00261111	0.0929943
ADAMTS15	478.58	0.690238	0.229254	3.0108	0.0026056	0.0929943
PARVG	866.496	0.609857	0.202622	3.00982	0.00261399	0.0929954
BIN2	453.334	0.584121	0.194152	3.00857	0.00262476	0.0931748
AMHR2	32.6886	1.16008	0.38559	3.00858	0.00262469	0.0931748
CELF3	448.982	-1.19789	0.398557	-3.00556	0.00265092	0.0938984
CXCR2P1	17.8047	1.04089	0.346298	3.00577	0.0026491	0.0938984
RP11-399J13.2	3.88719	-0.890056	0.29638	-3.00309	0.0026725	0.09456
DNAJC6	209.678	-0.792886	0.26419	-3.0012	0.00268922	0.0950482
CSF2RB	860.352	0.649336	0.216659	2.99704	0.00272619	0.0959384
KLRB1	204.093	0.733667	0.244739	2.99775	0.00271982	0.0959384
CPNE4	72.5916	-0.977436	0.326087	-2.99747	0.00272232	0.0959384
CTD-2047H16.2	12.5847	-0.745652	0.248796	-2.99704	0.00272613	0.0959384
GIMAP5	80.8636	0.695392	0.23211	2.99596	0.00273586	0.0961745
LINC00479	27.7891	-0.892818	0.298106	-2.99497	0.00274468	0.0963806
TRIM9	134.591	-0.768857	0.256918	-2.99262	0.00276595	0.0969185
SOST	3.68105	1.04408	0.348859	2.99284	0.00276396	0.0969185
TTC29	3.45737	-1.46431	0.489723	-2.99007	0.0027891	0.0975197
ABCD2	39.8978	0.785672	0.262759	2.99008	0.00278905	0.0975197
THEMIS	73.9604	0.851708	0.284972	2.98874	0.00280126	0.0978397
PRR36	427.922	-0.775067	0.259577	-2.98589	0.00282756	0.0986526
NOVA1	208.614	-0.923652	0.309382	-2.98548	0.00283137	0.0986798
UOX	4.82044	-0.925368	0.310054	-2.98454	0.00284008	0.0988772
BAG2	475.823	0.575387	0.192826	2.98397	0.0028453	0.0989533
OBP2B	5.05024	-1.38287	0.463516	-2.98344	0.00285029	0.099021
RGS11	462.786	-0.774997	0.259923	-2.98164	0.00286704	0.0994968
DOCK2	1229.54	0.667342	0.22392	2.98027	0.00287998	0.0997233
GPR6	2.8857	-1.6926	0.567924	-2.98033	0.00287937	0.0997233
LINC01341	48.6696	-0.707929	0.237562	-2.97997	0.00288276	0.0997233
KCNK16	673.052	-1.35444	0.454784	-2.9782	0.00289942	0.0997294
PNCK	95.8351	-1.14951	0.38593	-2.97855	0.0028962	0.0997294
WBSCR28	19.0402	-0.901093	0.302583	-2.978	0.00290132	0.0997294
TRGC2	48.43	0.75205	0.252532	2.97804	0.00290098	0.0997294
SUMO2P19	3.06843	0.819359	0.275096	2.97845	0.0028971	0.0997294
RP11-415F23.3	9.48382	0.557372	0.187126	2.9786	0.00289573	0.0997294
IGFL1	74.0283	-1.5382	0.517258	-2.97376	0.00294176	0.101013
ESPNP	17.1311	-0.959846	0.322924	-2.97236	0.00295521	0.101368
RP11-546K22.1	25.5964	1.03628	0.348689	2.97192	0.00295939	0.101404
MYOZ2	6.70465	0.652912	0.219759	2.97104	0.00296795	0.101591
ABHD17AP6	1.20912	1.12147	0.377529	2.97057	0.00297249	0.101639
SRMS	126.98	-0.908785	0.306034	-2.96956	0.0029823	0.101654
GIP	5.92137	-1.32725	0.446904	-2.96988	0.0029792	0.101654
RP11-9E17.1	155.458	-0.431438	0.14528	-2.96969	0.00298097	0.101654
CCR4	161.909	0.921162	0.310493	2.96677	0.00300944	0.102419
HIST1H2AG	59.2914	-0.725331	0.244505	-2.96653	0.00301179	0.102419
CFD	986.276	0.765804	0.258169	2.96629	0.00301418	0.102419
TMPRSS15	30.2702	-2.01563	0.680182	-2.96337	0.00304287	0.103284
SHISA8	8.97984	1.24936	0.421645	2.96306	0.00304599	0.103284
RP11-196G18.3	8.77274	-0.806256	0.27217	-2.96232	0.00305326	0.103423
RP11-436I9.6	3.11222	1.01149	0.341511	2.96179	0.00305856	0.103495
RIBC1	97.6539	-0.56809	0.191994	-2.9589	0.0030874	0.104242
TMPRSS6	186.094	-0.854083	0.288677	-2.95861	0.00309025	0.104242
RP1-167O22.1	3.16252	1.10082	0.372041	2.95887	0.00308768	0.104242
SRP9	4947.11	-0.203448	0.0687876	-2.95763	0.00310011	0.104359
RP11-91H12.4	0.90142	-2.1879	0.739704	-2.9578	0.00309843	0.104359
TCTA	1840.61	-0.299512	0.101314	-2.95628	0.0031137	0.104508
KRT17P8	1.56999	1.2392	0.41912	2.95668	0.00310972	0.104508
RP11-326A19.3	1.8837	-1.00591	0.340268	-2.95624	0.00311418	0.104508
GFAP	92.7177	-0.961518	0.325331	-2.9555	0.00312161	0.104543
AC097468.4	25.6945	-1.0043	0.339806	-2.9555	0.00312165	0.104543
LINC00964	9.0903	-0.993445	0.336491	-2.95237	0.00315343	0.105499
CTA-212A2.1	12.3558	0.444041	0.150425	2.95191	0.00315812	0.105547
RP11-49C9.2	13.1188	-0.797841	0.270344	-2.95121	0.00316532	0.105623
RP11-507K2.3	25.7788	-0.630702	0.213744	-2.95074	0.00317013	0.105623
RP11-120K24.5	12.0716	-0.863639	0.292662	-2.95098	0.00316766	0.105623
HDC	101.572	0.69382	0.235206	2.94984	0.00317941	0.105753
ADCY10	8.98085	-0.587732	0.199281	-2.94927	0.00318524	0.105753
PLN	422.074	0.856971	0.290531	2.94967	0.0031811	0.105753
SMPD4P1	1.87445	-2.17911	0.738906	-2.9491	0.003187	0.105753
NAP1L4P3	1.13101	0.8438	0.286192	2.94837	0.00319457	0.105896
DPEP2	256.982	0.612867	0.207914	2.94769	0.00320154	0.105911
AC068039.4	9.90108	-0.677519	0.229844	-2.94774	0.00320104	0.105911
H3F3C	13.0828	0.478128	0.162226	2.94729	0.00320574	0.105943
CCDC74B	136.558	-0.632156	0.214595	-2.94581	0.00322107	0.106126
RP11-139I14.2	1.89663	1.04385	0.354307	2.94616	0.00321747	0.106126
RP11-324L17.1	5.64506	-0.943641	0.32033	-2.94584	0.00322078	0.106126
ITPR2	1651.57	0.456445	0.155052	2.94382	0.00324193	0.106705
GIMAP7	494.148	0.640722	0.217748	2.9425	0.00325575	0.106944
AC007126.1	1.18679	-1.66075	0.564373	-2.94265	0.00325421	0.106944
AC003090.1	15.8173	0.907423	0.308419	2.94217	0.00325918	0.106949
BCORP1	10.978	1.65295	0.562035	2.941	0.00327152	0.107245
C17orf100	76.9553	-0.455264	0.154848	-2.94007	0.0032814	0.107461
SLC45A2	8.20535	-0.758594	0.258125	-2.93886	0.00329418	0.107681
MS4A10	2.58565	-1.63599	0.556683	-2.93881	0.00329474	0.107681
RP11-586D19.1	11.3732	-1.21196	0.412465	-2.93834	0.0032998	0.107738
SLC35F3	136.794	-0.848193	0.288726	-2.93771	0.00330649	0.107849
ICAM3	120.173	0.816006	0.277809	2.93729	0.00331094	0.107886
STK17B	2351.96	0.455201	0.155014	2.93651	0.00331933	0.107941
CFP	169.046	0.691037	0.235314	2.93665	0.00331774	0.107941
AGGF1P2	4.73598	-0.762811	0.259795	-2.9362	0.00332258	0.107941
BCL11A	265.625	0.716172	0.243966	2.93554	0.00332969	0.108005
MIR205HG	127.462	-1.737	0.591741	-2.9354	0.00333118	0.108005
AC005062.2	29.4203	-0.723095	0.246424	-2.93435	0.00334249	0.108263
BCRP3	44.0067	-0.714131	0.243496	-2.93283	0.00335893	0.108688
COL7A1	4335.26	-0.845326	0.288375	-2.93134	0.00337506	0.108993
RP11-180M15.6	10.2109	-0.762148	0.259989	-2.93146	0.00337371	0.108993
SLC30A8	3625.77	-1.30152	0.444252	-2.92968	0.0033931	0.109467
RP11-235E17.5	2.73856	-0.799677	0.273066	-2.92851	0.00340588	0.10977
RP11-299G20.5	53.3601	-0.571029	0.195103	-2.9268	0.0034247	0.110268
KIAA1377	565.585	-0.605091	0.206811	-2.92582	0.00343549	0.110506
LA16c-390H2.4	12.0372	0.763077	0.260842	2.92544	0.0034397	0.110532
RIMBP2	268.315	-0.999661	0.342041	-2.92263	0.00347087	0.110595
CREM	1020.69	0.362983	0.124135	2.92411	0.00345448	0.110595
LKAAEAR1	3.46711	-1.21953	0.417141	-2.92354	0.00346081	0.110595
HSPA6	398.782	-0.812959	0.27806	-2.92368	0.00345915	0.110595
SEPT5	940.176	-0.58235	0.199155	-2.92411	0.00345448	0.110595
C1orf168	55.0396	-0.968555	0.33133	-2.92324	0.00346414	0.110595
AC012512.1	4.94062	-0.900322	0.308065	-2.92251	0.00347224	0.110595
MEF2C-AS1	18.1964	0.600065	0.205324	2.92253	0.003472	0.110595
RP6-91H8.2	2.12855	1.15123	0.393608	2.92482	0.00344652	0.110595
TNFRSF8	71.7584	0.603522	0.20653	2.92219	0.00347577	0.110599
CD8A	518.765	0.72133	0.246929	2.9212	0.00348688	0.110737
SCIMP	264.197	0.665553	0.227817	2.92144	0.00348416	0.110737
2021-03-01	527.359	0.496943	0.170222	2.91938	0.00350734	0.111169
DCAF4L1	20.2301	-0.540345	0.185078	-2.91955	0.00350532	0.111169
LCK	828.388	0.663631	0.227372	2.9187	0.00351495	0.111302
CD2	580.04	0.697561	0.239031	2.91829	0.00351959	0.111341
MTMR7	112.174	-0.655036	0.224534	-2.91731	0.00353063	0.111421
POU2AF1	671.445	0.958297	0.328504	2.91716	0.00353239	0.111421
RP11-143K11.5	1.34685	-1.83235	0.628074	-2.9174	0.00352958	0.111421
RP11-324J13.1	2.99109	0.779172	0.267158	2.91652	0.00353964	0.111541
RP11-234A1.1	141.308	0.379936	0.130382	2.91401	0.00356818	0.112332
CLGN	137.969	-0.922524	0.316741	-2.91255	0.00358496	0.112703
RP11-536O18.1	28.2921	1.03355	0.354882	2.91238	0.0035869	0.112703
CITED1	54.6596	-0.943678	0.324088	-2.9118	0.00359354	0.112803
IQCE	2625.78	-0.287836	0.0988819	-2.9109	0.00360385	0.113018
GABRD	130.95	-0.471276	0.161975	-2.90956	0.00361943	0.113179
CCDC71L	1722.96	0.37672	0.129466	2.9098	0.00361661	0.113179
RP11-403A21.1	14.7983	-0.799515	0.274738	-2.9101	0.00361317	0.113179
AC137932.6	22.7819	-0.676317	0.232717	-2.90618	0.00365868	0.114297
CTLA4	113.933	0.734376	0.252772	2.90528	0.0036692	0.114516
CCL2	1889.56	0.733838	0.252641	2.90467	0.00367641	0.114521
AC093642.3	58.1328	0.732631	0.252215	2.90478	0.00367508	0.114521
DEF6	1320.06	0.431686	0.148652	2.904	0.00368429	0.114657
AC007278.3	5.28806	0.951571	0.327759	2.90327	0.00369292	0.114815
TAF3	566.354	0.201109	0.0692827	2.90273	0.00369925	0.114903
AC009245.3	12.519	0.476637	0.164266	2.90162	0.00371237	0.1152
CABP7	272.335	-0.991006	0.341692	-2.90029	0.00372818	0.115361
ADORA2A	14.7947	0.557608	0.192222	2.90086	0.00372139	0.115361
INSM1	276.718	-1.10428	0.380741	-2.90034	0.00372759	0.115361
ASGR2	36.7892	0.604562	0.20849	2.89971	0.00373506	0.115464
VAV3	593.957	0.69135	0.238459	2.89924	0.00374065	0.115527
SNX22	201.074	0.605972	0.209077	2.89832	0.0037517	0.115759
AGRP	20.644	0.918055	0.317024	2.89585	0.0037813	0.116451
AC010894.5	0.807504	0.960381	0.331641	2.89585	0.00378135	0.116451
NPIPB11	54.8068	0.785081	0.271133	2.89555	0.00378489	0.116451
MACROD2	606.294	-0.748723	0.258766	-2.89344	0.00381052	0.117129
RP11-62H7.2	14.6471	0.647429	0.223822	2.89261	0.00382056	0.117327
RP11-814P5.1	4.27454	-1.37648	0.476067	-2.89135	0.00383589	0.117687
RP11-264I13.2	51.1298	0.312115	0.107962	2.89098	0.00384038	0.117714
PRKCQ	171.84	0.652723	0.225888	2.88959	0.00385743	0.118125
PABPC4	7062.12	0.320073	0.110818	2.88828	0.00387351	0.118395
STIM1	3200.83	0.229724	0.0795316	2.88846	0.00387131	0.118395
SNAP91	178.94	-0.925167	0.320457	-2.88702	0.00388905	0.118758
IL16	1136.72	0.659473	0.228467	2.88652	0.00389531	0.118838
SYT7	2520.15	-0.923203	0.319951	-2.88545	0.00390851	0.118971
FBXL2	547.934	-0.432292	0.149842	-2.88499	0.0039143	0.118971
TRBV10-2	3.66885	1.05118	0.364343	2.88515	0.00391224	0.118971
RP11-863K10.4	22.9714	-0.542794	0.188105	-2.88558	0.00390692	0.118971
AC069257.6	2.5067	-0.862733	0.299112	-2.88432	0.00392259	0.119112
C9orf117	122.853	-0.580751	0.201419	-2.88329	0.00393541	0.11939
PRSS33	105.633	1.23989	0.430119	2.88266	0.00394339	0.119521
ALDH1L2	890.547	0.64643	0.224396	2.88075	0.00396725	0.120132
CTNNAP1	7.24191	-0.978393	0.339685	-2.8803	0.00397303	0.120195
GYPE	18.6954	0.588934	0.204567	2.87892	0.00399034	0.120272
MEF2B	31.2414	0.566673	0.196809	2.87931	0.00398545	0.120272
RP4-666F24.3	5.08502	-1.15414	0.400885	-2.87898	0.00398961	0.120272
RP11-267A15.3	1.07592	-1.84314	0.640064	-2.87962	0.0039815	0.120272
TAGAP	425.473	0.677832	0.235494	2.87834	0.00399777	0.120273
CCL18	1478.04	0.953191	0.331137	2.87854	0.00399518	0.120273
FYB	1087.84	0.633025	0.220003	2.87735	0.00401032	0.120283
NEK10	46.4322	-0.617427	0.214589	-2.87725	0.00401154	0.120283
UBE2QL1	260.434	-0.783694	0.272386	-2.87715	0.00401288	0.120283
RP11-1079K10.2	2.17974	0.770588	0.267807	2.8774	0.00400964	0.120283
TRGV3	4.96866	0.788707	0.274177	2.87664	0.00401935	0.120366
RALY-AS1	65.6543	-0.423717	0.147347	-2.87565	0.00403196	0.120633
RP11-616M22.1	3.15932	-1.29956	0.452181	-2.87398	0.00405329	0.12116
RP11-286E11.1	3.30825	-0.705857	0.24574	-2.87237	0.00407406	0.121568
CH17-360D5.1	4.30343	-0.975731	0.339699	-2.87234	0.00407442	0.121568
CD38	251.041	0.744018	0.259155	2.87094	0.00409249	0.121949
PCLO	610.505	-0.797815	0.277909	-2.87077	0.00409468	0.121949
BRSK1	332.962	-0.615975	0.214602	-2.87031	0.00410071	0.122017
RP11-293M10.2	1.67901	-1.08971	0.379837	-2.8689	0.00411897	0.122337
RP11-95O2.1	3.99567	-0.993537	0.346293	-2.86906	0.00411689	0.122337
GCGR	55.5525	-0.907145	0.316249	-2.86845	0.00412492	0.122401
AC226118.1	12.6831	-1.00352	0.350424	-2.86374	0.00418669	0.124121
C17orf77	3.79809	-2.39303	0.836793	-2.85976	0.00423964	0.125577
CTD-2037L6.2	2.7917	-1.16246	0.406673	-2.85845	0.00425711	0.125979
FRMPD4	9.39229	-0.94007	0.32894	-2.85788	0.00426481	0.126093
CYP4F2	33.1626	-1.24245	0.434906	-2.85683	0.00427899	0.126397
CFAP43	120.576	-0.655878	0.229715	-2.85518	0.00430127	0.126826
CTD-2207O23.3	4.61825	1.52487	0.534071	2.85518	0.00430129	0.126826
IFNG	5.52698	0.847597	0.296896	2.85486	0.00430563	0.126839
RP11-1136G4.2	4.85798	-1.1142	0.390369	-2.85423	0.00431415	0.126975
RP11-855O10.2	4.61055	-1.13069	0.396369	-2.85261	0.00433614	0.127507
RPL32P1	5.36856	0.783004	0.274631	2.85111	0.00435663	0.127994
MALRD1	19.548	0.77988	0.273786	2.84851	0.00439248	0.128441
AC010970.2	12.6445	-1.58193	0.555399	-2.84829	0.00439554	0.128441
ANKRD44-IT1	1.65975	1.07875	0.378659	2.84886	0.00438764	0.128441
CTB-36O1.7	28.441	-1.20936	0.424431	-2.84937	0.00438057	0.128441
IMPA1P	2.70237	-1.19934	0.420891	-2.84953	0.00437843	0.128441
RP11-380N8.7	4.95532	-0.817796	0.287098	-2.84849	0.00439268	0.128441
Z84812.4	3.60635	0.919514	0.323019	2.84663	0.00441851	0.128997
RPS6	62444.7	0.331569	0.116499	2.84612	0.00442551	0.129085
CHRM3-AS2	25.3443	0.925293	0.325245	2.84491	0.00444233	0.12946
FOXN3	2441.26	0.329299	0.115801	2.84367	0.00445978	0.129852
UNC5D	20.6966	-1.06108	0.373209	-2.84313	0.00446727	0.129893
TRBV5-6	8.43622	1.00801	0.35456	2.843	0.00446916	0.129893
RP11-73O6.3	7.23567	0.628677	0.221194	2.84219	0.00448044	0.130034
RPL3P2	27.3354	0.489715	0.172326	2.8418	0.00448599	0.130034
AC108004.3	0.831217	0.966656	0.340126	2.84206	0.00448237	0.130034
RAP1GAP2	3053.43	-0.572332	0.2015	-2.84036	0.00450632	0.130391
TMEM95	0.949441	1.09605	0.385853	2.8406	0.00450288	0.130391
OPRD1	39.4646	-0.765291	0.269493	-2.83975	0.00451492	0.130524
IGFBPL1	27.057	-0.933006	0.328673	-2.8387	0.00452971	0.130835
CD1D	210.418	0.569215	0.200542	2.83838	0.00453433	0.130853
CCR6	16.5721	0.823892	0.290372	2.83737	0.0045487	0.130919
SSTR5	40.343	-1.08675	0.382977	-2.83764	0.00454491	0.130919
RP11-632C17__A.1	196.19	0.598424	0.210895	2.83755	0.00454619	0.130919
TRBV4-2	10.2796	0.94533	0.333217	2.83698	0.00455418	0.130961
PNOC	77.3227	0.827389	0.291687	2.83656	0.00456023	0.131019
RP1-37N7.1	2.88907	-1.32991	0.468934	-2.83603	0.00456788	0.131123
AC093642.1	24.7743	0.884879	0.312053	2.83567	0.00457295	0.131153
KCNJ11	471.072	-0.893492	0.315288	-2.83389	0.00459845	0.131768
CYP4B1	112.647	-0.949784	0.335381	-2.83196	0.00462639	0.132452
RP11-824M15.3	1.91401	0.871045	0.307676	2.83105	0.0046396	0.132714
BTN2A2	646.861	0.362227	0.127997	2.82996	0.00465532	0.132997
RP11-61L23.2	25.5169	-0.463888	0.163929	-2.8298	0.00465766	0.132997
CCDC157	139.586	-0.362424	0.128239	-2.82617	0.00471082	0.134279
C9orf135	16.6137	-1.02438	0.362448	-2.82627	0.00470934	0.134279
TSIX	7.14466	-0.936894	0.331629	-2.82513	0.00472621	0.1346
DPY19L2P1	10.7151	-1.15808	0.409975	-2.82475	0.00473173	0.134639
HOXB3	1600.14	-0.540067	0.191317	-2.82289	0.00475928	0.135107
KLRF1	28.2709	0.590661	0.209224	2.8231	0.00475624	0.135107
TMEM151B	22.0753	-0.847053	0.300076	-2.8228	0.00476064	0.135107
TBC1D15	2064.89	0.205612	0.0728745	2.82146	0.00478057	0.135555
TRAV3	7.36381	0.943084	0.334296	2.82111	0.00478585	0.135586
RP4-616B8.5	10.64	-0.775665	0.275001	-2.82059	0.00479349	0.135685
TTC23L	19.8351	-0.652345	0.231452	-2.81849	0.00482501	0.136459
TRBV6-4	1.45866	1.19356	0.423671	2.81719	0.00484453	0.136892
RP11-379L18.1	4.33619	-1.30702	0.464454	-2.8141	0.00489137	0.138095
CXCR4	5311.56	0.64249	0.228373	2.81334	0.00490304	0.138305
KLRG1	65.9889	0.549296	0.195293	2.81268	0.00491305	0.138467
RP11-862G15.1	1.06748	-2.03277	0.723067	-2.81132	0.00493389	0.138934
HGFAC	9.35829	-0.850436	0.302606	-2.81038	0.00494838	0.138982
QPCT	2204.3	-0.727995	0.259035	-2.81041	0.0049478	0.138982
RP11-621L6.3	3.81031	-1.15908	0.412414	-2.81047	0.0049469	0.138982
PACRG	103.554	-0.69919	0.248821	-2.81001	0.00495397	0.139019
RP11-328K4.1	2.72155	-2.16126	0.769272	-2.80948	0.00496213	0.139128
SERPINI2	750.557	1.75439	0.624654	2.80859	0.00497594	0.139254
FCRL6	41.3333	0.685439	0.244036	2.80876	0.0049732	0.139254
SLFN12L	61.6797	0.558103	0.198729	2.80836	0.00497946	0.139254
SIRPB1	142.63	0.810342	0.288602	2.80781	0.00498791	0.13937
HPN	1320.93	1.02797	0.366655	2.80366	0.00505265	0.140423
HPCAL4	34.3418	0.927767	0.330849	2.8042	0.00504415	0.140423
KIF5C	499.633	-0.867801	0.309396	-2.80482	0.00503443	0.140423
BCL2	652.598	0.55273	0.19716	2.80346	0.00505579	0.140423
NANOGP1	2.06559	1.3459	0.479925	2.80439	0.00504117	0.140423
TRGV10	9.39383	0.720766	0.256952	2.80507	0.00503062	0.140423
RP4-569M23.5	10.4332	-0.607531	0.216677	-2.80386	0.00504944	0.140423
AC072062.1	11.6604	0.622915	0.222247	2.8028	0.00506611	0.14059
PIWIL2	170.097	0.742641	0.26506	2.80179	0.00508206	0.140913
HDAC6	2344.13	-0.160951	0.0574778	-2.80024	0.00510651	0.141254
COL20A1	4.8918	-1.05058	0.375158	-2.80036	0.00510461	0.141254
CRYBB2	7.19304	-0.776672	0.277365	-2.80018	0.00510741	0.141254
SPAG17	114.327	-0.665171	0.237635	-2.79913	0.00512412	0.141259
SLIT1	124.649	-0.795452	0.284132	-2.79958	0.00511684	0.141259
HIST1H2AI	16.2259	-0.937111	0.334826	-2.7988	0.00512926	0.141259
ZNF503-AS1	67.3029	0.810747	0.289617	2.79938	0.00512013	0.141259
AL022344.7	24.1482	-0.58506	0.209035	-2.79886	0.00512833	0.141259
SPATA3-AS1	6.33224	-0.889167	0.317907	-2.79694	0.0051589	0.14193
CTA-445C9.14	125.243	-0.435016	0.155545	-2.79672	0.00516237	0.14193
EEF1A1P13	152.491	0.312913	0.111901	2.79634	0.00516852	0.141979
IL12RB1	229.519	0.512101	0.183263	2.79434	0.0052005	0.142377
CANT1	4926.13	-0.37247	0.133279	-2.79466	0.00519541	0.142377
RP5-1186N24.3	2.38158	-1.35375	0.484449	-2.79441	0.00519946	0.142377
TIFAB	20.3968	0.81777	0.292625	2.7946	0.0051964	0.142377
NKPD1	20.1712	-0.744156	0.266436	-2.793	0.00522221	0.142852
TXLNB	54.953	0.663387	0.237558	2.79253	0.00522977	0.142936
FAM227A	153.312	-0.469328	0.168098	-2.79199	0.00523849	0.142936
LL22NC03-24A12.9	2.66378	1.35982	0.487033	2.79205	0.00523748	0.142936
CD53	2329.36	0.626693	0.224565	2.7907	0.00525949	0.14327
LINC00319	0.948078	-1.52931	0.548005	-2.79069	0.00525952	0.14327
SYCN	6948.64	2.10471	0.754346	2.79012	0.00526892	0.143286
AC007386.3	1.08174	0.95464	0.342123	2.79034	0.00526529	0.143286
IL1B	222.985	0.662488	0.237539	2.78897	0.00528764	0.143675
PSD2	25.5747	-0.763877	0.273998	-2.78789	0.00530522	0.144033
RP11-424M24.5	5.33544	-1.28119	0.459787	-2.78648	0.00532836	0.144541
KCNB2	42.6939	-0.967478	0.347275	-2.78591	0.00533769	0.144673
MUSK	16.0205	0.890281	0.319629	2.78535	0.00534692	0.144682
MGAT4EP	1.8552	-1.17533	0.421931	-2.78559	0.00534309	0.144682
CFC1	188.406	-1.33974	0.481075	-2.7849	0.00535444	0.144766
RP11-521O16.2	2.59535	-1.28861	0.462796	-2.78441	0.00536249	0.144775
RP11-725P16.2	2.68499	-0.821265	0.294958	-2.78434	0.00536367	0.144775
TRBJ2-7	5.22106	0.831349	0.29871	2.78313	0.00538379	0.145197
CTD-2292P10.4	12.9747	-0.739109	0.2656	-2.78279	0.00538934	0.145227
PCYT2	2138.03	-0.402226	0.144569	-2.78224	0.0053985	0.145233
AF011889.2	19.9823	-0.752056	0.270305	-2.78225	0.00539834	0.145233
HOXB1	4.84293	-1.59953	0.575142	-2.78111	0.00541741	0.145621
SLC14A1	376.656	-0.964488	0.34691	-2.78022	0.00543217	0.145898
GAPT	152.88	0.744326	0.267867	2.77871	0.0054575	0.146336
HMGB2P1	12.6409	-0.777257	0.279707	-2.77882	0.00545562	0.146336
FAM205CP	0.887942	1.00946	0.363335	2.77832	0.005464	0.146375
CTD-2170G1.2	0.916742	1.23193	0.443444	2.77809	0.00546792	0.146375
TMEM63C	260.103	-0.948888	0.341696	-2.777	0.00548638	0.14667
RNASE6	819.235	0.581123	0.20927	2.7769	0.00548798	0.14667
CES5AP1	3.70885	-1.31219	0.47272	-2.77583	0.00550606	0.146943
RP11-159N11.3	1.14083	-1.70266	0.613403	-2.77577	0.00550719	0.146943
KIZ-AS1	6.05941	-0.589269	0.212373	-2.77469	0.00552552	0.147311
WNT3	122.698	-0.436894	0.157487	-2.77417	0.00553435	0.147426
HEMGN	2.91179	1.04267	0.375936	2.77353	0.0055451	0.147591
AC053503.11	10.295	-1.2855	0.463706	-2.77223	0.00556745	0.148065
DOCK3	155.631	-0.751672	0.271239	-2.77125	0.00558415	0.148388
FAM135B	72.8044	-1.01364	0.365864	-2.77054	0.00559633	0.14859
RP11-618L22.1	4.9045	-0.985032	0.355691	-2.76934	0.00561692	0.149015
FLJ33360	12.6821	-0.657438	0.237442	-2.76883	0.00562575	0.149128
CTD-2330K9.2	1.82094	-1.08473	0.391936	-2.76761	0.00564688	0.149567
HPCA	78.1257	-0.658035	0.237809	-2.76707	0.00565628	0.149694
PGM5-AS1	2.21324	0.917448	0.331601	2.76672	0.00566232	0.149732
P2RX6	50.5603	-0.736176	0.266141	-2.76612	0.00567284	0.149888
BEX1	846.512	-1.04836	0.379383	-2.76333	0.00572154	0.150323
LRIG1	3545.82	0.365126	0.132114	2.76371	0.00571478	0.150323
CACNG2	2.4968	-1.63605	0.592125	-2.76301	0.00572706	0.150323
DSCAML1	187.262	-0.88279	0.319302	-2.76474	0.00569675	0.150323
FMNL1	1887.32	0.453136	0.163912	2.76451	0.00570078	0.150323
HUS1B	5.19143	0.667103	0.241459	2.7628	0.00573085	0.150323
TRAV17	8.30352	0.903535	0.327	2.7631	0.00572551	0.150323
RP4-565E6.1	20.7369	-0.648789	0.234734	-2.76393	0.00571092	0.150323
LINC00526	123.613	-0.400492	0.144926	-2.76342	0.00571984	0.150323
CTD-2252P21.1	1.55955	1.10543	0.40018	2.76234	0.00573895	0.150414
RAC2	3012.25	0.490903	0.177795	2.76107	0.00576122	0.150876
ATG4C	439.731	0.238688	0.0864724	2.76028	0.00577511	0.150956
BMPR1APS2	1.8224	-1.11863	0.405284	-2.76011	0.00577817	0.150956
SIGLEC14	182.177	0.898211	0.325423	2.76013	0.00577775	0.150956
FITM1	31.0511	0.691399	0.250557	2.75944	0.00579001	0.151144
FTH1P22	11.0306	0.72653	0.263365	2.75864	0.00580423	0.151348
RPL37P6	21.8398	0.571665	0.207239	2.75848	0.00580712	0.151348
IGHD	739.586	1.35847	0.492669	2.75737	0.00582691	0.151742
FASLG	26.0755	0.635162	0.230403	2.75674	0.00583809	0.151885
RP11-387H17.6	1.39107	-1.23986	0.449789	-2.75654	0.00584171	0.151885
TRAV8-4	8.0246	0.876881	0.318237	2.75544	0.00586141	0.152275
TLN1	17975.4	0.304664	0.11062	2.75414	0.00588467	0.152464
TTC6	26.2001	-0.812917	0.295127	-2.75447	0.00587875	0.152464
GPR123	50.5053	-0.980615	0.356071	-2.75399	0.00588742	0.152464
RP11-259O2.1	5.80182	0.629601	0.228581	2.75439	0.00588018	0.152464
DLC1	1977.47	0.451707	0.164083	2.75292	0.00590669	0.152841
CTD-2353F22.1	11.9427	0.732752	0.266213	2.75251	0.00591408	0.152911
LRIT3	14.9024	-0.609848	0.221712	-2.75063	0.00594799	0.153666
RP11-1134I14.2	1.73516	-1.76673	0.64236	-2.75037	0.00595286	0.15367
DPP6	355.193	-0.951967	0.346242	-2.74943	0.00596994	0.153867
CD8B	119.607	0.690697	0.251213	2.74945	0.00596961	0.153867
PLA2G2D	147.251	1.06508	0.387574	2.74808	0.00599458	0.153892
OCM	5.06702	0.656631	0.238941	2.74809	0.00599428	0.153892
ZNF648	1.66303	1.08545	0.394942	2.74839	0.0059889	0.153892
BHLHA15	170.467	1.15132	0.418822	2.74896	0.00597853	0.153892
RP11-435O5.6	2.10443	-1.45853	0.5307	-2.74831	0.00599039	0.153892
LILRB1	289.877	0.571096	0.207869	2.74738	0.0060074	0.1541
CYP26B1	155.491	0.564138	0.205424	2.74622	0.00602868	0.154322
GYG2	435.828	-0.494422	0.18001	-2.74663	0.00602114	0.154322
SYT5	156.524	-0.857338	0.312198	-2.74613	0.00603027	0.154322
MLC1	40.1896	-0.827922	0.301544	-2.74561	0.00603978	0.154444
RP11-57A19.2	8.41522	-0.737827	0.268764	-2.74526	0.00604628	0.154489
LCE1E	1.106	-2.35251	0.85716	-2.74454	0.00605959	0.154707
FOXP1-AS1	1.48849	0.816748	0.297633	2.74415	0.00606682	0.15477
HSPB8	1046.15	0.595943	0.217191	2.74387	0.00607194	0.15478
TUSC8	4.6311	-1.18814	0.433164	-2.74293	0.00608931	0.155101
LGI2	342.528	0.609179	0.222221	2.74132	0.0061192	0.155461
TRAV26-2	2.90929	1.0339	0.377148	2.74135	0.00611866	0.155461
FBXL19-AS1	98.7349	-0.397298	0.144939	-2.74114	0.00612256	0.155461
RP11-532F6.3	43.3839	0.530852	0.193607	2.74191	0.00610839	0.155461
CCSER2	1837.77	0.235271	0.0858617	2.74011	0.00614183	0.155525
GABRG2	34.6198	-1.28001	0.467141	-2.7401	0.00614212	0.155525
KRT6A	3948.85	-1.39768	0.510106	-2.73999	0.00614419	0.155525
RP11-416I2.1	27.4278	-0.672809	0.24549	-2.74067	0.00613132	0.155525
CTD-2328D6.1	14.6488	-0.837827	0.305903	-2.73887	0.00616514	0.155934
NEU4	28.7503	-0.949707	0.346858	-2.73802	0.00618097	0.156213
SYT4	349.975	-1.08395	0.396289	-2.73526	0.00623302	0.157218
CACNA1A	421.174	-0.792069	0.289589	-2.73515	0.00623521	0.157218
TEX19	1.59679	-1.58107	0.577957	-2.73562	0.00622633	0.157218
RP11-465B22.3	187.85	-0.638116	0.233377	-2.73428	0.00625177	0.157514
SPA17	408.201	-0.330258	0.120822	-2.73342	0.00626798	0.15763
CSPG5	58.9781	-0.579986	0.212198	-2.73322	0.00627176	0.15763
CARD8-AS1	149.175	0.408956	0.149608	2.73352	0.00626616	0.15763
AC004932.1	8.1028	-0.538152	0.196908	-2.73302	0.00627574	0.15763
CCL23	42.2748	0.799966	0.29275	2.73259	0.00628376	0.157709
SEC14L3	2.54658	-1.0447	0.382676	-2.72999	0.00633363	0.157986
GGA2	3848.7	0.244419	0.0894978	2.73101	0.00631411	0.157986
NCKAP1L	1545.92	0.584942	0.2142	2.73082	0.00631769	0.157986
ADSSL1	384.749	-0.489649	0.179312	-2.73071	0.00631982	0.157986
LINC00184	6.1588	-0.775275	0.283927	-2.73054	0.00632305	0.157986
AC010086.1	0.929192	2.10086	0.76952	2.73009	0.0063317	0.157986
USP30-AS1	44.8078	0.559953	0.204989	2.73162	0.00630241	0.157986
AC079610.1	1.1243	-1.19978	0.439406	-2.73047	0.00632446	0.157986
GRK6	2072.08	0.220949	0.0809469	2.72955	0.00634212	0.158077
KCNC1	32.5	-0.979053	0.358734	-2.72919	0.00634899	0.158127
RP11-503C24.6	23.2287	-0.941905	0.345197	-2.7286	0.00636032	0.15826
RP5-1063M23.1	3.81517	0.999013	0.366152	2.72841	0.00636402	0.15826
AGPAT6	3776.74	-0.205046	0.0751643	-2.72797	0.00637259	0.158351
IPCEF1	250.056	0.557645	0.20445	2.72754	0.00638084	0.158436
MIR6829	1.16715	-1.20062	0.440618	-2.72486	0.00643283	0.159605
RP11-627G23.1	185.744	-0.954531	0.350438	-2.72382	0.00645316	0.159987
SLC28A2	66.2275	-1.05248	0.386464	-2.72336	0.00646209	0.160087
RP11-255P5.3	1.47436	-1.34313	0.493332	-2.72256	0.00647782	0.160354
SERPINC1	23.6513	1.09545	0.402533	2.7214	0.00650055	0.16069
C6orf48	3978.12	0.282179	0.1037	2.72112	0.00650619	0.16069
RP11-343C2.7	0.923942	1.35991	0.49973	2.72129	0.00650286	0.16069
ZP2	1.4123	-1.35006	0.496301	-2.72024	0.00652347	0.160995
EEF1A1P14	10.4371	0.446165	0.164036	2.71993	0.00652964	0.161025
KRT81	174.766	-1.08254	0.398156	-2.71888	0.00655032	0.161256
RP11-80I3.1	3.19249	-1.15186	0.423678	-2.71871	0.0065537	0.161256
RP11-524N5.1	1.18348	0.989958	0.364129	2.7187	0.00655388	0.161256
CCR5	349.952	0.627946	0.231069	2.71757	0.00657635	0.161687
PCDH15	2.22679	1.19334	0.439342	2.7162	0.00660368	0.162236
TRBV13	3.5482	0.86335	0.317897	2.71582	0.00661117	0.162298
GRAMD1B	1688.34	-0.597807	0.220145	-2.71551	0.00661738	0.162328
CLEC4C	3.32185	1.18124	0.435045	2.71522	0.00662316	0.162347
TRAV38-1	2.00918	1.09345	0.402906	2.71392	0.00664923	0.162864
AL122127.2	8.02013	1.63541	0.602735	2.71331	0.00666147	0.163041
ARG2	160.856	-0.562707	0.207434	-2.7127	0.00667372	0.163095
RP11-203J24.9	29.3736	0.535779	0.19749	2.71294	0.00666896	0.163095
PLXNA3	3120.09	-0.349986	0.129036	-2.71231	0.0066816	0.163153
EIF2AK3	1117.16	0.264048	0.0973597	2.71209	0.00668609	0.163153
AC112497.1	64.3486	-0.305153	0.112535	-2.71162	0.00669556	0.163261
RPL21P131	1.95103	0.769855	0.283974	2.71101	0.0067079	0.16344
ALDH8A1	23.8447	-0.547727	0.202091	-2.7103	0.00672224	0.163667
CR1L	5.41852	0.709454	0.261808	2.70982	0.00673193	0.16378
KCNF1	71.2576	-0.73934	0.272947	-2.70873	0.00675412	0.164117
GPR155	456.939	0.410897	0.151699	2.70864	0.00675586	0.164117
RPL4P1	4.56976	0.726867	0.268407	2.70808	0.00676743	0.164276
DACH2	28.441	-0.978048	0.361248	-2.70742	0.00678093	0.164463
NUS1P2	5.28669	-1.09001	0.402635	-2.7072	0.00678526	0.164463
PRDM8	319.107	0.548563	0.202681	2.70654	0.00679887	0.164522
LINC01281	8.15305	1.03423	0.382088	2.70679	0.00679381	0.164522
RP11-734K23.9	0.814615	-1.15824	0.427972	-2.70634	0.00680285	0.164522
CTD-2369P2.10	13.6497	-0.614025	0.227075	-2.70406	0.00684983	0.16529
ZNF334	358.374	-0.495994	0.183417	-2.70419	0.00684716	0.16529
RP11-382J24.2	2.19917	0.579812	0.214412	2.70419	0.00684708	0.16529
CTB-58E17.5	42.4115	-0.440121	0.162786	-2.70368	0.00685763	0.165355
AC000089.3	49.2389	0.366769	0.13569	2.70299	0.00687195	0.165578
RPL5P9	4.22236	0.545506	0.201852	2.7025	0.00688202	0.165698
KDM2B	1155.65	0.18819	0.0696563	2.70169	0.00689882	0.165859
SERPINB9	1357.38	0.440867	0.163182	2.70169	0.0068989	0.165859
AMPH	272.39	-0.63584	0.235389	-2.70123	0.00690843	0.165966
RP11-662M24.2	2.0766	-1.60307	0.593808	-2.69965	0.00694135	0.166633
RP1-102E24.8	51.2878	-0.515824	0.191151	-2.69852	0.00696492	0.167076
TOMM20P2	5.15116	0.695803	0.257916	2.69779	0.00698019	0.167319
RND2	100.618	-0.623415	0.231172	-2.69676	0.00700179	0.167467
NGF	31.7247	0.575768	0.21347	2.69719	0.00699281	0.167467
HCG22	3.59698	0.99691	0.369654	2.69687	0.00699939	0.167467
GABRG3	2.06266	1.1399	0.422912	2.69537	0.00703111	0.168045
PHGDH	1816.49	0.597593	0.221763	2.69473	0.00704451	0.168241
ANGPTL1	378.466	0.752321	0.279408	2.69255	0.00709075	0.16899
BPIFA2	4.03219	-1.45705	0.541142	-2.69255	0.00709073	0.16899
PLA2G7	468.246	0.642293	0.238547	2.69252	0.00709143	0.16899
HOXB2	960.585	-0.515924	0.191767	-2.69036	0.0071374	0.169961
CLEC10A	270.168	0.724619	0.269425	2.6895	0.00715599	0.17014
RPL13AP25	267.867	0.379834	0.141221	2.68964	0.007153	0.17014
CCDC171	131.06	0.299183	0.111253	2.68922	0.00716195	0.17014
LINC01395	1.21124	1.15456	0.429357	2.68904	0.00716584	0.17014
SLC38A4	295.39	-0.875222	0.32575	-2.68679	0.00721422	0.170563
ESPNL	57.7851	0.768417	0.285985	2.68692	0.00721152	0.170563
NXF3	340.485	-1.09211	0.406349	-2.68762	0.00719629	0.170563
WIF1	16.3827	-1.1909	0.443202	-2.68704	0.00720889	0.170563
LYSMD1	418.854	-0.170931	0.0636202	-2.68675	0.00721509	0.170563
RP11-429E11.3	1.22134	1.08431	0.403426	2.68776	0.00719335	0.170563
RP11-556K13.1	74.9757	0.615109	0.229019	2.68584	0.0072348	0.170905
KCNG2	11.8813	0.807251	0.300611	2.68537	0.00724506	0.171023
RP11-536G4.2	1.83818	-1.33427	0.497091	-2.68415	0.00727153	0.171524
TTC30A	505.108	-0.32308	0.120395	-2.6835	0.00728566	0.171609
CTD-3035K23.6	1.97735	-0.868953	0.323811	-2.68352	0.00728514	0.171609
RP11-385D13.1	13.34	-0.743149	0.276966	-2.68318	0.00729257	0.171647
CLCA3P	3.81933	0.676024	0.252031	2.68231	0.00731165	0.171848
ASB16	81.3652	-0.551543	0.205618	-2.68237	0.00731015	0.171848
LRP11	2399.33	-0.307729	0.11474	-2.68198	0.00731885	0.171893
C15orf27	73.0098	0.431715	0.161064	2.68039	0.00735368	0.172586
ZDHHC22	13.3065	-1.04268	0.389089	-2.67979	0.00736675	0.172656
CYP4F24P	24.9933	-1.26417	0.471744	-2.67977	0.00736727	0.172656
RP11-4K3__A.5	11.6182	-0.65536	0.244694	-2.67828	0.00740003	0.173299
CRB2	15.4749	0.830591	0.310163	2.67792	0.00740815	0.173365
ST8SIA1	119.14	0.614742	0.229613	2.6773	0.00742181	0.173487
CPB1	200745	1.82987	0.683868	2.67576	0.00745604	0.173487
LCE3D	1.40725	-2.19297	0.819254	-2.67679	0.00743315	0.173487
MYRFL	36.7456	-0.754998	0.28215	-2.67588	0.00745337	0.173487
PDE7B	205.878	0.516365	0.192969	2.6759	0.00745295	0.173487
RP11-21L23.4	1.19213	-1.13707	0.424824	-2.67656	0.00743817	0.173487
CTD-2017C7.1	4.20219	0.526163	0.196641	2.67576	0.00745603	0.173487
CTB-181H17.1	1.61168	-0.832466	0.311059	-2.67623	0.00744558	0.173487
SCNN1G	168.448	-1.08185	0.404534	-2.67431	0.00748828	0.173865
FOXD4	18.7768	-0.672307	0.251386	-2.6744	0.00748635	0.173865
RPSAP58	513.868	0.567513	0.212172	2.67479	0.00747771	0.173865
CTH	134.56	0.439951	0.164546	2.67373	0.00750117	0.173916
NPY6R	7.97668	0.89886	0.336153	2.67396	0.00749608	0.173916
ACSM6	4.15271	0.93828	0.35103	2.67294	0.00751905	0.174207
RS1	5.96158	-0.80394	0.300799	-2.67268	0.00752472	0.174214
LINC00907	7.64578	-0.62965	0.235609	-2.67244	0.00753023	0.174218
KRTAP5-5	6.28594	-1.15594	0.432618	-2.67196	0.00754087	0.17434
RNF122	526.893	0.390087	0.146036	2.67117	0.00755871	0.174628
TRAV8-1	4.30651	0.942378	0.352894	2.67043	0.00757544	0.174891
ETNPPL	7.22994	-1.05229	0.394127	-2.66992	0.00758686	0.17503
RP11-276H19.2	9.85803	-1.09677	0.410827	-2.66966	0.00759275	0.175042
CTD-2207A17.1	0.832471	-2.30418	0.863281	-2.6691	0.00760552	0.175212
NME2	33.9978	0.488865	0.183183	2.66873	0.00761377	0.175278
LINC01588	97.4153	0.456226	0.170974	2.66839	0.00762149	0.175281
RP11-342K6.4	7.17353	-0.838604	0.314289	-2.66825	0.00762464	0.175281
FILIP1	283.4	0.553585	0.207539	2.66738	0.0076445	0.175366
CUTC	559.03	0.197612	0.0740815	2.66749	0.00764196	0.175366
FCRL5	222.212	0.979845	0.367333	2.66745	0.00764282	0.175366
PRB2	6.10183	-1.37356	0.515207	-2.66604	0.00767515	0.175945
TESK2	221.002	0.287956	0.108029	2.66553	0.00768663	0.176084
P2RY14	89.0651	0.69173	0.259625	2.66434	0.0077139	0.176584
CYP3A4	73.3973	1.06526	0.400012	2.66306	0.00774335	0.177134
LINC01122	13.2049	-0.703423	0.264168	-2.66279	0.00774961	0.177153
RP11-1070N10.3	9.91847	0.844311	0.317156	2.66213	0.00776481	0.177376
SPI1	1340.56	0.494979	0.185997	2.66122	0.0077859	0.177733
TCF7	1087.34	0.509552	0.191514	2.66065	0.00779905	0.177831
RP11-713P17.5	2.03671	-1.49994	0.56377	-2.66056	0.00780113	0.177831
GAL3ST2	11.4172	-1.07369	0.403625	-2.66012	0.00781133	0.177849
CTA-253N17.1	15.4077	0.319903	0.120262	2.66005	0.00781285	0.177849
HS3ST3B1	355.357	0.479855	0.180475	2.65885	0.00784078	0.17836
CTD-2516F10.2	87.3533	0.413853	0.155672	2.65848	0.0078493	0.178429
RP11-131H24.4	2.53171	1.13948	0.428682	2.6581	0.00785817	0.178506
ADGB	2.32511	-1.26594	0.476556	-2.65642	0.00789741	0.178525
C20orf195	102.908	-0.698498	0.262833	-2.65758	0.00787046	0.178525
MYRIP	141.873	0.717127	0.269922	2.65679	0.00788883	0.178525
EEF1A1P5	909.14	0.593784	0.223432	2.65756	0.00787085	0.178525
RP11-319F12.2	1.00891	-2.22091	0.8358	-2.65723	0.0078786	0.178525
LLNLR-249E10.1	3.10202	-1.18892	0.447545	-2.65654	0.00789473	0.178525
AC145343.1	4.74756	0.610027	0.229619	2.65669	0.00789115	0.178525
RP11-330A16.1	1.469	1.20806	0.454861	2.6559	0.00790981	0.178682
BCAM	7077.48	-0.643269	0.242263	-2.65525	0.00792502	0.178901
HES5	5.1448	-0.897265	0.338055	-2.6542	0.00794972	0.179334
SELE	248.555	0.886903	0.334481	2.65158	0.00801156	0.180221
PRSS3	4828.77	0.858608	0.323836	2.65137	0.00801671	0.180221
ARHGAP36	9.99033	-1.11263	0.419568	-2.65185	0.0080051	0.180221
RP11-4K16.2	12.7481	-0.748645	0.282288	-2.65206	0.00800016	0.180221
RP11-60L3.3	2.63839	-1.20419	0.45414	-2.65158	0.00801157	0.180221
PCDHA5	19.713	-0.770308	0.290559	-2.65112	0.00802245	0.180225
TRAF1	893.147	0.367569	0.138684	2.65039	0.00803978	0.180366
HSF5	5.30842	0.894537	0.33749	2.65056	0.0080359	0.180366
RP11-91H12.1	3.39449	-1.27119	0.479676	-2.6501	0.00804689	0.180401
AKAP2	30.4542	0.598497	0.225897	2.64943	0.00806279	0.180633
ZP1	17.4495	-0.764665	0.288659	-2.64902	0.00807249	0.180726
CHRNE	56.0436	0.534622	0.201884	2.64816	0.00809306	0.181062
POTEKP	4.71799	-0.880464	0.332563	-2.64751	0.0081086	0.181183
MCF2L-AS1	65.9414	-0.530357	0.200326	-2.64747	0.00810958	0.181183
CLEC4G	16.2941	0.894086	0.337813	2.64669	0.00812835	0.181478
RP11-147L13.8	16.9122	0.592536	0.223944	2.64591	0.00814713	0.181772
FLVCR1	781.577	-0.389002	0.147036	-2.64562	0.00815406	0.181802
LINC01021	6.82504	1.26179	0.477159	2.64439	0.0081839	0.182218
RP4-587D13.1	3.72996	-1.09615	0.414489	-2.64459	0.0081791	0.182218
JPX	692.694	-0.225501	0.0853082	-2.64336	0.00820865	0.182644
RP11-1094M14.5	16.0192	0.64198	0.242893	2.64306	0.00821613	0.182685
GIPR	847.335	-0.675464	0.255637	-2.64228	0.00823496	0.182979
SNTG1	17.8173	-0.961536	0.364166	-2.64038	0.00828136	0.183259
CD226	122.944	0.555159	0.210209	2.64098	0.00826668	0.183259
PDGFA	2139.04	-0.338466	0.128184	-2.64047	0.00827912	0.183259
PHGR1	457.501	-1.21771	0.461101	-2.64088	0.0082692	0.183259
RP11-586D19.2	1.98244	-1.51474	0.573608	-2.64073	0.00827284	0.183259
RP11-109P11.1	0.868906	-1.37096	0.519055	-2.64126	0.00825973	0.183259
PCDHA1	14.9102	-0.881198	0.333902	-2.63909	0.00831288	0.183832
PRSS41	13.0595	-1.29612	0.491272	-2.63829	0.00833247	0.18414
PPP2R5C	5085.86	0.176995	0.0671213	2.63694	0.00836575	0.184651
HMGB3P7	6.88416	-0.695447	0.263737	-2.63689	0.00836691	0.184651
RP11-626H12.3	2.13741	-1.13499	0.430469	-2.63663	0.00837336	0.184668
CBFA2T3	439.531	0.64148	0.243385	2.63566	0.00839727	0.184945
TPT1P6	7.74576	0.432539	0.164096	2.63589	0.00839172	0.184945
IRF8	1669.87	0.566701	0.215104	2.63454	0.00842501	0.18543
CTD-2171N6.1	44.8175	-1.04583	0.397046	-2.63402	0.00843797	0.18559
GZMH	112.525	0.654017	0.248511	2.63174	0.00849495	0.186717
PDCD4	4495.86	0.343575	0.130593	2.63089	0.00851611	0.187056
LINC00165	3.37075	-1.24746	0.474227	-2.63052	0.00852546	0.187135
AC007349.4	11.1151	1.33695	0.508297	2.63026	0.00853199	0.187152
ASNSP1	0.962832	1.8349	0.698052	2.6286	0.00857365	0.187939
PNMAL1	860.083	-0.712675	0.271287	-2.62702	0.00861368	0.188689
MIR6774	1.38546	1.03595	0.39439	2.62673	0.00862108	0.188725
AC024937.6	18.7272	-0.575073	0.219132	-2.62433	0.00868201	0.189931
RP11-544A12.4	3.59523	-0.814571	0.310498	-2.62343	0.00870488	0.190303
RP11-308D16.2	116.901	-0.375283	0.143097	-2.62258	0.0087268	0.190654
RBP2	30.4856	-0.956748	0.364883	-2.62207	0.00873971	0.190663
LPAR3	52.582	0.876923	0.334454	2.62196	0.00874261	0.190663
RP11-187C18.4	3.317	-0.802469	0.306067	-2.62187	0.00874476	0.190663
ATP5A1P3	3.01895	0.613499	0.234053	2.6212	0.00876214	0.190914
CATSPERG	108.567	-0.423043	0.161427	-2.62064	0.00877648	0.191098
CFAP70	178.122	-0.620341	0.236812	-2.61956	0.00880445	0.191579
SMC3	2519.51	0.21033	0.080305	2.61914	0.0088151	0.191683
PIGC	1624.35	-0.219141	0.0836851	-2.61864	0.00882812	0.19171
POTEI	2.5357	-1.06841	0.407997	-2.61868	0.00882712	0.19171
EIF3KP1	4.16989	-0.900966	0.344094	-2.61837	0.00883497	0.191731
ITPKB	1828.64	0.334692	0.127886	2.6171	0.00886792	0.192189
CDC42BPG	1864.74	-0.370961	0.141734	-2.6173	0.00886278	0.192189
CTB-60B18.18	14.7961	-1.01989	0.389834	-2.61623	0.00889077	0.192556
TCEAL2	239.335	-1.00554	0.384419	-2.61573	0.00890368	0.192573
FXYD7	18.7147	0.798629	0.305306	2.61583	0.00890111	0.192573
RP11-511B23.1	3.44011	1.02273	0.391023	2.61552	0.00890929	0.192573
FTH1P10	10.8502	0.499102	0.190856	2.61508	0.00892077	0.192693
TRBJ2-2P	6.52733	0.974779	0.372827	2.61456	0.00893426	0.192857
DUSP5P1	11.7659	-0.786193	0.300752	-2.61409	0.00894656	0.192994
JSRP1	175.938	-0.738	0.282372	-2.61357	0.00896012	0.193159
IL37	10.8117	0.873564	0.334424	2.61214	0.00899762	0.193839
RP11-714M23.2	75.55	-1.10904	0.424711	-2.61129	0.0090202	0.194197
IL2	3.09103	1.01738	0.389676	2.61082	0.0090325	0.194333
EIF3LP1	0.817511	0.830585	0.318321	2.60927	0.00907363	0.195089
MYB	179.693	-0.60169	0.230637	-2.60881	0.00908569	0.195193
IGFN1	144.302	0.865632	0.331834	2.60863	0.00909048	0.195193
KSR1	1265.01	0.348434	0.133617	2.60772	0.00911485	0.195344
SPTBN4	216.196	-0.691223	0.265071	-2.60769	0.00911549	0.195344
RP11-164H13.1	17.7463	1.98985	0.763058	2.60773	0.00911446	0.195344
UBE2R2-AS1	7.47794	0.649501	0.249096	2.60744	0.00912229	0.195361
FBN3	14.8338	-1.06704	0.40936	-2.60661	0.00914426	0.195454
CCR8	21.4471	0.707488	0.271393	2.60687	0.00913735	0.195454
NAT8B	16.7747	-0.772566	0.296414	-2.60637	0.00915066	0.195454
CNN2P1	5.56133	-0.650479	0.249564	-2.60647	0.00914821	0.195454
EFCAB12	74.1677	-0.556601	0.213589	-2.60595	0.00916206	0.195569
GPR98	195.073	-0.916415	0.351884	-2.60431	0.00920599	0.196378
SLC7A8	3335.87	-0.583056	0.223991	-2.60303	0.0092403	0.196715
MAP3K19	6.23012	-0.809969	0.311189	-2.60282	0.00924594	0.196715
AC099684.1	3.49994	-1.17468	0.451278	-2.603	0.00924112	0.196715
ELFN1-AS1	33.416	-1.05074	0.40369	-2.60284	0.00924556	0.196715
RP5-984P4.4	3.22268	-1.47939	0.568524	-2.60216	0.00926398	0.19697
AC246787.1	4.75234	1.30985	0.503602	2.60096	0.00929633	0.197529
CGNL1	1366.65	0.456318	0.175557	2.59925	0.00934267	0.198039
USP27X-AS1	81.6238	-0.427975	0.164647	-2.59935	0.00933996	0.198039
RP13-494C23.1	2.08072	0.814548	0.313387	2.59918	0.00934468	0.198039
AC034243.1	15.1938	1.0061	0.387062	2.59931	0.00934101	0.198039
GHSR	5.45852	-1.13644	0.437433	-2.59797	0.00937775	0.198482
NAP1L1P3	5.8912	0.383915	0.14777	2.59806	0.00937522	0.198482
TIGD4	32.8999	-0.470806	0.181264	-2.59735	0.00939473	0.198583
TTC25	122.989	-0.574046	0.221005	-2.59744	0.00939228	0.198583
PRSS1	126134	2.01052	0.774252	2.59672	0.00941192	0.198688
RP11-203B7.2	4.97835	1.49231	0.574688	2.59673	0.00941157	0.198688
CYB561A3	1595.51	0.20836	0.0802705	2.59573	0.00943911	0.199133
ARHGAP4	1981.21	0.551949	0.212707	2.59487	0.00946255	0.199453
RP11-612B6.2	16.2704	0.369608	0.142446	2.59473	0.00946653	0.199453
TTR	26968.2	-1.2034	0.463833	-2.59447	0.00947369	0.199474
RNF125	380.493	0.404118	0.155852	2.59296	0.00951545	0.200095
HNRNPA1P28	1.21577	0.758335	0.292442	2.59311	0.00951122	0.200095
TBC1D2	1842.46	0.422841	0.163208	2.59081	0.00957508	0.200959
RPS15AP24	2.73084	0.538003	0.207649	2.59092	0.0095719	0.200959
RP13-923O23.6	1.04642	-1.00706	0.388649	-2.59117	0.00956504	0.200959
URGCP	2498.73	-0.170176	0.0657093	-2.58983	0.00960232	0.201401
MYADML2	8.93112	-1.05015	0.405538	-2.58953	0.00961081	0.20145
LINC01573	31.2916	-0.642272	0.24805	-2.58928	0.00961758	0.201462
TNFRSF4	208.447	0.475624	0.183741	2.58855	0.009638	0.20176
SAMSN1	511.235	0.575544	0.222374	2.58818	0.00964844	0.201848
PNPLA4	726.343	-0.321156	0.124111	-2.58765	0.00966335	0.201901
RP11-619A14.2	5.04582	-1.27588	0.493058	-2.5877	0.00966199	0.201901
NPW	31.0964	-0.886875	0.342824	-2.58697	0.00968252	0.202171
RP11-509J21.2	0.945193	-1.26982	0.49093	-2.58656	0.00969389	0.202279
RP11-89C3.3	3.20876	0.661688	0.255866	2.58607	0.00970762	0.202436
CHADL	166.859	-0.502944	0.194499	-2.58585	0.00971402	0.20244
SRRM4	5.51456	-1.06146	0.410559	-2.58539	0.00972679	0.202576
CD80	61.9235	0.584338	0.226067	2.5848	0.00974341	0.202792
LINC00866	4.11334	-0.65677	0.254145	-2.58423	0.00975968	0.203001
LOXHD1	19.7489	0.497495	0.192557	2.58362	0.00977704	0.203202
RP11-666A20.3	1.09001	-1.81396	0.702148	-2.58345	0.00978182	0.203202
APLP1	1754.27	-0.782771	0.30321	-2.58162	0.00983385	0.204026
CEL	39200.8	1.612	0.624416	2.58161	0.00983403	0.204026
CYP4F8	5.87654	-0.996817	0.386267	-2.58064	0.00986167	0.20447
RBBP8P1	0.971613	0.928568	0.359892	2.58013	0.00987623	0.204511
RP11-831F12.2	0.850912	-1.07124	0.415175	-2.58022	0.00987383	0.204511
EIF3L	5760.8	0.273007	0.10586	2.57895	0.00991004	0.20482
MTUS2	189.968	-0.861878	0.334154	-2.57928	0.00990059	0.20482
PCDH9	227.8	0.601375	0.233174	2.57909	0.00990624	0.20482
HOXB5	523.697	-0.560519	0.217387	-2.57843	0.00992494	0.204924
CLPS	22328.8	1.78873	0.693802	2.57816	0.00993278	0.204924
IGHM	16921.8	0.953309	0.369769	2.57812	0.00993396	0.204924
CH17-340M24.3	177.315	-0.347682	0.134908	-2.57718	0.00996091	0.20535
MTND4P24	10.8006	-1.11392	0.432361	-2.57637	0.00998448	0.205576
RP11-703I16.3	13.8631	-0.870136	0.337734	-2.57639	0.00998373	0.205576
CDH10	51.5281	-1.0145	0.393872	-2.57571	0.0100034	0.205705
RP11-681L4.1	1.75664	-1.28224	0.497805	-2.57579	0.0100012	0.205705
RP11-121A8.1	17.5075	0.547762	0.212708	2.57519	0.0100186	0.205886
NUPR1	3705.96	0.513865	0.199639	2.57397	0.0100539	0.206084
RP4-539M6.14	9.10803	-0.929933	0.361373	-2.57333	0.0100725	0.206084
GDF3	7.98314	0.621992	0.241621	2.57425	0.0100459	0.206084
CELA2B	5127.98	1.66186	0.645649	2.57394	0.0100549	0.206084
RNF224	37.3083	-0.645589	0.250857	-2.57353	0.0100666	0.206084
RP11-304F15.4	2.78857	-1.1291	0.438716	-2.57365	0.0100633	0.206084
RP1-170O19.24	0.776819	-1.80035	0.69929	-2.57454	0.0100373	0.206084
RP13-685P2.7	0.909547	-1.21066	0.470613	-2.57253	0.0100959	0.206433
SCN2A	115.025	0.773444	0.300857	2.5708	0.0101464	0.20697
HMGCLL1	107.643	-0.90655	0.352587	-2.57114	0.0101364	0.20697
RP11-146I2.1	1.93307	1.15806	0.45046	2.57085	0.010145	0.20697
CTD-2184D3.7	3.15387	0.586228	0.228037	2.57076	0.0101476	0.20697
TRBJ2-2	2.67091	0.926353	0.360387	2.57044	0.0101569	0.207031
TP53AIP1	11.6991	-0.747717	0.290915	-2.57022	0.0101633	0.207032
CYP4F32P	3.45877	-1.40009	0.545127	-2.56838	0.0102175	0.207664
CFHR1	9.01848	1.09508	0.426362	2.56844	0.0102158	0.207664
CTD-2525I3.3	1.41603	-1.0007	0.389546	-2.5689	0.0102023	0.207664
AC025811.3	5.07538	1.42762	0.555863	2.5683	0.0102199	0.207664
ZNF483	74.5448	-0.640464	0.249539	-2.56659	0.0102705	0.208561
WDR93	26.8376	-0.456341	0.17783	-2.56617	0.0102828	0.208683
AC092620.3	2.11914	-0.809858	0.315696	-2.56531	0.0103083	0.209069
LPO	10.4114	-0.76851	0.299622	-2.56493	0.0103195	0.209167
ADORA2B	377.362	-0.532984	0.207833	-2.56448	0.0103332	0.209312
WAC	5641.4	0.137675	0.0536941	2.56405	0.0103458	0.209355
ST8SIA5	17.73	-0.731304	0.285263	-2.56361	0.0103589	0.209355
HAP1	108.548	-0.831584	0.324389	-2.56354	0.010361	0.209355
RP11-165J3.6	23.0388	-0.467216	0.182248	-2.56364	0.0103582	0.209355
THEMIS2	1728.75	0.460281	0.179578	2.56313	0.0103733	0.209377
LILRA6	111.33	0.586654	0.228887	2.56308	0.0103749	0.209377
NLRP4	5.76131	1.52044	0.593339	2.56251	0.0103917	0.209586
RPS3AP26	56.3158	0.451959	0.176417	2.56189	0.0104105	0.209705
AMY2B	2471.25	1.03048	0.402221	2.56198	0.0104078	0.209705
LRRC74A	5.73707	0.642659	0.250951	2.56089	0.0104403	0.209746
ZNF419	372.244	-0.2557	0.0998484	-2.56088	0.0104407	0.209746
RXRG	92.2745	-0.929404	0.362982	-2.56047	0.010453	0.209746
RIIAD1	36.1725	-0.842797	0.329204	-2.5601	0.0104641	0.209746
SMOC1	1088.89	-0.996765	0.389333	-2.56019	0.0104616	0.209746
CTD-2083E4.6	6.06888	-0.669579	0.261397	-2.56154	0.0104209	0.209746
CTD-2587H24.10	19.8888	-0.719106	0.280888	-2.56012	0.0104636	0.209746
AC006272.2	3.11716	0.579602	0.226394	2.56015	0.0104627	0.209746
SLC5A2	44.1988	-0.505832	0.197599	-2.55989	0.0104706	0.209747
TTLL9	27.707	-0.608087	0.237691	-2.55831	0.0105184	0.209982
CD1B	17.0817	0.82103	0.320931	2.55828	0.0105191	0.209982
ELAVL4	138.94	-0.828113	0.323761	-2.55779	0.010534	0.209982
OR1N2	2.1398	-3.53066	1.38023	-2.55802	0.010527	0.209982
CCL19	1558.65	1.00154	0.391503	2.55819	0.0105218	0.209982
PTPRT	123.957	-0.820552	0.320796	-2.55786	0.0105317	0.209982
TRGV4	5.35793	0.759072	0.29665	2.55882	0.0105029	0.209982
RP11-568A7.2	2.08649	-1.39174	0.543988	-2.55841	0.0105153	0.209982
HIST2H3D	3.38802	-0.825309	0.322707	-2.55745	0.0105441	0.210057
CXCL5	6496.92	-1.08142	0.422892	-2.55721	0.0105516	0.210076
PDE3B	687.888	0.60397	0.236268	2.55629	0.0105794	0.210244
AP002954.4	6.67256	0.668727	0.261579	2.5565	0.0105731	0.210244
SCRT1	23.8362	-0.896681	0.350719	-2.55669	0.0105673	0.210244
CTD-2020K17.4	54.4096	-0.597314	0.233719	-2.5557	0.0105975	0.21046
RP3-406A7.7	81.552	-0.495062	0.193723	-2.55551	0.0106032	0.21046
HMX1	1.4479	-1.6622	0.650702	-2.55448	0.0106348	0.210959
GTSF1L	1.83121	1.01389	0.397232	2.55238	0.0106989	0.211973
LINC00384	1.31177	0.889666	0.348539	2.55256	0.0106934	0.211973
RUNDC3A	289.262	-0.758629	0.297544	-2.54963	0.0107836	0.213294
KIAA1045	31.3811	0.730058	0.286377	2.54929	0.0107944	0.213294
SRRM3	444.691	-0.51399	0.201631	-2.54916	0.0107983	0.213294
RP11-745C15.2	1.39173	-1.33364	0.523168	-2.54916	0.0107984	0.213294
RP11-282K24.3	10.8678	-0.535352	0.209949	-2.54991	0.0107751	0.213294
RP11-120K24.4	7.22531	-0.809015	0.317396	-2.54892	0.0108058	0.213312
ARHGAP19-SLIT1	2.08307	-1.24567	0.488804	-2.54842	0.0108214	0.213489
AC012354.6	13.8255	-1.29186	0.50703	-2.5479	0.0108375	0.213677
KIF3A	812.359	-0.384349	0.150882	-2.54735	0.0108543	0.213881
NKX6-2	25.3291	1.25667	0.493819	2.5448	0.0109341	0.214813
SPATA17	86.6278	-0.466065	0.183129	-2.54501	0.0109274	0.214813
PXK	738.307	0.285457	0.112183	2.54457	0.0109413	0.214813
MANEA	608.596	0.352544	0.138504	2.54537	0.0109161	0.214813
LINC01197	53.1022	0.541703	0.212883	2.5446	0.0109403	0.214813
SMIM18	6.21062	-0.830038	0.326175	-2.54477	0.0109351	0.214813
RP11-253D19.1	1.10029	0.921687	0.362307	2.54394	0.010961	0.21507
FYN	2243.42	0.309466	0.121673	2.54342	0.0109775	0.215264
TCAM1P	7.85228	-0.991655	0.389996	-2.54273	0.010999	0.215557
TSPEAR-AS1	22.3655	-0.773005	0.30418	-2.54127	0.011045	0.216327
ANKRD13A	2146.1	0.203259	0.0800593	2.53886	0.0111214	0.216552
DRAM1	1369.16	0.282558	0.111347	2.53762	0.0111609	0.216552
RNF38	1647.88	0.268344	0.105719	2.53826	0.0111404	0.216552
ANKRD30A	0.94356	-1.89627	0.747197	-2.53785	0.0111537	0.216552
ATM	2192.35	0.296249	0.116656	2.53952	0.0111006	0.216552
GRIK4	17.4795	-0.605618	0.238415	-2.54018	0.0110794	0.216552
TTN	461.757	0.373658	0.147241	2.53773	0.0111574	0.216552
TTC8	876.609	-0.33094	0.130344	-2.53896	0.0111182	0.216552
BECN1P1	1.50501	-1.50716	0.593903	-2.53772	0.0111577	0.216552
CACNA1E	47.1769	-0.621029	0.24448	-2.54021	0.0110787	0.216552
RPL5P22	1.644	0.68095	0.268349	2.53756	0.0111629	0.216552
LINC01018	55.0215	-0.740091	0.291481	-2.53907	0.0111146	0.216552
RP11-96H17.1	21.6591	-0.810677	0.319243	-2.53938	0.011105	0.216552
RP11-473M20.16	19.7688	-0.438115	0.172534	-2.53929	0.0111077	0.216552
RP11-212I21.5	4.52142	0.98522	0.388129	2.53839	0.0111365	0.216552
RP11-89H19.2	49.5479	-0.59376	0.233783	-2.53979	0.0110919	0.216552
PHF21B	30.6067	-0.777364	0.306414	-2.53697	0.0111816	0.216785
C10orf128	465.001	0.448622	0.176869	2.53647	0.0111976	0.216873
PCSK6-AS1	1.03711	-1.38354	0.545473	-2.53641	0.0111994	0.216873
AC087650.1	1.14989	0.750337	0.295894	2.53583	0.0112181	0.217106
TRBV9	10.7776	0.800416	0.315688	2.53547	0.0112298	0.217203
ALDH1B1	2344.88	0.42876	0.16914	2.53494	0.0112467	0.2174
AMICA1	955.447	0.536206	0.211606	2.53398	0.0112776	0.217506
C4orf47	51.5131	-0.613665	0.242198	-2.53374	0.0112854	0.217506
VSTM5	130.459	-0.549912	0.216986	-2.53433	0.0112663	0.217506
LINC00202-1	20.002	-0.607452	0.2397	-2.53422	0.0112698	0.217506
RP11-175K6.1	25.426	0.498656	0.196807	2.53373	0.0112856	0.217506
FAM200B	822.485	-0.236497	0.0933728	-2.53282	0.0113148	0.217811
HIST1H3I	1.1013	-1.17807	0.46511	-2.53289	0.0113128	0.217811
RP11-157E16.1	1.23522	-1.17836	0.465364	-2.53212	0.0113376	0.218121
PLA2G4E	8.79125	-0.853231	0.337	-2.53185	0.0113464	0.218162
RP11-342D11.2	4.34802	0.473941	0.187228	2.53137	0.0113619	0.218332
DDX25	43.8026	-0.84604	0.334311	-2.5307	0.0113836	0.218354
ARID5B	2576.67	0.352435	0.139247	2.53101	0.0113736	0.218354
DNAAF5	1515.47	-0.210237	0.083081	-2.5305	0.0113899	0.218354
RP11-734C14.2	4.46953	-0.896191	0.35412	-2.53075	0.0113818	0.218354
HCN1	16.6406	0.864744	0.341767	2.53021	0.0113994	0.218407
GAS8	903.624	-0.217717	0.0860702	-2.52953	0.0114215	0.218702
AC140481.8	2.92825	-1.40466	0.555352	-2.52932	0.0114284	0.218704
RNF166	907.407	0.291226	0.115182	2.52839	0.0114587	0.218708
TMEM196	58.1993	-1.06663	0.421809	-2.52869	0.0114487	0.218708
RP11-197K3.1	0.926663	0.941333	0.372253	2.52875	0.011447	0.218708
AC010226.4	30.9384	0.388437	0.153636	2.52828	0.0114621	0.218708
RNF126P1	5.44494	-0.820748	0.324569	-2.52873	0.0114475	0.218708
RSPH9	66.4305	-0.383216	0.151613	-2.52759	0.0114848	0.218884
SIRPG-AS1	3.64761	0.935105	0.369955	2.52762	0.011484	0.218884
PIM2	1206.52	0.409686	0.162142	2.5267	0.0115139	0.218925
HES6	456.062	-0.565125	0.223627	-2.52709	0.0115011	0.218925
PDCD4-AS1	76.2892	0.362733	0.143549	2.52689	0.0115077	0.218925
ADRA2B	73.8935	-0.500547	0.198101	-2.52673	0.011513	0.218925
IL33	751.951	0.616424	0.244051	2.5258	0.0115434	0.219103
RILPL2	1268.67	0.236797	0.0937502	2.52583	0.0115424	0.219103
RP5-875O13.7	10.6708	-0.93749	0.371151	-2.5259	0.0115403	0.219103
ACTL8	4.05029	-1.66865	0.66074	-2.52542	0.0115559	0.219213
APOA1	122.877	-1.15334	0.456764	-2.52502	0.0115693	0.2193
SLC39A8	1273.16	0.461111	0.182628	2.52487	0.011574	0.2193
GRM5	2.89638	-1.01654	0.402808	-2.52365	0.0116144	0.21981
RP11-455F5.3	55.148	-0.422263	0.167319	-2.5237	0.0116126	0.21981
ZGLP1	63.8906	-0.508806	0.201663	-2.52305	0.0116341	0.219926
SPATA20P1	14.8146	0.73695	0.292075	2.52315	0.0116308	0.219926
ASB5	2.35745	-1.22073	0.4839	-2.52269	0.0116463	0.220028
KIAA1257	58.4635	-0.612072	0.242737	-2.52154	0.0116842	0.220362
IDSP1	5.34204	-0.746178	0.295907	-2.52166	0.0116802	0.220362
AC079145.4	9.98441	-0.477493	0.189365	-2.52155	0.0116839	0.220362
AP2B1	12483.4	-0.180101	0.0714702	-2.51995	0.0117372	0.221199
UNC45B	5.20859	0.691616	0.274495	2.5196	0.011749	0.221199
C9orf24	47.5215	-0.774077	0.307199	-2.51979	0.0117425	0.221199
SIDT1	491.484	0.494095	0.196138	2.51912	0.0117648	0.221266
IDO2	9.9103	0.68061	0.270182	2.51908	0.0117662	0.221266
RSPH4A	32.795	-0.618359	0.245503	-2.51875	0.0117774	0.22134
VSTM2A	23.3517	-1.02286	0.406129	-2.51856	0.0117837	0.22134
UGT1A4	1.07678	1.42086	0.5642	2.51835	0.0117905	0.22134
CYP4Z2P	1.34317	-1.61889	0.642901	-2.5181	0.011799	0.221373
MUCL1	6.63181	-1.38566	0.550555	-2.51683	0.0118414	0.221913
RPL3P1	3.20925	0.607093	0.241198	2.51699	0.0118362	0.221913
CTD-2531D15.4	1.2378	0.863735	0.343214	2.51661	0.0118491	0.221928
CXCR6	204.749	0.607914	0.241582	2.51639	0.0118563	0.221936
CDV3	6910.08	0.176406	0.0701129	2.51603	0.0118685	0.222037
RP11-570L15.1	0.983719	1.0174	0.40443	2.51564	0.0118817	0.222156
MRS2	1047.52	0.197616	0.0786351	2.51307	0.0119684	0.223328
UCHL1	1292.98	-0.575628	0.229088	-2.5127	0.0119813	0.223328
SLAMF6	364.317	0.664822	0.264587	2.51268	0.0119819	0.223328
FAM87B	7.79627	0.4577	0.182164	2.51257	0.0119856	0.223328
TRBV24-1	5.70351	1.03573	0.412167	2.51289	0.0119746	0.223328
RP11-456H18.2	15.3281	0.719617	0.286392	2.5127	0.0119812	0.223328
CTC-308K20.1	22.7712	-0.447206	0.178007	-2.51229	0.0119949	0.223375
FAM103A2P	2.23323	-1.00001	0.398175	-2.51149	0.0120221	0.223753
BNIP3P16	1.7416	0.786282	0.313267	2.50994	0.0120751	0.224611
CETN2	2506.21	-0.253929	0.101203	-2.5091	0.012104	0.224634
TUBAP2	14.3498	0.358806	0.142981	2.50946	0.0120914	0.224634
CICP16	7.46946	-0.569159	0.226825	-2.50925	0.0120989	0.224634
HYDIN2	28.3924	-0.524079	0.208858	-2.50926	0.0120983	0.224634
ACSM2B	4.93018	0.891948	0.355564	2.50855	0.0121229	0.224857
HRASLS	19.6381	-0.69721	0.277963	-2.50828	0.012132	0.224898
CCDC3	1165.51	0.416744	0.166221	2.50718	0.01217	0.225212
AC020594.5	8.24447	-0.58151	0.231926	-2.50731	0.0121654	0.225212
RP11-114H7.1	1.16645	0.702424	0.280209	2.50678	0.0121835	0.225212
HERC2P10	4.77486	0.639629	0.255158	2.5068	0.0121829	0.225212
RP13-923O23.7	30.3633	-0.361111	0.144037	-2.50708	0.0121734	0.225212
SIGLEC1	900.74	0.638785	0.254873	2.50628	0.0122007	0.225402
KCTD4	4.80203	1.04596	0.417524	2.50514	0.0122403	0.226004
GPR173	289.482	-0.512518	0.204642	-2.50445	0.0122641	0.226315
TNFAIP8L2	215.874	0.48122	0.192216	2.50354	0.0122958	0.226772
LL09NC01-251B2.3	10.8028	-0.643669	0.257137	-2.50321	0.0123072	0.226854
MYH16	96.9787	-0.668515	0.26711	-2.50277	0.0123227	0.226877
ABHD17AP3	1.17044	0.708944	0.283252	2.50288	0.0123188	0.226877
CTD-2206N4.4	12.4168	-0.432215	0.172708	-2.50257	0.0123294	0.226877
CLEC3A	1.78278	-1.65074	0.659854	-2.50167	0.012361	0.227323
VWC2L	4.9758	-1.00091	0.400192	-2.50108	0.0123815	0.227323
KRTAP5-8	2.39689	-0.84764	0.338909	-2.50108	0.0123815	0.227323
IL12RB2	11.5577	0.635996	0.254277	2.5012	0.0123775	0.227323
TRBV7-1	1.77332	1.32303	0.52906	2.50072	0.0123941	0.227426
LYPD2	167.453	-1.39097	0.556331	-2.50026	0.0124102	0.227593
SLC13A2	134.222	-1.08371	0.433502	-2.4999	0.0124229	0.227679
NTRK2	1432.38	0.66345	0.265409	2.49973	0.0124289	0.227679
KB-1027C11.4	1.71	-1.22978	0.492052	-2.49929	0.0124441	0.22783
LINC01502	3.5032	-1.73836	0.696029	-2.49754	0.0125058	0.228831
RP11-484K9.4	6.78654	-0.720494	0.288578	-2.4967	0.0125354	0.229243
ERMN	94.3449	0.6405	0.256569	2.49641	0.0125458	0.229305
MOB1B	1620.81	-0.364832	0.146176	-2.49585	0.0125657	0.229539
ABCB6	228.288	-0.29864	0.119731	-2.49426	0.012622	0.229812
HIST2H2BF	110.7	-0.710087	0.284714	-2.49403	0.0126301	0.229812
AC005740.3	2.62746	-0.784459	0.31441	-2.49502	0.0125949	0.229812
ATP5G1P4	22.8964	-0.672111	0.269478	-2.49412	0.012627	0.229812
CTD-2140G10.2	1.06405	-1.12304	0.450263	-2.49418	0.0126247	0.229812
RP11-438B23.2	9.49145	-0.958545	0.384201	-2.49491	0.012599	0.229812
RP4-570O12.3	3.45375	1.3212	0.529721	2.49413	0.0126265	0.229812
CXorf65	25.5432	0.668718	0.268171	2.49363	0.0126445	0.229879
CTC-756D1.3	3.61526	0.577384	0.231553	2.49353	0.0126479	0.229879
AC007386.4	13.2176	0.809548	0.324739	2.49292	0.0126699	0.230151
ARHGDIB	7081.35	0.370534	0.14865	2.49267	0.0126788	0.230177
RP13-297E16.4	8.71016	0.682319	0.273751	2.49248	0.0126855	0.230177
TRAV24	2.48019	0.835773	0.335378	2.49203	0.0127014	0.230338
KCNAB2	1433.66	0.376737	0.151276	2.49039	0.0127605	0.230894
CYTH4	781.528	0.433681	0.174103	2.49095	0.0127402	0.230894
HECA	2151.4	0.24855	0.0997965	2.49057	0.0127537	0.230894
LY86	426.174	0.529735	0.212697	2.49056	0.0127542	0.230894
ARHGEF6	953.797	0.436533	0.175331	2.48976	0.0127828	0.231036
AK8	120.671	-0.441734	0.177434	-2.48958	0.0127896	0.231036
PGM5P4-AS1	3.81767	0.853651	0.342873	2.4897	0.0127851	0.231036
PAUPAR	4.2346	-1.12785	0.453107	-2.48914	0.0128052	0.23119
STMN4	21.8901	-0.974825	0.391767	-2.48828	0.0128364	0.231368
MEDAG	1146.16	0.794249	0.319161	2.48855	0.0128264	0.231368
FLJ38122	30.2983	0.877108	0.352473	2.48844	0.0128305	0.231368
MS4A8	731.437	-0.831703	0.334307	-2.48784	0.0128522	0.231524
MID1IP1	2782.13	0.268655	0.108018	2.48713	0.0128777	0.231856
LINC01150	8.01319	0.521153	0.209698	2.48526	0.0129457	0.232823
ACACA	2453.36	-0.219644	0.0883767	-2.48531	0.0129438	0.232823
RSPH14	40.8658	-0.527962	0.212528	-2.4842	0.0129842	0.233382
RP11-567J20.3	1.42756	1.16913	0.470662	2.48401	0.0129912	0.233382
SLC12A5	71.4801	-0.665762	0.268061	-2.48362	0.0130055	0.233511
LILRB5	181.934	0.629307	0.253404	2.48342	0.0130129	0.233515
HMCN2	377.909	0.602304	0.242581	2.4829	0.0130317	0.233723
AGA	988.652	0.293549	0.118247	2.4825	0.0130462	0.233727
UQCC1	1377.92	-0.192333	0.0774718	-2.48262	0.013042	0.233727
GYS2	5.91145	0.997941	0.402099	2.48183	0.0130711	0.233757
RP11-245P10.4	8.93556	-0.551804	0.222352	-2.48167	0.0130767	0.233757
LINC00973	28.8929	-1.19356	0.480932	-2.48177	0.0130731	0.233757
AL928761.1	6.29334	1.35862	0.547358	2.48214	0.0130594	0.233757
RP4-614C15.3	1.06928	-1.5888	0.640364	-2.48108	0.0130983	0.234016
BAMBI	875.053	-0.466204	0.187932	-2.48071	0.0131121	0.234016
FAM175A	295.078	0.240153	0.0968086	2.48069	0.0131127	0.234016
FMOD	5485.63	0.434607	0.175277	2.47954	0.0131552	0.23459
EFCAB6-AS1	2.25743	-1.04624	0.421969	-2.47943	0.0131593	0.23459
TSPAN3	20424.8	-0.317889	0.128258	-2.47852	0.0131929	0.234936
CTC-484M2.1	6.49591	0.546962	0.220682	2.47851	0.0131932	0.234936
RPL31P11	2.50583	0.683882	0.275962	2.47818	0.0132056	0.235029
DHH	28.2132	0.594961	0.240113	2.47784	0.0132179	0.23512
C14orf39	2.27725	-1.06538	0.43	-2.47763	0.0132257	0.23513
CTB-102L5.8	5.67826	-0.635001	0.256329	-2.47729	0.0132385	0.235229
AC092580.4	22.6368	0.541701	0.218687	2.47707	0.0132468	0.235248
LINC00643	248.327	-1.0026	0.404789	-2.47685	0.0132547	0.23526
MIR7848	1.6309	0.842921	0.340378	2.47642	0.0132706	0.235413
DKK4	63.9562	-0.966107	0.390198	-2.47594	0.0132886	0.235605
CTC-459F4.1	36.6	-0.571541	0.230872	-2.47557	0.0133022	0.235718
ZNF404	117.563	-0.324055	0.130935	-2.47493	0.0133261	0.235884
NLRP9	15.6267	-0.863867	0.349023	-2.4751	0.0133198	0.235884
MCF2L2	97.5167	-0.541135	0.218791	-2.4733	0.0133872	0.236595
SNAP25	770.064	-0.853804	0.345202	-2.47335	0.0133853	0.236595
AP001434.2	7.54792	0.720599	0.291354	2.47328	0.013388	0.236595
PA2G4P2	1.02399	0.815506	0.329965	2.47149	0.013455	0.23752
RP11-192C21.1	5.95263	0.703453	0.284615	2.4716	0.013451	0.23752
PAGE5	1.48764	1.05385	0.426523	2.47079	0.0134815	0.237859
STAR	15.2278	0.661566	0.267835	2.47005	0.0135096	0.238096
TMEM87B	3160.74	-0.222498	0.0900749	-2.47015	0.0135057	0.238096
DNAI1	30.7763	-0.807789	0.327227	-2.46859	0.0135646	0.238274
NKX2-2	420.835	-1.03424	0.418924	-2.46881	0.0135562	0.238274
LAPTM5	11669.4	0.469837	0.190312	2.46877	0.0135579	0.238274
LGI3	71.7741	-0.84262	0.341236	-2.46932	0.0135371	0.238274
MANEAL	656.182	-0.442586	0.179273	-2.46878	0.0135576	0.238274
RP11-61F12.1	5.59989	0.714434	0.289336	2.46922	0.0135409	0.238274
RP11-530N7.2	7.85301	-0.782543	0.317021	-2.46843	0.0135709	0.238274
CCDC146	402.464	-0.322901	0.130831	-2.46809	0.0135837	0.23837
SPACA3	13.7069	1.01952	0.413145	2.46771	0.0135979	0.23849
IGLJ1	1.67903	1.173	0.47549	2.46694	0.0136275	0.238542
NBPF7	2.31728	-1.97371	0.800152	-2.46667	0.0136374	0.238542
MT1P3	2.57401	-1.20109	0.486778	-2.46743	0.0136086	0.238542
RP5-1185K9.1	1.00701	-2.15398	0.873214	-2.46672	0.0136355	0.238542
SPACA6P-AS	11.1772	-0.65673	0.266222	-2.46685	0.0136307	0.238542
GPR65	205.467	0.485167	0.196769	2.46566	0.0136761	0.238833
HNRNPA1P4	8.23259	0.396402	0.160746	2.46601	0.0136629	0.238833
RP11-266K4.14	52.3071	-0.529704	0.214817	-2.46584	0.0136694	0.238833
LINC01484	21.3658	-0.719326	0.291787	-2.46524	0.013692	0.238982
BSN-AS2	4.53154	-0.760646	0.308611	-2.46474	0.0137113	0.23919
LINC01169	10.2607	-1.20439	0.488765	-2.46415	0.013734	0.239459
FLJ26850	7.13322	-0.62987	0.255636	-2.46394	0.013742	0.23947
RP11-290D2.3	3.17784	-0.690196	0.280184	-2.46337	0.0137638	0.239721
PKHD1L1	21.7479	0.827689	0.336067	2.46287	0.0137829	0.239925
AC023115.2	8.73157	0.536631	0.217979	2.46184	0.0138225	0.240487
VWA3A	43.6096	-0.866906	0.352217	-2.46129	0.013844	0.240635
AL359753.1	0.940201	1.43251	0.582027	2.46124	0.0138458	0.240635
CCL7	16.3871	0.899937	0.365739	2.4606	0.0138704	0.240933
PLXNB1	6240.16	-0.346646	0.140904	-2.46015	0.0138878	0.241108
CEACAM21	82.9342	0.496236	0.201836	2.45862	0.0139474	0.241473
ACTL6B	45.7446	-0.927362	0.377363	-2.45748	0.0139915	0.241473
MYO9B	5251.11	0.219549	0.08935	2.45718	0.0140034	0.241473
VAX2	33.1295	-0.55878	0.227392	-2.45734	0.013997	0.241473
TBC1D27	31.5034	1.03241	0.420122	2.45741	0.0139944	0.241473
WDR64	4.34848	0.614097	0.249845	2.45791	0.0139747	0.241473
BAIAP2	3038.16	-0.371547	0.151212	-2.45713	0.0140053	0.241473
FAM9B	1.92782	-0.965243	0.3926	-2.4586	0.0139482	0.241473
RP11-1275H24.1	98.328	-0.458571	0.186549	-2.45818	0.0139645	0.241473
AP000439.1	1.41544	-1.21571	0.494489	-2.45852	0.013951	0.241473
DKFZP434A062	4.25938	-0.64815	0.26364	-2.45846	0.0139533	0.241473
RP11-1246C19.1	120.977	-0.374269	0.152237	-2.45846	0.0139535	0.241473
AC092066.1	504.221	-0.354963	0.144422	-2.45782	0.0139783	0.241473
EDN3	719.968	-0.773832	0.315009	-2.45654	0.014028	0.241585
ALOXE3	45.3016	-0.695382	0.283083	-2.45646	0.0140313	0.241585
P2RX6P	3.79678	-1.14535	0.466273	-2.45639	0.0140341	0.241585
CD209	248.529	0.633603	0.258002	2.4558	0.014057	0.241852
SPSB4	73.8306	0.673721	0.274399	2.45526	0.0140782	0.241871
RP11-122M14.1	4.8882	-0.872615	0.355369	-2.45552	0.0140682	0.241871
RP11-286N22.16	12.4758	-0.903476	0.367984	-2.4552	0.0140804	0.241871
EOMES	78.4517	0.69959	0.285008	2.45463	0.0141029	0.241878
PABPC1P1	1.94964	0.597778	0.243504	2.45491	0.0140922	0.241878
GS1-72M22.1	10.1235	-0.758347	0.308946	-2.45463	0.0141031	0.241878
SP7	3.44594	0.877163	0.357452	2.45393	0.0141303	0.242126
ZFP69B	60.9125	0.30198	0.123072	2.45369	0.0141399	0.242126
FRRS1L	156.018	-0.914403	0.372663	-2.4537	0.0141395	0.242126
ROPN1	1.55666	-1.2213	0.497796	-2.45341	0.0141509	0.242186
TTC30B	363.575	-0.25895	0.105631	-2.45146	0.0142278	0.243375
TCAF2P1	4.83546	-0.62609	0.255433	-2.45109	0.0142424	0.243399
GKN2	41.8867	1.8213	0.743069	2.45105	0.0142441	0.243399
OXT	8.07053	-0.790122	0.322436	-2.45048	0.0142668	0.243478
RN7SKP239	6.36359	-0.691346	0.282108	-2.45065	0.01426	0.243478
LINC01315	75.8522	-0.564969	0.230565	-2.45036	0.0142712	0.243478
FAM49A	723.38	0.425769	0.17378	2.45005	0.0142837	0.243523
XXbac-BPG27H4.8	0.97842	-1.56721	0.639697	-2.44992	0.0142888	0.243523
RP11-474D1.3	2.87126	-1.58658	0.648066	-2.44819	0.0143578	0.244497
RP11-177H13.2	30.2023	-0.474808	0.193949	-2.44811	0.014361	0.244497
RP11-730G20.2	123.226	0.27717	0.113233	2.44778	0.0143739	0.24459
LDHB	5845.05	0.421145	0.172206	2.44558	0.0144619	0.245044
GZMA	283.225	0.549672	0.224761	2.44559	0.0144616	0.245044
SCN3B	191.739	-0.688698	0.281628	-2.44542	0.0144684	0.245044
KLF11	1054.86	0.267279	0.109263	2.4462	0.0144371	0.245044
CELF2-AS1	7.45956	0.80682	0.329899	2.44566	0.0144589	0.245044
KANTR	31.6451	-0.506448	0.206995	-2.44667	0.0144184	0.245044
CASP1P2	8.57165	0.722778	0.29551	2.44587	0.0144504	0.245044
RP11-126O1.6	3.4198	1.18548	0.484524	2.44669	0.0144176	0.245044
CTA-342B11.3	3.48962	-0.779853	0.318868	-2.4457	0.0144573	0.245044
ELOVL4	127.815	-0.552975	0.226214	-2.44447	0.0145064	0.245227
VAMP1	377.136	0.313139	0.128104	2.4444	0.0145093	0.245227
CARD14	150.16	-0.507364	0.207532	-2.44475	0.0144951	0.245227
PLD4	310.353	0.546072	0.223387	2.44451	0.014505	0.245227
LEMD3	1191.29	0.237887	0.0973437	2.44379	0.014534	0.245427
TRAV13-2	6.87236	0.69376	0.283894	2.44373	0.0145362	0.245427
MEF2C	1215.99	0.395064	0.161722	2.44286	0.0145713	0.245892
CD86	635.234	0.489526	0.200408	2.44265	0.0145799	0.24591
FMO9P	1.38727	-1.49121	0.610653	-2.442	0.0146063	0.246214
RP11-1094H24.4	51.2153	-0.482357	0.197539	-2.44183	0.0146131	0.246214
AC004166.6	23.5905	-0.272167	0.111476	-2.44148	0.014627	0.246297
RP11-66N11.8	46.4582	-0.522414	0.213993	-2.44127	0.0146358	0.246297
AC138430.4	3.97768	-0.845685	0.346429	-2.44115	0.0146407	0.246297
PLEKHO1	2457.98	0.399726	0.163786	2.44054	0.0146655	0.246459
TRDC	34.4796	0.529977	0.217151	2.44059	0.0146632	0.246459
NAPB	808.709	-0.402308	0.164906	-2.43963	0.0147024	0.246613
MNS1	281.987	-0.393729	0.161393	-2.43956	0.014705	0.246613
LDHAP5	5.50177	0.551558	0.226083	2.43963	0.0147023	0.246613
CTC-523E23.5	28.8283	0.443639	0.181841	2.43971	0.0146989	0.246613
C11orf94	4.23635	-0.621716	0.254869	-2.43935	0.0147135	0.24663
STRCP1	15.3661	-0.538874	0.22098	-2.43857	0.0147456	0.24667
ATG7	1227.65	0.185399	0.0760335	2.43839	0.0147529	0.24667
TRAV14DV4	5.88143	0.809848	0.332127	2.43837	0.0147538	0.24667
AC053503.4	7.96765	-0.764714	0.313557	-2.43884	0.0147346	0.24667
RP11-805F19.4	2.05932	0.568781	0.233232	2.4387	0.0147404	0.24667
TNFAIP8	1435.34	0.369721	0.151657	2.43788	0.0147736	0.246874
ITGB2-AS1	231.985	0.622635	0.255501	2.43692	0.0148132	0.247106
ELL2P1	4.28119	0.557127	0.228631	2.4368	0.0148178	0.247106
RP11-587D21.1	4.19408	0.515304	0.211453	2.43697	0.0148111	0.247106
TUG1	6425.34	-0.149512	0.0613514	-2.43698	0.0148103	0.247106
RP11-49I11.1	59.5136	-0.517479	0.212414	-2.43618	0.0148433	0.247404
RPS2P55	23.8615	0.441651	0.181312	2.43587	0.0148562	0.247491
RNF103-CHMP3	9.39708	0.688248	0.282612	2.43531	0.0148792	0.247748
TRBV6-6	6.96557	0.766911	0.314952	2.43501	0.0148913	0.247823
JPH3	97.0855	-0.636912	0.261601	-2.43467	0.0149055	0.247933
CTAG2	1.9675	-3.0388	1.24837	-2.43422	0.0149238	0.247983
CFAP57	40.1264	-0.565657	0.232368	-2.43432	0.0149199	0.247983
AF124730.4	11.4726	-0.757355	0.311188	-2.43376	0.0149431	0.248177
TRAV1-2	4.89346	0.78538	0.322855	2.43261	0.0149906	0.248826
DCAF13P3	1.9973	-0.715127	0.293996	-2.43244	0.0149975	0.248826
IGHJ3P	10.4337	1.01163	0.415956	2.43206	0.015013	0.248958
PTGDS	4736.57	0.68192	0.280441	2.4316	0.0150323	0.249024
EVL	3100.74	0.38293	0.157469	2.43177	0.0150251	0.249024
RP11-864N7.4	3.53243	0.775426	0.318952	2.43117	0.0150502	0.249193
GABRA2	72.7635	-1.00238	0.412652	-2.42911	0.0151361	0.249726
TMEM145	51.4363	-0.578611	0.238106	-2.43006	0.0150965	0.249726
RP11-121A14.3	2.01673	-0.751046	0.309169	-2.42924	0.0151304	0.249726
RPL34P18	6.23718	0.553493	0.227791	2.42982	0.0151062	0.249726
RP11-18H7.1	41.1324	-0.352692	0.145181	-2.42933	0.0151268	0.249726
CTD-2231H16.1	8.49365	-0.82426	0.33929	-2.42937	0.0151252	0.249726
CTC-490G23.4	0.936418	-1.73063	0.712302	-2.42963	0.0151143	0.249726
LIPA	4634.37	0.319809	0.131674	2.4288	0.0151489	0.249811
RP11-141C7.3	13.5301	-0.715747	0.294722	-2.42855	0.0151592	0.249855
VWA5B1	85.2246	-0.960461	0.395536	-2.42825	0.0151719	0.249937
RP11-149I23.3	6.9649	-0.632366	0.260535	-2.42718	0.0152167	0.250548
RP3-462D8.2	9.97961	-1.02649	0.423036	-2.42649	0.0152456	0.250898
AVPR1B	20.091	-0.835526	0.344389	-2.42611	0.0152616	0.251034
DLX3	32.5252	-0.806668	0.332661	-2.4249	0.0153128	0.251241
DENND6B	860.997	-0.311821	0.128561	-2.42547	0.0152888	0.251241
AC009950.2	35.9434	0.44577	0.183795	2.42536	0.0152932	0.251241
LYPLAL1-AS1	5.22213	0.463032	0.190941	2.425	0.0153083	0.251241
RP11-1152H14.1	7.87415	-0.444185	0.183162	-2.42509	0.0153045	0.251241
ASPG	29.4832	-0.642319	0.264949	-2.42431	0.0153376	0.251521
RP11-493L12.4	7.72808	0.516607	0.213153	2.42364	0.0153659	0.251858
VN1R1	51.1978	-0.413202	0.170573	-2.42244	0.0154168	0.252379
RP11-252I13.2	1.16127	-1.36384	0.562955	-2.42265	0.0154079	0.252379
RP11-392O17.2	22.0451	-0.453437	0.18719	-2.42234	0.0154209	0.252379
ZG16B	1568.63	-0.69704	0.287865	-2.42141	0.0154604	0.252898
RP11-1334A24.6	19.2575	0.476559	0.196831	2.42116	0.0154711	0.252946
ZFP64	796.007	-0.160846	0.0664492	-2.42059	0.0154955	0.252999
MRGPRF	657.371	0.542701	0.224195	2.42067	0.015492	0.252999
RP11-44M6.3	6.1681	-0.870744	0.35979	-2.42014	0.0155144	0.252999
RPL9P3	2.46993	0.630412	0.260466	2.42032	0.0155068	0.252999
RP11-118B22.4	3.13441	0.690024	0.285135	2.41999	0.015521	0.252999
RP11-1148O4.1	1.62589	0.712876	0.294538	2.42032	0.0155069	0.252999
SLC6A11	14.4311	-0.904547	0.373897	-2.41924	0.0155529	0.253393
AL163953.3	9.71716	0.367107	0.15176	2.419	0.0155633	0.253424
[truncated: 56,388 more rows]

## Sheet: GSE79668 diabetes DE
	baseMean	log2FoldChange	lfcSE	stat	pvalue	padj
BLK	266.709	4.32688	0.640059	6.76013	1.3787e-11	4.86487e-07
ZAP70	4625.94	2.94255	0.467638	6.29235	3.12686e-10	5.51673e-06
CNR2	66.3284	3.09954	0.509447	6.08413	1.17129e-09	8.26601e-06
MS4A1	591.974	4.96824	0.813581	6.10663	1.01757e-09	8.26601e-06
SPOCK2	1669.61	1.94723	0.318162	6.12026	9.342e-10	8.26601e-06
CR2	277.156	4.40381	0.746914	5.89601	3.72396e-09	2.19006e-05
CD79A	442.113	3.25682	0.555813	5.85956	4.64096e-09	2.33944e-05
FCRL2	112.642	3.38268	0.595654	5.67893	1.35538e-08	5.97823e-05
AC091801.1	8.47046	-3.94099	0.696531	-5.65803	1.53122e-08	6.00341e-05
ITK	263.928	2.58952	0.461591	5.61	2.02332e-08	7.13949e-05
CXCL13	279.515	3.68656	0.662331	5.56604	2.60601e-08	7.66296e-05
RP11-148O21.2	22.8619	4.02729	0.72269	5.57264	2.50908e-08	7.66296e-05
C6orf15	55.7714	-3.95043	0.726661	-5.43642	5.43613e-08	0.000147553
ANGPTL7	134.338	2.15957	0.402806	5.36132	8.26176e-08	0.000199896
FAIM3	471.834	2.48008	0.463026	5.35623	8.49755e-08	0.000199896
EPYC	94.0627	-4.64068	0.87551	-5.30055	1.15454e-07	0.000224596
FCRLA	78.0338	4.05128	0.762165	5.31549	1.06371e-07	0.000224596
RP11-164H13.1	21.5108	3.44126	0.649331	5.2997	1.1599e-07	0.000224596
TRBV20-1	20.23	2.74725	0.519125	5.29208	1.20935e-07	0.000224596
RP11-148O21.4	23.8442	3.88877	0.740668	5.25036	1.51803e-07	0.000255072
TRBV19	23.2003	3.36553	0.640366	5.25563	1.47517e-07	0.000255072
PAX5	194.838	3.31127	0.633377	5.22795	1.71399e-07	0.000274909
CD22	852.626	2.57622	0.494849	5.20608	1.92873e-07	0.000295901
SIT1	76.3271	2.14823	0.415921	5.16499	2.40451e-07	0.000353523
TNFSF8	54.8314	1.93548	0.378524	5.11324	3.16687e-07	0.000446985
RHOH	171.738	1.92873	0.378708	5.09294	3.52555e-07	0.000478472
PLA2G2A	705.022	3.19057	0.631749	5.05038	4.40941e-07	0.000576261
DNASE1L3	43.2988	2.13881	0.424504	5.03839	4.69466e-07	0.000582762
FCRL1	206.988	3.81544	0.757849	5.03456	4.78946e-07	0.000582762
NCR3	18.1747	2.42111	0.481972	5.02334	5.07812e-07	0.000597288
CTB-147C13.1	23.1359	-2.93909	0.586628	-5.01014	5.43892e-07	0.000619089
TRGC1	37.3696	2.15786	0.433278	4.98031	6.34839e-07	0.000681546
VPREB3	29.706	2.27538	0.456946	4.97953	6.37392e-07	0.000681546
BTLA	25.4653	2.65308	0.533735	4.97079	6.66805e-07	0.000692026
ITPR2	2193.98	1.79122	0.361515	4.95474	7.24256e-07	0.000730175
CD19	494.538	2.46028	0.501712	4.90378	9.40107e-07	0.000921462
AC007277.3	42.4465	3.05368	0.624422	4.89041	1.00628e-06	0.000934412
RP11-666F17.2	18.0004	2.28546	0.466961	4.89432	9.86453e-07	0.000934412
CLEC17A	71.088	2.61236	0.536655	4.86786	1.12813e-06	0.00102069
RP11-148O21.3	7.38785	4.56283	0.938717	4.86072	1.16962e-06	0.00103178
C12orf42	7.73467	3.11969	0.643617	4.84713	1.25263e-06	0.00105239
DUSP2	477.601	2.06182	0.425255	4.84843	1.24445e-06	0.00105239
C1orf173	136.03	2.66507	0.55195	4.82845	1.37598e-06	0.00112914
TRAC	391.785	1.77809	0.369461	4.81266	1.48932e-06	0.00119437
RP11-553K8.5	9.48111	2.6999	0.563623	4.79026	1.66568e-06	0.00130612
TRAF3IP3	1248.33	1.62382	0.340554	4.76819	1.85893e-06	0.00142596
ZNF831	79.0972	2.41541	0.507507	4.75936	1.94207e-06	0.00145804
CD96	220.487	1.79589	0.379102	4.73722	2.16674e-06	0.00152911
TBC1D10C	2879.17	1.65545	0.349398	4.73802	2.15819e-06	0.00152911
THEMIS	38.8706	1.97661	0.416966	4.74046	2.13233e-06	0.00152911
AZGP1P1	120.816	-1.68578	0.356662	-4.72655	2.28366e-06	0.00158002
ITGAL	1369.13	1.86779	0.398883	4.68256	2.83315e-06	0.00192251
TCF7	6000.19	1.555	0.332531	4.67627	2.92136e-06	0.00194496
CD8A	192.712	1.75721	0.377708	4.6523	3.28251e-06	0.00206833
CHRM2	72.3923	-4.78693	1.02822	-4.65557	3.23086e-06	0.00206833
MAB21L2	242.331	-2.76108	0.59311	-4.65526	3.23576e-06	0.00206833
RP11-511P7.2	57.3683	2.01005	0.43396	4.63188	3.62366e-06	0.00224324
AC093838.5	4.51852	-4.93873	1.06771	-4.62553	3.7365e-06	0.00227321
FAM65B	290.223	1.9837	0.430844	4.60422	4.14014e-06	0.00247608
TNFRSF1B	2191.12	1.14612	0.249431	4.59493	4.32897e-06	0.00254587
KRT6A	4517.01	-3.20029	0.697525	-4.58806	4.47379e-06	0.00255026
RP11-622O11.2	128.281	2.3188	0.505435	4.58773	4.48098e-06	0.00255026
TRAV1-1	1.3573	3.44228	0.752577	4.57399	4.78514e-06	0.00268013
C4orf7	126.923	3.9467	0.86423	4.56672	4.95408e-06	0.0027314
TLR10	81.8349	2.4327	0.533454	4.56028	5.10851e-06	0.00277321
SLAMF1	67.4468	1.82473	0.401391	4.54602	5.46699e-06	0.00292285
RPS10P1	48.6476	-1.98207	0.437164	-4.53392	5.78984e-06	0.00302187
SCUBE1	160.752	2.2669	0.500121	4.5327	5.82347e-06	0.00302187
RP11-77C3.3	28.9067	1.92208	0.42595	4.51245	6.40822e-06	0.00327711
KCNH3	779.092	2.16059	0.479347	4.50736	6.56405e-06	0.00330884
AZGP1	4957.76	-1.57609	0.35009	-4.50195	6.73323e-06	0.00331916
KCNMB4	389.58	1.91607	0.425974	4.49809	6.85681e-06	0.00331916
KRT6C	986.146	-2.41818	0.53764	-4.49778	6.86671e-06	0.00331916
EOMES	71.1461	2.20596	0.491094	4.49192	7.05826e-06	0.00332077
FCRL3	258.141	2.48948	0.554124	4.49263	7.03483e-06	0.00332077
CR1	201.266	2.21953	0.495169	4.48236	7.38225e-06	0.0034275
CD244	31.504	1.62456	0.363698	4.46679	7.94007e-06	0.00343443
IKZF1	307.946	1.69467	0.379162	4.46951	7.83997e-06	0.00343443
MTMR11	10130.1	-1.22323	0.273508	-4.47239	7.73503e-06	0.00343443
RP11-259K21.3	330.041	-2.58441	0.578725	-4.46569	7.98116e-06	0.00343443
RP11-611O2.1	55.1721	1.16933	0.261597	4.46998	7.82286e-06	0.00343443
SIRPG	135.318	1.95424	0.437126	4.47065	7.79807e-06	0.00343443
RP11-612B6.2	57.9461	1.51265	0.339592	4.45433	8.41559e-06	0.00357774
PLA2G2D	79.0737	2.65008	0.595464	4.45045	8.56909e-06	0.00359963
CD3E	874.593	1.84012	0.413751	4.44741	8.69099e-06	0.00360788
IL7R	896.67	1.75027	0.395235	4.42842	9.49265e-06	0.00385009
LY9	148.712	2.12	0.478637	4.42924	9.45655e-06	0.00385009
AC010609.2	8.50059	2.65043	0.600826	4.41131	1.02747e-05	0.00411992
MDM2	2334.19	0.968972	0.219892	4.40658	1.05014e-05	0.00416353
CD3G	81.0818	1.72251	0.391591	4.39875	1.08875e-05	0.00422171
GRAPL	48.1595	1.54671	0.351624	4.39876	1.08871e-05	0.00422171
IL24	58.4315	1.97258	0.448687	4.39633	1.10097e-05	0.0042227
COL9A3	2549.97	2.34684	0.536755	4.37227	1.22959e-05	0.00466531
AQP10	82.7335	-2.86032	0.655661	-4.3625	1.28585e-05	0.00475375
FGF19	975.954	-2.9458	0.67514	-4.36324	1.28149e-05	0.00475375
TIGIT	93.7642	1.89108	0.433719	4.36015	1.29975e-05	0.00475375
TRAT1	27.1442	2.41871	0.554881	4.35896	1.30679e-05	0.00475375
AC107977.1	78.7607	1.27245	0.29254	4.34966	1.36348e-05	0.00490935
FAM129C	244.141	2.73421	0.629194	4.34558	1.38909e-05	0.00495105
TRAJ2	8.43527	2.52826	0.58314	4.33559	1.45369e-05	0.0051295
AC073072.5	9.11257	2.23066	0.515073	4.33077	1.48591e-05	0.00519129
ALDH3B2	513.393	-1.77633	0.410802	-4.32406	1.53183e-05	0.005261
CTLA4	51.6472	1.62624	0.37614	4.32351	1.53569e-05	0.005261
KRT6B	1760.05	-2.27932	0.529144	-4.30756	1.65065e-05	0.00560047
CXCR4	1497.76	1.4113	0.328095	4.30151	1.69636e-05	0.00570074
ABCA8	283.965	1.95509	0.455219	4.29484	1.7482e-05	0.00571175
NPPC	14.2316	3.62609	0.843919	4.29673	1.73336e-05	0.00571175
RP11-570L15.2	14.4168	1.68302	0.391518	4.29871	1.71796e-05	0.00571175
RP4-575N6.4	21.8588	1.95592	0.455741	4.29173	1.77283e-05	0.0057391
RP11-451F20.1	22.1576	-3.61329	0.844001	-4.28115	1.85932e-05	0.00596435
CLLU1	76.5974	2.24312	0.524224	4.27893	1.87796e-05	0.00596987
MUC2	1103.23	2.73537	0.639677	4.27618	1.90131e-05	0.00599013
LTA	25.8217	1.82178	0.426663	4.26984	1.95612e-05	0.00610828
GREM1	3691.9	-2.66328	0.624393	-4.26538	1.99559e-05	0.00612316
ZC3H12D	209.857	1.48816	0.348847	4.26594	1.99063e-05	0.00612316
IL6	85.9897	2.19889	0.516052	4.26098	2.03531e-05	0.00619119
ARHGAP15	257.762	1.38189	0.325118	4.25042	2.13373e-05	0.00632983
MPEG1	296.237	1.61701	0.380372	4.25112	2.12705e-05	0.00632983
UPK3A	27.5147	-2.43121	0.572007	-4.25032	2.1347e-05	0.00632983
GZMK	81.5638	2.17625	0.513198	4.24057	2.22955e-05	0.00655598
GPRIN3	269.786	1.48805	0.351214	4.23689	2.26636e-05	0.00660914
LRRC18	13.7246	2.16984	0.512698	4.2322	2.3142e-05	0.00669335
CD48	186.765	1.73584	0.41115	4.22191	2.42244e-05	0.00694946
RP11-1094M14.3	22.7056	1.71638	0.406719	4.22007	2.44225e-05	0.00694978
ACAP1	2074.04	1.59981	0.379945	4.21065	2.54639e-05	0.00706297
DTHD1	135.362	2.01493	0.478691	4.20926	2.56209e-05	0.00706297
GIMAP5	526.213	1.46426	0.347675	4.21159	2.53577e-05	0.00706297
NKG7	133.835	1.47884	0.350928	4.21407	2.50813e-05	0.00706297
ARHGAP9	1328.71	1.33655	0.318519	4.19615	2.71491e-05	0.00739994
PTPRC	1639.07	1.49057	0.355303	4.1952	2.72627e-05	0.00739994
PPP1R16B	392.339	1.39672	0.333077	4.19337	2.74837e-05	0.00740297
CD247	215.174	1.37975	0.329365	4.18912	2.80042e-05	0.00748603
AC104809.3	90.1513	2.12598	0.508728	4.17901	2.92775e-05	0.00765248
HSPA6	1595.74	1.54022	0.368328	4.18164	2.89413e-05	0.00765248
TRAJ4	7.37337	2.72582	0.652146	4.17976	2.91815e-05	0.00765248
MIR212	1.42102	3.26609	0.782468	4.17409	2.99177e-05	0.00776233
CCL4	75.0603	1.44789	0.347305	4.16892	3.06043e-05	0.00782538
MMP7	7581.02	-2.11084	0.506216	-4.16985	3.04804e-05	0.00782538
DLX1	25.5554	2.008	0.483008	4.15727	3.22071e-05	0.00815661
MUC5B	103678	2.36352	0.568676	4.15618	3.2362e-05	0.00815661
FSD1	75.149	1.43208	0.344873	4.15248	3.28897e-05	0.00817287
WDFY4	738.027	1.72745	0.415936	4.15316	3.2792e-05	0.00817287
AC007608.1	114.905	2.06503	0.498716	4.14069	3.46257e-05	0.0084871
STAP1	47.4354	2.18428	0.527524	4.14063	3.46353e-05	0.0084871
CD69	125.399	1.598	0.387286	4.12615	3.68894e-05	0.00892889
GABRP	4791.33	-2.29044	0.555149	-4.1258	3.69443e-05	0.00892889
AKNA	3309.78	0.967797	0.235594	4.1079	3.99272e-05	0.00939247
DUSP27	132.822	4.40941	1.07324	4.10849	3.9825e-05	0.00939247
GRAP	355.042	1.23206	0.299692	4.1111	3.93786e-05	0.00939247
RP11-95P13.1	7.68241	2.36856	0.576532	4.10829	3.98601e-05	0.00939247
KCNA3	28.9406	1.69961	0.414019	4.10516	4.04043e-05	0.00944176
GZMB	96.1013	1.58735	0.386981	4.10187	4.09817e-05	0.00951369
FAM159A	64.4573	1.67171	0.407741	4.09993	4.13278e-05	0.00953131
TBC1D27	101.334	2.35428	0.575073	4.09388	4.24217e-05	0.00972008
LAX1	75.5169	1.36279	0.333536	4.08589	4.39074e-05	0.00999558
CD28	46.6825	1.71631	0.420801	4.07867	4.5294e-05	0.0102452
AC007431.1	58.2573	1.3299	0.326222	4.07669	4.56816e-05	0.010267
AC007952.2	22.1527	1.60499	0.394388	4.06957	4.70993e-05	0.0105186
RP11-226L15.1	4.12386	-1.9833	0.488555	-4.05952	4.9173e-05	0.0108445
TRAJ5	7.86618	2.44859	0.603007	4.06064	4.89385e-05	0.0108445
KIAA0748	120.219	1.61352	0.398282	4.05119	5.09571e-05	0.0110992
RP11-666F17.1	84.9328	1.72955	0.426832	4.05208	5.07652e-05	0.0110992
RASAL3	1292.44	1.4543	0.359229	4.0484	5.1569e-05	0.0111636
MIR142	15.6073	2.23878	0.553794	4.04262	5.28573e-05	0.0113163
NRN1	118.455	1.64276	0.406386	4.04236	5.2916e-05	0.0113163
TTC24	29.4828	2.2971	0.569471	4.03375	5.48938e-05	0.0116686
IL10RA	1234.06	1.32859	0.330152	4.02419	5.71723e-05	0.0120041
LCP2	725.778	1.06715	0.265321	4.02209	5.76837e-05	0.0120041
PVRL2	11118.8	-0.981339	0.243957	-4.02259	5.75616e-05	0.0120041
SCARA5	72.4015	2.20073	0.547244	4.02148	5.78332e-05	0.0120041
TRBV23-1	11.4801	3.26196	0.811736	4.0185	5.85708e-05	0.0120861
PLEK	325.155	1.40138	0.348864	4.01697	5.89519e-05	0.012094
AC096558.1	31.7141	1.63999	0.408434	4.01532	5.93661e-05	0.0121086
HORMAD1	34.9378	-2.17102	0.541104	-4.01221	6.01528e-05	0.0121986
DOCK2	952.182	1.29533	0.32329	4.0067	6.1573e-05	0.0123447
HCLS1	1611.06	1.17061	0.292147	4.00693	6.15141e-05	0.0123447
AC096591.1	42.1662	0.656501	0.164082	4.00104	6.30638e-05	0.0125015
PKP1	337.075	-1.86253	0.465447	-4.0016	6.29151e-05	0.0125015
RCSD1	411.508	1.33146	0.332913	3.99943	6.34958e-05	0.0125168
CMKLR1	382.345	1.62626	0.406771	3.99797	6.38882e-05	0.0125242
ARHGAP25	536.935	1.18833	0.29744	3.9952	6.464e-05	0.0126016
TRAV13-1	4.62161	2.27142	0.568782	3.99348	6.51092e-05	0.0126233
REG3A	1548.31	-2.7456	0.688066	-3.99032	6.59847e-05	0.0127063
TRAJ6	6.7274	2.59088	0.64945	3.98934	6.62573e-05	0.0127063
GIMAP8	284.671	1.44432	0.362422	3.9852	6.74245e-05	0.0128602
EML2	6399.28	-0.826039	0.207457	-3.98173	6.8414e-05	0.0129094
TRGV10	4.18347	2.38647	0.599299	3.9821	6.83097e-05	0.0129094
YSK4	26.5013	1.95724	0.491723	3.98036	6.88103e-05	0.0129151
CD2	279.352	1.50909	0.379838	3.97298	7.09787e-05	0.012977
RP11-553L6.2	25.3612	1.87894	0.47271	3.97483	7.04283e-05	0.012977
SP5	126.738	1.87953	0.472963	3.97394	7.06937e-05	0.012977
TRAJ1	7.28596	2.59484	0.652965	3.97394	7.06939e-05	0.012977
TRAV21	4.48102	2.4466	0.615533	3.97476	7.04488e-05	0.012977
RP11-422N16.3	31.72	2.10457	0.530422	3.96773	7.25597e-05	0.0131976
RP11-84A1.3	3.12769	2.61765	0.66006	3.96577	7.31588e-05	0.0132384
TRAJ11	5.43148	2.57011	0.649146	3.95921	7.51976e-05	0.0135379
AC107977.4	48.0953	1.25644	0.317451	3.95791	7.56079e-05	0.0135426
DNAI1	147.011	1.92043	0.485469	3.95582	7.6271e-05	0.0135802
RP11-611O2.5	265.087	0.961147	0.243105	3.95364	7.69722e-05	0.0135802
TRAV8-3	3.447	2.57002	0.649869	3.95468	7.66379e-05	0.0135802
CKLF-CMTM1	327.888	-0.652912	0.16529	-3.9501	7.81196e-05	0.0137141
AC107977.5	60.9174	1.23572	0.313265	3.94465	7.99172e-05	0.0138233
TRAJ25	5.10279	2.44478	0.619595	3.94578	7.95419e-05	0.0138233
WNT3A	48.2347	2.3169	0.587216	3.94557	7.96102e-05	0.0138233
ZNF474	35.4169	1.58282	0.401381	3.94344	8.03206e-05	0.0138253
CTC-436P18.3	36.0484	-1.82328	0.46267	-3.94079	8.12152e-05	0.0139114
RP11-328N19.1	14.8012	2.75952	0.703054	3.92505	8.67131e-05	0.0147814
RP11-13N12.2	7.9588	-3.18739	0.813021	-3.92042	8.8393e-05	0.0149954
PYHIN1	115.091	1.70889	0.437717	3.90411	9.4573e-05	0.015891
RP11-1110J8.1	6.14447	2.04468	0.523688	3.90438	9.44679e-05	0.015891
MSI2	898.243	0.967174	0.247961	3.90051	9.5989e-05	0.0160524
FAM78A	305.652	1.1109	0.285154	3.89577	9.78868e-05	0.0162926
PRF1	157.679	1.30004	0.334077	3.89144	9.96502e-05	0.0164311
XXyac-YX155B6.2	70.7378	1.08446	0.278654	3.89177	9.95151e-05	0.0164311
BIN2	464.133	1.33526	0.343249	3.89005	0.000100224	0.0164489
CTC-441N14.1	3.72619	2.23896	0.57592	3.88762	0.00010123	0.0164608
TLR4	305.937	1.25698	0.323326	3.88766	0.000101217	0.0164608
TRAJ8	5.79054	2.57197	0.662245	3.88371	0.000102874	0.0166515
MARK4	2921.92	-0.581002	0.149767	-3.87936	0.000104731	0.0167219
RINL	1071.9	-0.829332	0.213704	-3.88074	0.000104139	0.0167219
SLFN12L	210.168	1.29457	0.333693	3.87951	0.000104669	0.0167219
HIST1H4H	221.487	-1.85365	0.478005	-3.87788	0.000105371	0.0167483
CTB-4E7.1	10.6089	2.13149	0.550902	3.8691	0.00010924	0.0172854
RP11-344B23.2	4.10392	3.79086	0.980765	3.86521	0.000110994	0.0174846
GVINP1	299.277	1.30396	0.337916	3.85882	0.000113934	0.0178679
IGSF21	141.677	1.85796	0.482109	3.85382	0.000116289	0.0181566
HLA-DPA3	4.66987	2.57477	0.668445	3.85188	0.000117214	0.0182182
RP11-523O18.7	11.6122	1.9193	0.498412	3.85083	0.000117717	0.0182182
NTNG1	97.8864	2.10566	0.547177	3.84822	0.000118981	0.0182538
TSTD1	1785.67	-0.590845	0.153511	-3.84886	0.000118667	0.0182538
TPRG1-AS2	44.1299	-1.74057	0.452589	-3.84582	0.000120152	0.0183536
RASGRP2	2252.51	1.66645	0.433552	3.84373	0.000121181	0.0184309
ATP4A	11.3266	1.92254	0.500385	3.84211	0.000121982	0.0184732
AP003486.1	24.6097	1.41525	0.368509	3.84047	0.000122801	0.0184829
RP13-143G15.3	24.515	0.935312	0.243578	3.83988	0.000123093	0.0184829
RP11-611O2.3	171.808	0.893501	0.232774	3.83849	0.000123794	0.0185093
SOX10	835.684	2.08129	0.542605	3.83574	0.000125185	0.0186383
LGI4	1679.35	1.69384	0.442556	3.82741	0.0001295	0.0191997
KRT81	649.662	-2.12119	0.555438	-3.81895	0.000134023	0.0197872
AC107977.3	70.8358	1.18362	0.31037	3.81359	0.000136965	0.0201372
RP11-544M22.8	96.5419	-1.34393	0.352837	-3.80894	0.000139566	0.0203502
RXFP1	30.7204	1.62323	0.426152	3.80905	0.000139504	0.0203502
CACNB4	153.864	1.14165	0.300078	3.80451	0.000142084	0.0205437
GS1-122H1.2	20.7402	-1.99973	0.52582	-3.80306	0.000142918	0.0205437
IL12B	6.56185	1.72469	0.453564	3.80254	0.000143223	0.0205437
RP11-356I2.4	60.8655	0.961592	0.252848	3.80305	0.000142926	0.0205437
AC006262.2	285.37	-2.17338	0.57309	-3.79239	0.000149202	0.020646
ACCN1	32.72	2.05875	0.542521	3.79479	0.000147769	0.020646
ACTBL2	14.0198	-1.72961	0.455926	-3.79363	0.000148459	0.020646
BMP2K	927.648	0.609803	0.160652	3.79579	0.000147172	0.020646
CD53	675.878	1.30771	0.34482	3.79246	0.000149165	0.020646
RP1-102H19.6	27.2943	0.992366	0.261641	3.79285	0.000148929	0.020646
RPSAP52	288.955	-2.06929	0.545627	-3.7925	0.000149138	0.020646
RTN2	1051.33	-0.944265	0.24856	-3.79895	0.000145312	0.020646
TNIP3	38.1647	1.28223	0.33764	3.79761	0.000146096	0.020646
TMEM105	205.784	-1.54355	0.407206	-3.79059	0.00015029	0.0207154
AOAH	239.177	1.40842	0.372212	3.78393	0.000154373	0.0211954
AL122127.25	4.3346	4.2538	1.12476	3.78197	0.000155595	0.0212515
PRAMEL	10.6128	3.08868	0.816821	3.78134	0.000155987	0.0212515
CD6	966.295	1.35425	0.358485	3.77771	0.00015828	0.021481
CD79B	200.768	2.04392	0.541383	3.77537	0.000159769	0.0216
TRAJ3	7.92124	2.38992	0.633371	3.77333	0.000161084	0.0216948
ACER1	6.10007	2.23527	0.593574	3.76579	0.000166025	0.0222751
CD3D	108.598	1.55853	0.414006	3.76452	0.000166871	0.0222786
HIST1H1PS1	28.1117	-2.11313	0.561427	-3.76386	0.000167314	0.0222786
AC007952.1	67.5869	1.29431	0.344002	3.7625	0.000168223	0.0223155
SMAP2	1394.6	0.773337	0.205634	3.76075	0.000169404	0.022388
NCRNA00341	106.493	1.23327	0.32835	3.75596	0.00017268	0.0227357
GIMAP7	242.314	1.32519	0.352991	3.75419	0.000173906	0.022812
PVR	4772.51	-0.712832	0.190174	-3.74832	0.000178025	0.0232659
RP11-458I7.1	10.1196	-1.13714	0.303454	-3.74733	0.000178728	0.0232716
MASP1	114.631	-1.56053	0.417161	-3.74082	0.000183418	0.0236375
RP11-513G19.1	79.765	1.38392	0.369969	3.74065	0.000183548	0.0236375
RP11-538D16.3	5.64081	-3.57845	0.956479	-3.74128	0.000183086	0.0236375
CD109	771.697	-1.52452	0.408603	-3.73104	0.000190688	0.0242083
CEBPE	5.53829	1.76614	0.473431	3.73051	0.000191091	0.0242083
RP1-28C20.1	2.60696	2.12787	0.570053	3.73275	0.000189399	0.0242083
RP11-1094M14.4	20.1313	1.47282	0.394725	3.73125	0.000190531	0.0242083
TRAJ16	5.34072	2.53454	0.679485	3.73009	0.00019141	0.0242083
MYO16-AS1	12.9168	2.18833	0.587026	3.72783	0.000193132	0.0242448
RP11-178A10.1	36.6285	1.50731	0.404499	3.72637	0.000194259	0.0242448
RP11-462L8.1	39.039	-1.1916	0.319866	-3.7253	0.000195084	0.0242448
TRAJ12	5.4034	2.61736	0.702391	3.72635	0.000194271	0.0242448
TRAJ32	3.86813	2.63681	0.707825	3.72523	0.000195135	0.0242448
AIM2	123.112	1.97425	0.530527	3.72129	0.000198209	0.0245364
CD38	43.9609	1.40514	0.37768	3.72044	0.000198872	0.0245364
MAP4K1	1040.06	1.48141	0.398333	3.71902	0.000199996	0.0245891
TRBV7-8	12.1508	2.52344	0.678853	3.71721	0.000201438	0.0246803
TRAJ7	6.17053	2.44741	0.658654	3.71577	0.000202584	0.0247348
TRAJ38	3.4047	2.94848	0.794388	3.71164	0.000205924	0.0249698
TRAJ9	5.72256	2.69795	0.726771	3.71225	0.000205424	0.0249698
MYBPC2	53.5551	1.794	0.483917	3.70724	0.00020953	0.0253201
AL121963.1	223.941	-1.48438	0.400523	-3.7061	0.000210479	0.0253311
GPS2	6278.1	0.507568	0.13698	3.7054	0.000211057	0.0253311
PAX2	47.9259	2.57877	0.696661	3.70162	0.000214228	0.0255709
TRAJ36	4.34667	2.565	0.693001	3.70129	0.000214504	0.0255709
AC025627.9	236.585	-1.95788	0.529556	-3.69721	0.000217984	0.0258983
HAUS3	516.754	0.553157	0.149703	3.69502	0.000219871	0.0260348
TNFRSF13B	70.5057	2.33107	0.631906	3.68896	0.000225173	0.0265734
AC107977.2	79.2539	1.14771	0.311711	3.68196	0.000231451	0.0269537
CTD-2281E23.1	1.69677	3.59828	0.977211	3.68219	0.000231237	0.0269537
MSX1	256.391	1.14775	0.311593	3.68347	0.000230078	0.0269537
PIK3CD	1416.49	0.917775	0.249093	3.68447	0.00022918	0.0269537
IRX4	8.43791	2.34187	0.63662	3.67859	0.000234524	0.0271112
KLRD1	51.1925	1.05141	0.285819	3.67859	0.000234527	0.0271112
RASGEF1C	52.8487	1.956	0.531818	3.67796	0.000235108	0.0271112
RP11-392O17.1	13.9477	2.28425	0.621595	3.67482	0.000238021	0.0273576
MANBAL	1618.19	-0.603617	0.164446	-3.67061	0.000241969	0.0275145
RP11-404F10.2	40.5567	1.60306	0.436623	3.67149	0.00024114	0.0275145
TPRG1	345.701	-1.12394	0.306246	-3.67005	0.000242504	0.0275145
TRAJ13	5.05537	2.50692	0.682631	3.67243	0.000240255	0.0275145
RP11-367J7.2	9.64087	3.06888	0.836963	3.66668	0.000245721	0.0277901
2021-09-01	877.702	1.46617	0.40039	3.66184	0.00025041	0.0282299
IRF4	106.153	1.66511	0.455173	3.6582	0.000253994	0.0285428
ABCB5	66.0714	2.19689	0.60099	3.65545	0.000256732	0.0286679
AC006050.3	336.312	-1.95266	0.534159	-3.65558	0.0002566	0.0286679
CDH15	135.823	2.06925	0.56702	3.64934	0.000262912	0.0290906
ITGA4	289.874	1.13976	0.312326	3.64927	0.000262991	0.0290906
RP11-570L15.1	26.5257	1.37511	0.376699	3.65042	0.000261812	0.0290906
RP11-1118M6.1	4.64323	-2.47453	0.678408	-3.64755	0.000264755	0.0291942
AL031657.1	4.85446	1.46087	0.400884	3.64412	0.000268306	0.0294936
HIST1H2BF	30.2709	-1.78571	0.49036	-3.64163	0.000270913	0.0295958
STAB1	26871.6	1.37602	0.377841	3.6418	0.000270735	0.0295958
RP4-612J11.1	7.72686	3.0507	0.838515	3.63822	0.000274533	0.0298986
PSG7	3.40428	-3.15634	0.868247	-3.6353	0.00027766	0.0301462
AC073869.3	2.21162	-3.37726	0.929494	-3.63344	0.000279672	0.0302715
AC016525.1	475.583	1.542	0.424831	3.62969	0.000283766	0.0304345
CCR4	45.5651	1.6137	0.444521	3.6302	0.000283201	0.0304345
TRAJ10	5.62168	2.565	0.70638	3.63119	0.000282114	0.0304345
RP11-439L8.3	16.2606	-2.89466	0.798763	-3.62392	0.000290168	0.0310269
AL512503.1	14673	1.18767	0.327965	3.62132	0.000293108	0.0312465
AL592307.1	14928.2	1.18185	0.326483	3.61995	0.000294657	0.0312575
IL10	16.035	1.4536	0.401583	3.61967	0.000294982	0.0312575
IGHV1-2	129.74	2.16909	0.599449	3.61847	0.000296348	0.0313082
CKLF	923.082	-0.616316	0.170618	-3.61225	0.000303557	0.0319433
SLC6A13	23.3182	1.54656	0.428205	3.61172	0.00030417	0.0319433
AC009196.2	7.79265	1.76905	0.490002	3.61029	0.000305852	0.0320247
AC104820.2	27.4829	1.54275	0.427532	3.6085	0.000307975	0.0320302
GFI1	107.685	1.03089	0.285728	3.60795	0.000308628	0.0320302
RP11-4K16.2	1200.88	-1.18711	0.328937	-3.60893	0.00030746	0.0320302
WFDC12	5.43616	-2.46604	0.683891	-3.6059	0.000311074	0.0321893
ASS1P1	31.6215	1.38693	0.384791	3.60437	0.000312912	0.032217
KBTBD8	33.8484	0.975328	0.270669	3.6034	0.000314081	0.032217
SIGLEC10	331.469	1.13049	0.313717	3.60353	0.000313925	0.032217
TRAJ18	5.6239	2.2839	0.634383	3.60019	0.000317991	0.0325235
CD37	1815.39	1.37358	0.381682	3.59876	0.000319742	0.0326082
RP11-367J7.3	11.8177	2.66193	0.740019	3.59712	0.000321765	0.0327199
IGFLR1	244.616	0.700139	0.19486	3.59304	0.000326842	0.0330484
TRAJ54	1.62191	2.76925	0.770731	3.59302	0.000326869	0.0330484
TRBV2	4.83139	2.45424	0.684135	3.58737	0.000334034	0.0336764
RP1-221C16.7	43.3043	-1.38722	0.386856	-3.58588	0.000335946	0.0337576
RP11-190J23.1	13.1534	2.06513	0.576007	3.58525	0.000336753	0.0337576
FOLR2	146.672	1.55896	0.435205	3.58212	0.000340811	0.033977
RP11-251A15.4	4.83623	1.67691	0.468138	3.58208	0.000340868	0.033977
ASPA	186.692	1.56502	0.437187	3.57975	0.000343928	0.0340894
WNT9A	418.82	-1.40171	0.391517	-3.58019	0.000343346	0.0340894
CD1D	86.4875	1.23512	0.345138	3.57863	0.000345397	0.0341084
MIR155HG	57.171	1.0774	0.301107	3.57814	0.000346052	0.0341084
TMC8	2562.35	1.19917	0.335296	3.57647	0.00034827	0.0342313
AC092652.1	14.2029	1.49399	0.418586	3.56914	0.000358158	0.0348153
GIMAP4	406.772	1.09011	0.305325	3.57032	0.00035655	0.0348153
IKZF3	525.723	1.3944	0.390649	3.56944	0.000357744	0.0348153
TRAJ17	5.10286	2.40756	0.674511	3.56934	0.000357887	0.0348153
TRAJ21	5.24044	2.37058	0.665693	3.56107	0.000369342	0.0358038
CYTIP	226.022	1.04752	0.294413	3.55799	0.000373701	0.0361271
MOGAT1	153.164	-2.46384	0.692647	-3.55714	0.000374909	0.0361449
WNT10B	115.352	1.58733	0.446701	3.55346	0.000380201	0.0365552
GRIN2C	93.0644	0.896015	0.252264	3.5519	0.000382465	0.036673
RP11-478C1.3	12.646	0.65533	0.184752	3.54708	0.000389529	0.0371484
RP11-4B14.2	33.2984	1.68353	0.474591	3.54733	0.000389157	0.0371484
ABCD2	20.2603	1.82641	0.515083	3.54584	0.000391357	0.0372221
C1orf95	187.608	-2.08095	0.587064	-3.54468	0.00039309	0.0372865
MIR330	25.2348	-0.901072	0.254352	-3.54262	0.000396179	0.0374787
AC010527.1	2.41275	2.66198	0.751861	3.54052	0.000399337	0.0376765
KRT17	45545.5	-1.89643	0.536564	-3.5344	0.000408702	0.0384572
MAL2	5649.54	-1.16829	0.330704	-3.53272	0.000411302	0.0385611
SLC19A3	720.354	-1.70541	0.482808	-3.53228	0.000411992	0.0385611
CCL19	791.175	2.25496	0.63852	3.53154	0.000413149	0.0385672
AC092279.1	3565.81	1.11363	0.315932	3.52489	0.000423651	0.0394264
PARP15	487.873	1.55658	0.44167	3.52431	0.000424589	0.0394264
RP11-234K24.3	385.336	-0.945321	0.268317	-3.52315	0.000426444	0.0394948
RP11-219E7.1	5.50864	1.66632	0.47326	3.52094	0.000430017	0.0397214
AC112229.6	11.7707	-1.58689	0.451009	-3.51854	0.000433927	0.0398738
AL391137.1	76.5693	-1.64822	0.468436	-3.51856	0.000433892	0.0398738
J01415.24	289000	1.41037	0.400979	3.51732	0.000435929	0.0399537
CPB2-AS1	2.37901	1.91375	0.54484	3.5125	0.000443907	0.0405796
ARRB2	2052.7	0.695776	0.198166	3.51107	0.000446306	0.0406934
ADAP2	1121.98	0.974597	0.278194	3.5033	0.000459527	0.0414178
AL353997.5	520.609	-1.80102	0.514187	-3.50266	0.00046064	0.0414178
ALK	36.4475	1.46816	0.419306	3.5014	0.000462816	0.0414178
CCL28	850.092	-1.30739	0.37336	-3.50168	0.000462331	0.0414178
GREM2	47.3692	-2.03275	0.580633	-3.50093	0.000463641	0.0414178
HS3ST1	1944.01	-0.978579	0.279487	-3.50134	0.000462932	0.0414178
RP11-277P12.7	208.471	1.24378	0.3551	3.50261	0.000460729	0.0414178
UBASH3A	94.5944	1.3213	0.376941	3.50532	0.000456054	0.0414178
CCL5	605.97	1.39412	0.398321	3.49998	0.000465292	0.0414603
NCKAP1L	874.069	1.18672	0.339138	3.49922	0.000466624	0.0414743
PPP1R2P4	150.676	1.42316	0.407093	3.49591	0.000472446	0.0418122
RP11-291B21.2	5.08296	2.50433	0.716401	3.49571	0.000472795	0.0418122
ASCL2	88.2712	1.70904	0.48919	3.49361	0.00047654	0.0419332
TRAJ37	3.62645	2.58618	0.740245	3.49368	0.000476405	0.0419332
AC004923.1	316.276	-1.11014	0.318117	-3.48974	0.000483493	0.0420289
AC005871.1	3.09478	2.71004	0.776441	3.49034	0.000482403	0.0420289
AC092415.1	10.1956	1.22401	0.350749	3.48969	0.000483584	0.0420289
ATP8B4	84.8977	1.29441	0.370824	3.49064	0.00048186	0.0420289
RP11-402J7.2	34.5236	1.52967	0.438014	3.49229	0.000478903	0.0420289
NGF	34.5485	1.7112	0.490614	3.48788	0.000486871	0.0421071
SLC22A11	82.8753	1.81719	0.52091	3.48848	0.000485767	0.0421071
PPP1R13L	12123.5	-1.08665	0.311618	-3.48712	0.000488249	0.0421231
RP5-857K21.6	1.24959e+06	1.29454	0.371325	3.48627	0.000489809	0.0421546
KIF21B	2541.14	1.02554	0.294864	3.47801	0.000505158	0.0433698
CNN1	1419.46	-1.72133	0.495158	-3.47632	0.000508345	0.0434321
RP11-658F2.2	35.8719	-0.969668	0.278897	-3.4768	0.000507434	0.0434321
TRAJ35	3.17162	3.02934	0.871988	3.47406	0.000512646	0.0436938
RP11-394O4.3	8.49915	1.3653	0.393131	3.47289	0.000514882	0.0437786
CERKL	217.061	1.0167	0.293053	3.46932	0.000521771	0.044046
KIAA0226L	194.356	1.41008	0.406384	3.46983	0.000520796	0.044046
TBX21	41.1761	1.49648	0.431332	3.46944	0.000521547	0.044046
KRT17P1	610.831	-1.78637	0.515214	-3.46724	0.000525831	0.0442827
ICOS	29.9125	1.64364	0.4745	3.46393	0.000532344	0.0446613
MUC15	32.8776	-2.15185	0.621263	-3.46367	0.000532857	0.0446613
CDH19	370.376	2.30282	0.665334	3.46115	0.000537882	0.0449756
EHD2	6581.59	-0.908673	0.262735	-3.45851	0.000543173	0.0453107
GP1BA	126.861	1.0946	0.316666	3.45663	0.000546972	0.0455199
PMEPA1	34074.4	-1.13705	0.329037	-3.45568	0.000548912	0.0455739
RP11-563N6.6	4.96902	2.11396	0.61208	3.45374	0.000552877	0.0457954
NEFL	72.3629	2.03577	0.590168	3.44947	0.000561686	0.046416
AC004448.1	3549.51	1.1091	0.321734	3.44724	0.00056634	0.0464741
APBB1IP	560.281	1.11197	0.322486	3.44813	0.000564485	0.0464741
FSIP1	53.9214	1.05469	0.305926	3.44754	0.000565722	0.0464741
C10orf43	137.157	-1.95055	0.56616	-3.44523	0.000570564	0.0467069
KLRG1	48.3386	1.36581	0.396504	3.44464	0.000571824	0.0467069
RP11-94I2.1	113.486	0.829958	0.241059	3.44296	0.000575381	0.0468889
RP11-436I9.3	13.1917	1.97523	0.573835	3.44216	0.00057708	0.046919
AC114491.2	4140.86	1.10585	0.321379	3.44095	0.000579679	0.047022
AC064853.4	115.886	-1.68794	0.491044	-3.43744	0.000587236	0.0472362
CRYBB1	11.5873	1.45396	0.423003	3.43724	0.000587674	0.0472362
RP11-366L20.3	11.7079	-2.05515	0.597607	-3.43896	0.000583955	0.0472362
TRAJ15	4.78338	2.56572	0.746276	3.43803	0.000585957	0.0472362
AL606830.1	2130.48	1.11455	0.324533	3.43431	0.000594064	0.0476412
RP11-393P9.1	2.32535	3.46873	1.01086	3.43146	0.000600348	0.0480112
TRAJ22	4.84003	2.41238	0.703117	3.43098	0.000601398	0.0480112
FAM46B	186.449	-1.31651	0.383797	-3.43022	0.000603085	0.0480371
CTD-2616J11.2	56.541	1.16474	0.339652	3.42922	0.000605311	0.0480771
HSPA7	2295.23	1.42708	0.416206	3.42878	0.000606312	0.0480771
TRAPPC6A	814.844	-0.847627	0.247348	-3.42687	0.00061059	0.0483078
AC097532.1	2396.81	1.09829	0.320634	3.42537	0.000613952	0.0484651
RP11-706D8.2	12.9396	-1.38965	0.406133	-3.42167	0.000622372	0.0490201
ARID1A	7438.4	0.370879	0.108426	3.42058	0.00062488	0.0491081
AL451000.1	6.72741	2.00866	0.587503	3.41897	0.000628593	0.0491808
RP11-523O18.5	47.6442	1.39273	0.407289	3.4195	0.000627362	0.0491808
MYPN	29.8202	-1.58011	0.462288	-3.41802	0.000630775	0.0492423
AP000235.2	1.38553	2.55111	0.746996	3.41516	0.000637434	0.0496523
GPR171	55.3452	1.38766	0.406509	3.41359	0.000641135	0.0498306
AC098691.1	27005	1.05023	0.307795	3.41211	0.000644628	0.0499919
CEP152	2369.23	1.08957	0.319685	3.40825	0.000653811	0.0502623
FAM25C	44.2681	-1.26127	0.370048	-3.4084	0.000653445	0.0502623
GAS2L2	235.833	1.83939	0.539614	3.40871	0.000652709	0.0502623
SHOX2	448.62	1.95986	0.574801	3.40963	0.000650508	0.0502623
FLI1	457.504	1.11502	0.327479	3.40485	0.000661995	0.0507213
HIST1H3D	82.0639	-1.45209	0.426511	-3.40458	0.000662657	0.0507213
GPR65	43.7831	1.10556	0.324898	3.40279	0.000667023	0.0509449
C9orf24	84.3933	1.67067	0.491655	3.39806	0.000678657	0.0517102
HAVCR1	128.186	-1.70687	0.502386	-3.39753	0.000679974	0.0517102
CD5	277.381	1.16485	0.343306	3.39305	0.000691202	0.0523959
CD8B	64.4752	1.42085	0.418799	3.39268	0.000692119	0.0523959
J01415.6	373.892	1.90338	0.561112	3.39216	0.000693444	0.0523959
FBXO46	1902.32	-0.625682	0.184576	-3.38983	0.000699349	0.0525047
GGTA1P	76.6446	1.35721	0.400259	3.39082	0.000696837	0.0525047
RP11-459P23.1	9.26814	2.50866	0.740003	3.39006	0.000698762	0.0525047
AC009892.10	35.008	1.33683	0.39468	3.38712	0.000706313	0.052915
ZNF80	47.8188	1.37939	0.407374	3.38606	0.000709029	0.053006
TRAJ27	4.5354	2.55288	0.754809	3.38215	0.00071922	0.0536541
AC109496.1	3.77069	-1.82754	0.540543	-3.38092	0.000722423	0.0536809
RP11-94I2.4	29.5296	1.23374	0.36492	3.38085	0.000722622	0.0536809
DEPDC5	1608.38	0.669406	0.198244	3.37668	0.000733674	0.0541603
FTH1P22	4.27168	2.12739	0.630026	3.37667	0.00073368	0.0541603
PPP1R2P2	2.2195	-2.48289	0.735071	-3.37775	0.000730803	0.0541603
SHISA8	7.00151	2.28147	0.676674	3.37159	0.000747358	0.0549402
TTPA	32.417	1.78371	0.528996	3.37188	0.000746562	0.0549402
RP11-342C20.3	9.2192	-2.94812	0.875171	-3.36863	0.000755441	0.0551894
SNX20	233.751	1.15777	0.343642	3.36911	0.00075411	0.0551894
TRAJ39	2.58773	3.10637	0.922117	3.36873	0.000755147	0.0551894
AC009133.2	44.3794	1.34313	0.398879	3.36727	0.000759159	0.0553464
GAP43	355.958	1.80238	0.535434	3.36621	0.000762096	0.055446
AL591893.1	74.6965	-1.20952	0.359528	-3.36419	0.000767689	0.0555096
GIMAP1	215.886	1.12964	0.335768	3.36434	0.000767273	0.0555096
IL2RB	351.239	1.2075	0.358855	3.36486	0.000765839	0.0555096
C1orf200	17.0072	1.54866	0.460684	3.36165	0.000774774	0.0559073
FCN3	99.4416	1.07724	0.320667	3.35936	0.000781229	0.056258
EMR1	19.3622	1.28875	0.383723	3.35855	0.000783531	0.0563089
AC226119.3	4.12405	2.22144	0.662188	3.35469	0.000794527	0.0569831
PLN	196.04	-1.64291	0.490208	-3.35145	0.000803886	0.0575374
CD180	70.1156	1.45579	0.434592	3.34979	0.000808729	0.0577668
ABHD12B	147.867	1.37689	0.411162	3.34877	0.000811704	0.0578622
NCRNA00162	10.175	2.46844	0.73744	3.34731	0.000815988	0.0580503
GAPT	63.0149	1.45018	0.433352	3.34643	0.000818588	0.0581181
CWH43	11.9715	-3.37261	1.00879	-3.34322	0.000828119	0.0586439
GFRA3	230.031	2.07085	0.619492	3.34282	0.000829317	0.0586439
MS4A6A	819.304	1.11179	0.33285	3.34021	0.000837161	0.0590801
RPS15AP18	5.5276	1.69554	0.507976	3.33783	0.00084434	0.0594678
RP11-496N12.6	4.23062	-1.94641	0.58357	-3.33536	0.000851897	0.0597615
TRAJ23	4.94266	2.17749	0.652782	3.33572	0.000850801	0.0597615
RP11-167N24.6	2.2715	-2.62609	0.787739	-3.33371	0.000856966	0.0599978
CA3	258.816	-1.27327	0.382309	-3.33047	0.000867009	0.060461
CLUAP1	472.968	-0.545937	0.163909	-3.33073	0.000866178	0.060461
RP11-351J23.1	26.474	-1.2745	0.382879	-3.32872	0.000872455	0.0606013
TRAJ14	4.92657	2.44514	0.734519	3.3289	0.000871889	0.0606013
TRAJ20	4.82539	2.49087	0.748731	3.3268	0.000878508	0.0609018
HIST1H4E	64.3706	-1.55754	0.468313	-3.32586	0.000881471	0.0609875
CCT2	3433.46	0.852758	0.256543	3.32404	0.000887229	0.0612657
EVI2B	367.008	0.911991	0.274519	3.32214	0.000893298	0.0613402
KRT8P28	20.0218	-1.54691	0.465647	-3.32207	0.000893524	0.0613402
TMC7	1430.62	-0.964766	0.290333	-3.32296	0.00089068	0.0613402
RP11-84C10.1	6.68669	-1.80542	0.543639	-3.32098	0.000897023	0.0614609
ITPR1	1051.08	0.942592	0.284044	3.31847	0.000905134	0.0618603
PLXNA4	229.981	-1.58259	0.476958	-3.31809	0.000906358	0.0618603
SPSB4	36.3205	-1.47595	0.44493	-3.31725	0.000909075	0.0619259
C8orf80	43.8378	1.26752	0.382272	3.31577	0.000913926	0.0620169
GZMA	97.7302	1.27862	0.385617	3.31578	0.000913861	0.0620169
AC064836.1	670.525	1.00715	0.30391	3.31397	0.000919802	0.0622493
GLCCI1	503.196	0.613664	0.185193	3.31365	0.000920879	0.0622493
PTGS2	693.737	-1.76258	0.532019	-3.313	0.000922998	0.0622732
MUC6	39279.1	1.87078	0.564979	3.31123	0.000928869	0.0625498
CASS4	57.1215	0.956108	0.288809	3.31052	0.000931221	0.0625887
IGSF9	6314.38	-1.14337	0.345497	-3.30934	0.000935173	0.0627348
AP001803.1	4.60115	-2.94323	0.889968	-3.30711	0.000942628	0.0629954
CSF3	29.2865	1.7191	0.519776	3.30738	0.000941722	0.0629954
CD7	355.474	1.10506	0.334696	3.30168	0.000961071	0.0637451
GRAP2	155.62	1.19573	0.362106	3.30214	0.000959493	0.0637451
HIST1H1C	828.309	-1.35988	0.411853	-3.30185	0.000960502	0.0637451
PIK3R5	404.67	1.09137	0.330476	3.30241	0.00095859	0.0637451
GS1-204I12.1	1.45651	-2.72314	0.825409	-3.29914	0.000969811	0.0639383
IL2RA	105.744	1.16014	0.351692	3.29873	0.000971233	0.0639383
POU3F2	5.25266	2.37972	0.721199	3.29968	0.000967965	0.0639383
TRAJ41	2.528	2.58235	0.78278	3.29894	0.000970498	0.0639383
CHL1-AS1	7.85921	2.03627	0.617646	3.29683	0.000977825	0.0641329
TRAJ44	2.27977	3.05526	0.926714	3.29687	0.000977671	0.0641329
SAMSN1	199.122	1.01481	0.308587	3.28858	0.00100694	0.06592
AC023425.1	4.35884	1.89772	0.577331	3.28705	0.00101243	0.0660346
RP11-573D15.6	30.784	-1.64345	0.499967	-3.28711	0.00101221	0.0660346
TRAJ24	4.70482	2.4082	0.732837	3.28613	0.00101575	0.0661287
RP11-434H14.1	15.3726	1.23267	0.375175	3.2856	0.00101766	0.0661313
IL12RB2	70.5791	1.10771	0.337522	3.2819	0.00103112	0.0667115
NELL2	123.864	1.52996	0.466125	3.2823	0.00102963	0.0667115
PTPRO	164.335	1.30008	0.396202	3.28136	0.00103308	0.0667115
VASP	8480.25	-0.838039	0.255417	-3.28107	0.00103416	0.0667115
SNORA36C	26.2415	0.574038	0.17513	3.27777	0.00104629	0.0673714
AL603965.1	617.755	-1.62732	0.497014	-3.27419	0.00105965	0.0681071
FLNC	4957.98	-1.78878	0.546572	-3.27272	0.00106517	0.0683371
AC024168.2	20.7491	1.19369	0.364959	3.27074	0.00107265	0.0685681
TRAJ33	2.92546	2.73639	0.836611	3.2708	0.00107245	0.0685681
AC112502.1	192.825	1.98164	0.606344	3.26818	0.00108243	0.0689435
SHBG	9.55032	1.00348	0.307026	3.26838	0.00108165	0.0689435
CTB-37A13.1	4.78777	1.65023	0.505058	3.26741	0.00108537	0.0690063
C17orf96	175.25	0.886632	0.271448	3.26631	0.00108958	0.0691494
AC090421.1	395.972	-0.574521	0.175928	-3.26566	0.00109208	0.0691832
AC006368.1	14236.7	1.01383	0.310694	3.26311	0.00110197	0.0694652
AP000695.6	47.3833	-1.15947	0.355445	-3.26203	0.00110619	0.0694652
CADM3	316.466	1.79276	0.549654	3.26161	0.00110782	0.0694652
CLDN9	692.433	-1.25476	0.384439	-3.26388	0.00109899	0.0694652
ERV3-1	1385.38	-0.998007	0.305882	-3.26272	0.0011035	0.0694652
IGLC7	254.599	1.76529	0.541256	3.26148	0.00110834	0.0694652
AC023425.3	3.20795	1.87913	0.576281	3.26079	0.00111102	0.0695095
AC110615.1	1859.95	0.949834	0.291628	3.25701	0.00112592	0.0698776
ARIH2	4063.01	0.574625	0.176424	3.25707	0.0011257	0.0698776
CXCR2P1	25.8022	2.07184	0.636161	3.25679	0.0011268	0.0698776
DOCK10	607.183	1.05511	0.323847	3.25805	0.0011218	0.0698776
ZSCAN12P1	43.4193	0.925128	0.284055	3.25686	0.0011265	0.0698776
AC007245.1	47.774	1.11591	0.342754	3.25572	0.00113105	0.0699113
ERCC1	4253.34	-0.556676	0.171001	-3.25539	0.00113237	0.0699113
HBA2	360.155	1.60887	0.494253	3.25516	0.00113329	0.0699113
DOCK8	1228.98	0.897394	0.275834	3.25338	0.0011404	0.070227
AMDHD1	29.8286	1.3567	0.41715	3.25231	0.00114472	0.0703706
C11orf53	57.6155	-1.42291	0.437799	-3.25014	0.00115347	0.0707852
ARMC10	1206.43	-0.59432	0.182958	-3.24839	0.0011606	0.0710987
AC009951.2	14.6112	1.0297	0.317301	3.24519	0.00117371	0.0711432
CCDC147	55.8313	1.2051	0.371244	3.24611	0.00116993	0.0711432
CYP26A1	24.4787	-1.94536	0.599363	-3.24571	0.0011716	0.0711432
FAM101A	2696.47	-1.57859	0.486212	-3.24671	0.00116748	0.0711432
FOXD3	63.5907	2.08877	0.643734	3.24477	0.00117544	0.0711432
RP11-309L24.2	141.336	-1.80902	0.55705	-3.24749	0.00116426	0.0711432
TRAV12-2	3.92782	2.43215	0.749537	3.24488	0.00117502	0.0711432
AC114730.8	360.748	-0.718837	0.221651	-3.2431	0.00118235	0.0714393
AC133750.1	18.6056	1.12588	0.347559	3.23938	0.00119789	0.0721308
OXTR	304.152	-1.27999	0.395123	-3.23946	0.00119757	0.0721308
J01415.19	629.621	1.88865	0.583396	3.23735	0.00120646	0.072264
RP11-342D11.3	4.93085	-2.1666	0.66934	-3.23692	0.00120829	0.072264
RP6-74O6.3	27.7231	1.18588	0.366348	3.23702	0.00120784	0.072264
TAGAP	286.768	1.09752	0.338938	3.23811	0.00120323	0.072264
RP4-694A7.2	19.839	1.54629	0.477881	3.23572	0.00121338	0.0723281
SLA	947.336	0.913225	0.282234	3.2357	0.00121346	0.0723281
AC087069.2	3.90383	1.47205	0.45542	3.23229	0.001228	0.0730714
RP11-479G22.3	10.8028	-0.852735	0.264073	-3.22916	0.00124153	0.0737517
CD3EAP	2410.99	-0.713402	0.221356	-3.22288	0.00126909	0.0751441
HIST1H3H	42.3807	-1.51339	0.469582	-3.22285	0.00126922	0.0751441
RP11-553K8.3	7.50299	1.84981	0.574214	3.22147	0.00127533	0.0753791
TRAJ19	5.61371	2.29473	0.712628	3.2201	0.00128147	0.0754891
ZNF536	44.7835	2.08325	0.646925	3.22024	0.00128084	0.0754891
TCL1A	73.9599	3.37125	1.04742	3.21864	0.001288	0.0757472
HBA1	288.106	1.56085	0.48515	3.21726	0.00129422	0.0759054
TRAJ26	4.43744	2.45854	0.764213	3.21709	0.00129499	0.0759054
TRAJ43	2.25674	3.07606	0.956389	3.21633	0.00129843	0.0759807
RP11-118B22.5	16.1477	1.80899	0.562636	3.21521	0.00130351	0.0761517
PVRL4	2994.02	-1.14153	0.355201	-3.21375	0.00131015	0.0762956
SLC4A9	58.3915	-0.873691	0.271863	-3.21371	0.0013103	0.0762956
MIR548P	2.80669	1.33971	0.417086	3.21207	0.00131781	0.0766064
RP11-522N14.1	171.933	-1.0757	0.334959	-3.21144	0.00132073	0.0766502
GZMM	55.9618	1.04188	0.32448	3.21093	0.00132308	0.0766605
TNFRSF19	663.588	1.52159	0.473952	3.21043	0.00132539	0.0766682
C5orf58	37.9668	0.928022	0.289259	3.20827	0.00133534	0.0771175
SLC35G6	7959.85	0.540115	0.168391	3.2075	0.00133893	0.0771983
CEP78	1052.62	0.557911	0.173967	3.20699	0.00134133	0.0772106
AP002812.1	2159.29	0.975166	0.304129	3.20643	0.00134395	0.0772353
KB-1615E4.2	8.23319	-1.74419	0.544047	-3.20596	0.00134614	0.0772353
OBP2A	69.3895	-1.48177	0.462376	-3.20468	0.00135212	0.0773764
RP4-550H1.5	7.18795	-1.20267	0.375329	-3.20431	0.00135387	0.0773764
TRGC2	43.6494	1.42016	0.443241	3.20403	0.00135517	0.0773764
TRAJ34	3.2112	2.20724	0.689426	3.20156	0.00136686	0.0779175
ITGB1	13329.9	-0.67555	0.211197	-3.19868	0.0013806	0.0785741
NES	3400.85	0.96603	0.302113	3.19758	0.00138586	0.0787463
AL928742.12	1777.63	1.52948	0.478499	3.19642	0.00139145	0.0789369
COL11A1	2029.84	-1.78962	0.56017	-3.19478	0.00139936	0.0792581
HIST1H4D	16.0488	-2.47083	0.773592	-3.19397	0.00140329	0.0793533
BVES	103.231	-1.41039	0.441686	-3.19321	0.00140703	0.0793751
IGHE	1025.23	1.51323	0.473982	3.19258	0.00141008	0.0793751
RP11-619F23.2	17.286	-1.56714	0.49088	-3.19251	0.00141042	0.0793751
CTD-2616J11.3	38.431	0.995856	0.312096	3.19086	0.00141848	0.0795748
SCCPDH	1206.21	-0.741852	0.232467	-3.19121	0.0014168	0.0795748
BPIFA2	6.71762	-2.63657	0.826637	-3.18951	0.00142514	0.079695
COQ3	119.952	0.647979	0.203133	3.18992	0.0014231	0.079695
TUFT1	1992.4	-0.766826	0.240546	-3.18785	0.00143333	0.0800258
KRT80	2813.97	-1.27182	0.399127	-3.18651	0.00144003	0.0801463
RPS20P1	8.05807	-1.90708	0.598416	-3.18688	0.00143815	0.0801463
TNN	58.6409	-1.51087	0.47452	-3.18399	0.0014526	0.0807189
ZNF526	2921.06	-0.446911	0.140392	-3.18332	0.00145598	0.0807795
MAL	39.6661	1.91514	0.601721	3.18277	0.00145875	0.080806
TRAV22	1.65788	2.3805	0.748593	3.17997	0.00147292	0.0814631
AK3P5	122.379	-0.622516	0.195816	-3.17909	0.00147737	0.0815811
PLD5	3.68482	1.85074	0.582467	3.17742	0.00148591	0.0817969
TMEM159	987.847	-0.81866	0.257634	-3.1776	0.00148498	0.0817969
AC091047.1	28633.2	0.972777	0.306362	3.17525	0.00149706	0.0822822
AXIN2	1145.78	1.42189	0.44793	3.17435	0.00150171	0.0824093
AC144450.2	18.4512	-2.55701	0.805816	-3.1732	0.00150769	0.0824741
FGD6	2888.85	-0.661929	0.208628	-3.17277	0.0015099	0.0824741
TMEM92	663.356	-0.929146	0.29279	-3.17342	0.00150654	0.0824741
SAMD3	157.346	1.15972	0.365632	3.17183	0.00151482	0.0826152
ZDHHC7	4208.29	-0.536728	0.169246	-3.17129	0.00151761	0.0826396
THSD1	388.333	1.03922	0.327751	3.17077	0.00152036	0.0826618
AL596225.1	74.7735	1.29908	0.409815	3.16991	0.00152485	0.0827785
ASGR1	91.2269	1.14014	0.360056	3.16657	0.00154249	0.0833509
GFRA2	58.4177	1.46217	0.461693	3.16696	0.0015404	0.0833509
TRBV6-6	4.02978	1.74751	0.551778	3.16706	0.00153989	0.0833509
IL18RAP	47.0766	0.94635	0.299093	3.16407	0.00155582	0.0834783
RP11-115J16.1	5.15666	-2.13739	0.675287	-3.16517	0.00154995	0.0834783
RP11-248B10.2	40.2397	-0.783621	0.247627	-3.16453	0.00155336	0.0834783
RP11-489O18.1	5.64222	1.71105	0.540802	3.16391	0.00155667	0.0834783
RP5-885L7.10	75.3423	1.9178	0.605888	3.16528	0.00154935	0.0834783
RP11-554E23.2	2.96975	1.70332	0.538618	3.1624	0.00156473	0.0837834
TELO2	11462.6	-0.674663	0.213409	-3.16136	0.00157037	0.0839577
FASLG	13.2202	1.46756	0.464437	3.15987	0.00157838	0.0841308
TRAJ42	3.53361	2.35357	0.744746	3.16023	0.00157647	0.0841308
ZAN	17.4208	-1.41846	0.449272	-3.15724	0.00159268	0.0847651
AC023425.2	3.62016	1.83405	0.581125	3.15603	0.0015993	0.0848618
TRBV29-1	11.1796	1.55701	0.493342	3.15605	0.00159921	0.0848618
AC017079.3	4.2053	1.6055	0.508797	3.15548	0.00160237	0.0848967
MDS2	14.1325	1.27897	0.405493	3.15412	0.00160984	0.0851646
RP11-731F5.1	755.63	1.55406	0.493217	3.15087	0.00162787	0.0859893
AGXT2L1	10.364	1.48789	0.472494	3.149	0.00163828	0.0861333
CRTAM	26.5245	1.39633	0.443534	3.1482	0.0016428	0.0861333
GFAP	92.6609	1.60922	0.5111	3.14854	0.00164086	0.0861333
HCAR1	354.183	-1.15414	0.366488	-3.14919	0.00163724	0.0861333
RP11-615J4.4	61.0334	-0.947748	0.301032	-3.14833	0.00164207	0.0861333
RP11-560J1.1	14.0046	0.909798	0.289047	3.14757	0.00164632	0.08619
TRAJ30	4.39023	2.42902	0.771867	3.14694	0.00164988	0.0862486
RP3-434O14.8	286.635	-1.10718	0.352262	-3.14306	0.00167194	0.0872724
AC004866.1	274.319	0.893079	0.284246	3.14192	0.00167845	0.0874825
FAM83D	380.538	-1.33539	0.425104	-3.14132	0.0016819	0.0875332
J01415.16	2411.85	1.55467	0.49515	3.13979	0.00169066	0.0878597
AC013268.4	6.88151	-1.38601	0.441987	-3.13585	0.00171356	0.0884594
CYS1	433.538	-1.27845	0.407782	-3.13514	0.00171775	0.0884594
GZMH	58.8033	1.52544	0.486645	3.13461	0.00172085	0.0884594
KLRK1	325.913	1.0835	0.345378	3.13715	0.001706	0.0884594
RP11-348K2.2	37.7106	-0.87636	0.279605	-3.13428	0.00172277	0.0884594
SALL1	59.6012	1.4042	0.448064	3.13394	0.00172476	0.0884594
SRC	13161.7	-0.635669	0.202731	-3.13553	0.00171546	0.0884594
TRGV3	16.8389	1.19517	0.381219	3.13512	0.00171782	0.0884594
VPS53	2705.02	0.423248	0.134973	3.1358	0.00171383	0.0884594
GNG2	510.993	1.15808	0.369741	3.13214	0.00173535	0.0886159
TBX3	851.906	1.24608	0.39783	3.13218	0.00173512	0.0886159
TRAJ53	1.73331	2.41524	0.77108	3.13228	0.00173454	0.0886159
DOK2	267.069	1.01066	0.322731	3.13158	0.00173867	0.0886488
PIK3CG	127.878	0.895031	0.285844	3.13119	0.00174102	0.0886488
LFNG	5406.26	-0.94973	0.303392	-3.13037	0.00174583	0.0887161
MIR802	1.92143	-2.0373	0.65087	-3.13012	0.00174737	0.0887161
HIST1H2AD	22.9788	-1.45658	0.465654	-3.12804	0.00175976	0.0892169
AC116340.1	36902.7	0.941815	0.301132	3.12758	0.00176251	0.0892279
TRAV4	1.80059	2.08603	0.667601	3.12466	0.00178008	0.0899883
RP3-370M22.8	20.7146	1.31018	0.419392	3.124	0.00178408	0.0900616
EPB41L3	630.969	0.921786	0.295388	3.1206	0.00180486	0.0906216
GAPDHP37	3.92147	1.84788	0.592175	3.1205	0.00180545	0.0906216
PRKCB	454.099	1.39875	0.448134	3.12127	0.00180071	0.0906216
RP5-1029K10.4	3.39755	-1.65907	0.531466	-3.12168	0.0017982	0.0906216
TRAV8-2	3.24815	2.21231	0.709072	3.12001	0.00180845	0.0906434
AC007952.6	223.415	1.18024	0.378439	3.11869	0.00181655	0.0907346
GJB2	1459.77	-1.37733	0.44166	-3.11853	0.00181753	0.0907346
LINGO3	113.046	1.31256	0.420944	3.11813	0.00181999	0.0907346
RP11-167N24.2	38.1689	-0.482672	0.1548	-3.11804	0.00182056	0.0907346
MMP11	13062.2	-1.35575	0.435013	-3.11657	0.00182968	0.0910607
FAM65C	349.417	0.878645	0.282	3.11577	0.00183467	0.0911805
RP11-60A8.1	11.0956	1.90335	0.610989	3.11519	0.00183826	0.0912306
TRAJ40	2.4565	2.91814	0.93706	3.11414	0.0018448	0.0914266
PGA3	14.259	-2.00823	0.645127	-3.11293	0.0018524	0.0916742
AC116562.3	97.5634	1.01813	0.327419	3.10957	0.00187362	0.091823
AC137549.1	21.7035	1.54555	0.496661	3.11189	0.00185893	0.091823
AL353896.1	64.2552	1.33237	0.428373	3.11032	0.00186888	0.091823
BLOC1S3	533.262	-0.54937	0.176615	-3.11055	0.00186738	0.091823
CTA-440B3.1	30.142	0.797284	0.256323	3.11046	0.00186793	0.091823
CTD-2566J3.1	57.2098	-1.11389	0.358177	-3.1099	0.00187152	0.091823
KIR3DL2	4.25903	1.82722	0.587405	3.11066	0.00186667	0.091823
IGHA2	2517.11	1.57321	0.506397	3.10668	0.00189203	0.0925966
IGKV6-21	17.0071	2.43003	0.782436	3.10573	0.00189811	0.0927657
AC009196.1	19.1522	1.26421	0.407341	3.10358	0.00191198	0.0931768
CER1	3.78813	2.90631	0.936398	3.10371	0.00191108	0.0931768
CXCR6	99.6095	0.888919	0.286453	3.10319	0.00191445	0.0931768
HLA-DOA	747.479	1.27015	0.409481	3.10184	0.00192321	0.0934742
RP11-374F3.4	72.73	1.05483	0.340134	3.10123	0.00192717	0.0935381
TGFBR1	1868.4	-1.07577	0.34703	-3.09993	0.00193565	0.0938206
CYTH4	1320.83	0.99254	0.320308	3.09871	0.00194368	0.0939516
DNTTIP1	2242.67	-0.602409	0.19439	-3.09896	0.00194199	0.0939516
AC073869.19	4.7811	-3.41399	1.10292	-3.0954	0.00196546	0.0939682
AC135457.1	491.674	-0.897121	0.289836	-3.09527	0.00196636	0.0939682
ALDH3B1	6769.55	-0.975137	0.314929	-3.09637	0.00195904	0.0939682
DEFA6	3.11749	3.03145	0.97946	3.09502	0.00196799	0.0939682
DLX3	24.1516	1.58964	0.513143	3.09784	0.00194934	0.0939682
NCRNA00323	35.9671	-1.41909	0.458461	-3.09532	0.00196598	0.0939682
RP11-191A15.1	1.8077	2.52299	0.814799	3.09646	0.00195846	0.0939682
RP11-191A15.3	1.8077	2.52299	0.814799	3.09646	0.00195846	0.0939682
SLAMF9	12.3072	-1.71237	0.553033	-3.09632	0.00195938	0.0939682
RP11-597M17.1	2.19348	3.17141	1.02482	3.0946	0.0019708	0.0939752
IL21R	222.695	1.2628	0.408172	3.0938	0.00197613	0.0939754
KLRB1	41.9328	1.0121	0.327115	3.094	0.00197474	0.0939754
SAMD9	2525.93	-0.925938	0.299379	-3.09286	0.00198237	0.0941451
AC140847.1	1079.81	0.960525	0.310632	3.09216	0.00198703	0.0942343
DHX33	906.096	0.597371	0.193212	3.09178	0.00198959	0.0942343
AC002553.4	50.6191	0.642513	0.208074	3.08791	0.00201569	0.0953074
AC010982.1	5.24597	1.14156	0.369722	3.08762	0.00201764	0.0953074
TDO2	92.9197	1.26435	0.409685	3.08614	0.00202771	0.0956549
J01415.18	746.056	1.64484	0.533632	3.08235	0.00205375	0.0966486
NIN	2778.68	0.645991	0.209583	3.08227	0.00205426	0.0966486
AC008753.6	50.6553	-0.947009	0.307359	-3.08112	0.00206227	0.0968964
ZNF684	106.639	0.455391	0.147825	3.08061	0.0020658	0.0969331
ANKRD33B-AS1	2.14349	1.7952	0.583334	3.07748	0.00208758	0.0976952
J01415.20	713.516	1.69096	0.549456	3.07752	0.00208732	0.0976952
CHST2	317.004	0.888457	0.288777	3.07662	0.00209361	0.0978478
AP003035.1	24609.3	0.946504	0.30799	3.07316	0.00211803	0.0982165
BTF3P12	15.2348	-0.651237	0.211912	-3.07314	0.0021182	0.0982165
ELAVL2	8.76826	1.41593	0.460462	3.07503	0.00210483	0.0982165
RP11-328K2.1	11.3654	1.27547	0.414967	3.07367	0.00211445	0.0982165
RP13-30A9.1	1.53972	-3.0657	0.997319	-3.07394	0.00211253	0.0982165
ZSWIM5	437.931	0.977206	0.317829	3.07463	0.00210767	0.0982165
ZNF572	58.7839	-0.778288	0.253338	-3.07213	0.00212536	0.0984192
CMAHP	468.835	1.02762	0.334542	3.07172	0.00212828	0.0984253
FAM26F	44.6897	1.11046	0.361705	3.07008	0.00214002	0.0988386
TSPAN19	11.6392	1.62357	0.529197	3.06799	0.00215504	0.0994024
RP11-444B24.2	1.80044	2.69162	0.877739	3.06654	0.00216553	0.0997559
RP5-1061H20.4	24.8222	-0.809949	0.264304	-3.06446	0.00218066	0.100322
FAM53B	1943.03	0.450728	0.147103	3.06402	0.00218386	0.100338
AC005682.7	4.18216	1.39942	0.456942	3.06257	0.00219442	0.100389
AE000661.37	12.6952	1.20437	0.393513	3.06056	0.00220926	0.100389
JAK3	2175.52	0.906717	0.296296	3.06017	0.00221208	0.100389
LRRC4C	147.642	1.32066	0.431379	3.06147	0.00220252	0.100389
SLC39A4	4983.45	-0.96704	0.315968	-3.06056	0.00220922	0.100389
SPTBN2	6021	-0.827574	0.270316	-3.06151	0.00220226	0.100389
STIM2	1333.49	0.412682	0.134856	3.06017	0.00221212	0.100389
TOX	179.213	0.974161	0.318191	3.06156	0.00220188	0.100389
TSTA3	17144.6	-0.776186	0.253377	-3.06336	0.00218864	0.100389
ZEB2	1230.06	0.954192	0.311828	3.05999	0.00221342	0.100389
TRAJ47	1.32389	3.12453	1.0213	3.05937	0.00221803	0.100469
SLC39A8	299.174	0.786696	0.257181	3.05892	0.00222136	0.100491
LY6G5C	109.509	0.624994	0.20455	3.05546	0.00224713	0.101527
ANKRD20A4	1061.21	1.12072	0.366952	3.05414	0.00225705	0.101626
ENO1P3	109.577	-0.700694	0.229427	-3.05411	0.00225731	0.101626
S100B	183.042	1.49692	0.490146	3.05402	0.00225797	0.101626
TLL1	141.907	1.63349	0.53527	3.05171	0.00227543	0.102281
CGB7	2013.18	-1.70805	0.560257	-3.04869	0.0022984	0.10292
ISM1	307.801	-1.12032	0.367394	-3.04938	0.00229316	0.10292
UPK2	79.6663	-1.05455	0.345884	-3.04885	0.00229721	0.10292
RP11-199B17.1	29.2392	-1.34073	0.439879	-3.04796	0.00230398	0.103039
BRI3	2266.39	-0.598265	0.196354	-3.04687	0.00231235	0.103056
NCRNA00324	52.1062	0.672098	0.220593	3.04678	0.00231311	0.103056
SERPINB4	76.5531	-1.77774	0.583339	-3.04753	0.00230729	0.103056
AC108938.2	694.259	-0.595172	0.1956	-3.04281	0.0023438	0.10416
CSF2RB	440.709	1.20355	0.395537	3.04283	0.00234362	0.10416
RHBDL3	59.7839	1.17588	0.386724	3.04062	0.00236093	0.10479
TRAJ28	3.78445	2.62925	0.864854	3.04011	0.00236488	0.104833
SGCD	266.386	-1.31414	0.43257	-3.03799	0.00238165	0.105444
AL078621.13	9.7923	1.18537	0.390237	3.03755	0.00238507	0.105463
AL591684.1	442.344	-1.53531	0.505559	-3.03685	0.00239062	0.105576
EPPK1	5618.4	-1.13583	0.374266	-3.03481	0.00240686	0.106161
SCARNA9	99.1665	0.671367	0.221322	3.03344	0.00241786	0.106513
GIP	3.43729	-2.30663	0.760534	-3.03291	0.00242211	0.106567
MT3	6.96487	2.18542	0.720778	3.03203	0.00242916	0.106744
AC104653.1	11.287	0.948544	0.312957	3.0309	0.00243822	0.106876
ILDR1	554.827	-0.951043	0.313776	-3.03096	0.00243774	0.106876
RP11-325F22.2	18.8511	1.27832	0.421904	3.02988	0.00244653	0.107107
RP11-305P14.1	19.3242	1.22978	0.405938	3.02948	0.00244976	0.107115
AC015599.1	13.5232	-0.938783	0.309923	-3.02909	0.00245295	0.107122
AC068039.4	163.932	1.14674	0.378677	3.02828	0.00245947	0.107274
SLC12A1	9.97393	1.74284	0.575915	3.02621	0.00247638	0.107879
CCR5	78.1592	1.16959	0.386534	3.02584	0.00247946	0.107879
OGDHL	707.663	1.68426	0.556841	3.02466	0.00248909	0.108165
AC002480.5	21.5111	1.38507	0.458141	3.02323	0.00250091	0.108545
RP11-385F5.4	165.69	-0.450775	0.149153	-3.02223	0.00250922	0.108772
CACNA1E	93.9941	1.50878	0.499323	3.02166	0.00251395	0.108843
RP11-629O19.1	1.32821	3.77993	1.25114	3.02119	0.0025178	0.108876
OPCML-IT2	2.28474	2.71594	0.89935	3.01989	0.00252863	0.109211
CYP4F29P	310.711	1.28189	0.42467	3.01856	0.00253977	0.109466
PARVG	3324.2	1.05064	0.348073	3.01845	0.00254075	0.109466
RP11-346C4.2	119.218	1.65854	0.549642	3.0175	0.0025487	0.109541
RPL6P8	61.7415	-1.44732	0.479635	-3.01754	0.00254836	0.109541
OPRK1	9.05908	1.94042	0.643701	3.01447	0.00257432	0.110374
SLC2A4RG	22310.1	-0.574048	0.190423	-3.01459	0.00257325	0.110374
TRIP6	4801.76	-0.618691	0.205301	-3.01358	0.00258183	0.110561
CCDC13	76.6268	0.991944	0.329337	3.01194	0.00259584	0.110892
HBB	71.951	1.61574	0.536446	3.01194	0.00259581	0.110892
C5orf20	22.5783	1.49174	0.49569	3.00942	0.00261751	0.111682
ZCCHC11	3456.7	0.778498	0.258746	3.00874	0.00262337	0.111797
LILRB1	828.999	1.02781	0.341767	3.00734	0.00263545	0.112041
PAQR3	2906.98	0.503546	0.16743	3.00751	0.00263398	0.112041
RHOT1P2	170.522	1.31244	0.436657	3.00567	0.00265001	0.112525
CST5	6.39782	-1.79336	0.596811	-3.00491	0.00265662	0.11267
KIF17	92.6275	0.984058	0.327539	3.00439	0.0026611	0.112724
C2orf62	327.594	1.03929	0.346001	3.00373	0.00266695	0.112837
AC069213.1	1864.57	-0.979071	0.326302	-3.00051	0.00269529	0.113763
AL353660.1	5.40126	2.49302	0.830817	3.00068	0.00269374	0.113763
MUC20	12341.5	-0.907662	0.302708	-2.99847	0.00271339	0.114254
RP11-148K14.3	43.4106	-0.78852	0.262965	-2.99857	0.00271251	0.114254
PDZK1IP1	3309.23	-1.00522	0.335341	-2.99761	0.00272104	0.114439
AC091177.1	144.13	0.869782	0.290373	2.9954	0.00274086	0.114726
NAPEPLD	1235.7	-0.481153	0.160629	-2.99542	0.00274063	0.114726
RP11-70F11.8	9.59718	-1.40462	0.468808	-2.99614	0.00273417	0.114726
RP4-792G4.2	39.2606	1.65635	0.552941	2.99552	0.00273973	0.114726
PTK6	6023.33	-0.823944	0.275108	-2.99498	0.00274461	0.114747
SMG6	3115.77	0.387239	0.129405	2.99245	0.00276752	0.115568
AC005971.1	87.4466	0.638409	0.213377	2.99194	0.00277214	0.115624
KCNE1	123.551	1.20794	0.403993	2.99	0.00278979	0.116078
MYO1G	1386.47	0.955614	0.31964	2.98966	0.00279289	0.116078
RP11-12A2.1	2.3897	1.95752	0.654662	2.99012	0.00278863	0.116078
SSXP10	5.54386	1.04363	0.349203	2.98859	0.00280263	0.116346
FOXL1	756.538	-0.947726	0.317254	-2.98728	0.00281472	0.116573
ITGB6	3824.87	-1.00848	0.337565	-2.98751	0.00281264	0.116573
RP11-148K14.2	401.087	-0.798043	0.267238	-2.98626	0.00282409	0.116824
AC013268.2	671.856	-0.58572	0.196202	-2.98529	0.0028331	0.116928
GPR56	13333.4	-0.749394	0.251081	-2.98467	0.0028388	0.116928
RP1-206D15.3	9.42473	-1.55062	0.519464	-2.98504	0.00283545	0.116928
SDR16C5	565.641	-1.07302	0.359523	-2.98456	0.00283986	0.116928
AC010527.2	3.45751	2.23919	0.75048	2.98367	0.00284809	0.11713
AC091153.1	5215.67	0.501996	0.168299	2.98277	0.00285654	0.117263
TRBV28	5.96779	1.84092	0.617217	2.98261	0.00285797	0.117263
AC068594.1	2994.72	0.905804	0.303855	2.98104	0.00287275	0.117355
GTSF1L	2.65452	2.41862	0.811244	2.98138	0.00286956	0.117355
PMP2	68.7574	2.06138	0.691388	2.98151	0.0028683	0.117355
TRAJ48	1.39602	3.3258	1.11568	2.98095	0.00287352	0.117355
BLCAP	3175.38	-0.616567	0.206876	-2.98037	0.00287897	0.117442
AF064858.8	26.0173	1.45398	0.487933	2.97988	0.00288363	0.117496
TMPRSS7	7.64918	-1.12433	0.377365	-2.97942	0.00288794	0.117536
AL133223.1	5.67183	2.45398	0.824168	2.97752	0.00290591	0.118121
DPP4	431.693	1.28324	0.431023	2.97719	0.00290899	0.118121
CCL3	123.109	0.978662	0.328838	2.97612	0.00291922	0.118399
ALPI	58.1965	-2.12144	0.713089	-2.975	0.00292992	0.118697
LDHB	1143.56	1.04081	0.350083	2.97304	0.00294865	0.119319
AC020594.5	26.455	0.776183	0.261159	2.97207	0.00295797	0.119559
CTA-134P22.2	222.423	1.60678	0.540883	2.97066	0.00297164	0.119849
HIST1H4K	34.806	-1.30734	0.440093	-2.9706	0.00297222	0.119849
NCF1B	593.895	1.11489	0.375348	2.97027	0.00297534	0.119849
IGLV1-51	89.3166	0.913864	0.307761	2.96939	0.00298387	0.120056
RP11-165D7.3	1.97984	-2.51272	0.846502	-2.96836	0.00299398	0.120084
TXK	86.3701	1.02592	0.345629	2.96827	0.00299478	0.120084
XCR1	21.0405	1.66366	0.560418	2.9686	0.00299158	0.120084
RP11-416N13.1	6.98922	-0.843435	0.284185	-2.96791	0.0029983	0.120089
FCRL5	220.018	1.67187	0.563436	2.96727	0.00300458	0.120204
TRAV19	3.82318	2.19928	0.741712	2.96515	0.00302538	0.120899
B3GNT6	856.285	-1.99004	0.671338	-2.96428	0.0030339	0.121102
AP000553.1	20.0882	1.2946	0.436961	2.96273	0.00304926	0.121498
SASH1	1171.44	0.675721	0.228085	2.96258	0.00305071	0.121498
RP11-117D22.2	4.7479	2.07669	0.701246	2.96143	0.00306212	0.121815
CYP51P3	72.7916	1.02293	0.345552	2.96028	0.00307362	0.121861
METTL12	605.721	0.516989	0.174638	2.96035	0.00307287	0.121861
OR2B6	17.9609	-1.92395	0.649881	-2.96047	0.00307166	0.121861
RP11-153M7.3	35.0715	1.60082	0.541105	2.95842	0.00309216	0.122321
VKORC1L1	1090.39	-0.582067	0.196745	-2.95848	0.00309162	0.122321
DHDH	105.941	-1.28018	0.43292	-2.95708	0.00310563	0.122578
EPB41L1	9733.98	-0.666651	0.225432	-2.95721	0.00310437	0.122578
RP3-455J7.4	49.5323	1.25995	0.42626	2.95583	0.00311834	0.122943
FCAMR	100.071	1.84036	0.622912	2.95445	0.0031323	0.123355
AL357315.1	4.62304	0.888235	0.300737	2.95353	0.00314167	0.123418
CST7	88.2606	1.00303	0.339635	2.95326	0.00314438	0.123418
MLK7-AS1	388.454	-0.997774	0.337793	-2.9538	0.00313886	0.123418
RP11-439E19.6	29.1996	-0.850474	0.288298	-2.94998	0.00317792	0.124596
MCOLN2	152.627	1.15572	0.391849	2.94939	0.00318399	0.124695
AC087482.1	15.1988	-1.33895	0.454141	-2.9483	0.00319523	0.124822
AC117490.2	2.18464	1.56422	0.530593	2.94805	0.00319784	0.124822
CSRP1	12988.5	-0.734548	0.249124	-2.94852	0.00319298	0.124822
HSPA1L	759.553	1.17323	0.398414	2.94475	0.00323215	0.126022
RP11-561O4.1	26.9347	1.1808	0.401273	2.94264	0.00325426	0.126744
ANKRD32	690.139	0.501991	0.170623	2.9421	0.00325993	0.126824
TRAM1	3783.44	-0.681704	0.231749	-2.94156	0.00326569	0.126909
AP000330.8	102.888	-0.906628	0.308346	-2.9403	0.00327896	0.127005
EMX1	137.371	2.14462	0.729254	2.94085	0.00327317	0.127005
RP11-38M15.11	8.79239	1.71825	0.584355	2.94042	0.00327772	0.127005
ZNF469	1358.47	-1.03844	0.353254	-2.93964	0.00328597	0.127137
ARRDC5	95.9252	1.0287	0.350075	2.93852	0.00329784	0.127344
HNRNPA1P17	6.41165	-1.51621	0.515991	-2.93845	0.00329854	0.127344
SYTL3	369.33	0.61579	0.20959	2.93806	0.00330269	0.127365
PDZRN4	39.7787	-1.74611	0.594609	-2.93657	0.00331867	0.127841
HIST1H3J	32.4119	-1.50801	0.513845	-2.93476	0.00333806	0.128448
ABCB4	121.307	0.936785	0.319337	2.93353	0.00335127	0.128567
AC067945.4	25.0799	0.915949	0.312199	2.93386	0.0033477	0.128567
RP11-844P9.1	13.4949	1.72025	0.586424	2.93346	0.00335208	0.128567
BPIFB1	975.009	-2.00166	0.682702	-2.93197	0.00336825	0.128629
SLC2A10	1019.1	-0.88877	0.303083	-2.93243	0.00336323	0.128629
SOSTDC1	65.9523	-2.0282	0.691756	-2.93196	0.00336828	0.128629
VENTX	128.274	1.22317	0.417154	2.93217	0.00336603	0.128629
CECR7	44.6042	1.34622	0.459262	2.93128	0.0033757	0.128773
RP4-550H1.4	19.712	-1.31457	0.44874	-2.92946	0.00339553	0.129389
AC009234.1	2.22251	1.51259	0.516491	2.92858	0.00340511	0.129475
CELF2	1260.4	0.96249	0.328618	2.9289	0.00340162	0.129475
SLC39A1	4171.84	-0.7068	0.241569	-2.92587	0.00343492	0.130468
AC002472.11	12.3776	-1.10869	0.378999	-2.9253	0.00344123	0.130567
RP11-15J10.5	106.357	-1.07942	0.369084	-2.92459	0.00344915	0.130587
STAT4	231.256	0.813263	0.278065	2.92473	0.00344758	0.130587
SLITRK3	17.5659	-2.36994	0.810666	-2.92345	0.00346173	0.130922
AC011754.1	120.331	-1.87609	0.642453	-2.92021	0.00349799	0.130958
AC018633.4	244.895	-0.448801	0.153714	-2.91972	0.0035035	0.130958
AC073548.1	530.695	-0.410581	0.140504	-2.92219	0.00347579	0.130958
CADM2-AS1	3.65744	2.52966	0.866348	2.91991	0.00350132	0.130958
CCR7	386.908	1.56521	0.535927	2.92056	0.00349398	0.130958
CXCL12	955.07	1.33562	0.457167	2.92151	0.0034834	0.130958
FRMPD1	106.523	1.53155	0.524249	2.92142	0.00348444	0.130958
NUP88	1058.58	0.473109	0.161964	2.92107	0.00348836	0.130958
QSOX1	15240.2	-0.746648	0.255714	-2.91986	0.00350193	0.130958
ZBTB40	1799.62	0.589257	0.201595	2.92298	0.00346697	0.130958
ZNF597	80.2981	-0.467797	0.160177	-2.9205	0.00349466	0.130958
ZZEF1	3132.01	0.444276	0.152197	2.91908	0.00351061	0.131085
CCDC17	1014.67	0.936109	0.32094	2.91677	0.00353679	0.131229
CYP7A1	2.49284	1.71822	0.588939	2.91749	0.00352862	0.131229
GPR111	13.4163	-1.35762	0.465414	-2.91702	0.00353395	0.131229
KB-1460A1.1	29.9682	-0.803568	0.275393	-2.9179	0.003524	0.131229
MIR302D	88.7649	0.572786	0.196338	2.91735	0.00353015	0.131229
SFRP5	951.06	-1.39949	0.479724	-2.91728	0.00353101	0.131229
AC104772.1	7.08137	-2.32328	0.798378	-2.91	0.0036143	0.131383
AC137630.1	40.5792	0.672625	0.231049	2.91118	0.00360069	0.131383
CA7	44.5348	-1.18823	0.408463	-2.90903	0.00362553	0.131383
CDKN2A	1492.72	-1.64233	0.564447	-2.90963	0.00361857	0.131383
CYP2T2P	322.362	-0.555092	0.190425	-2.91502	0.00355667	0.131383
ELAVL3	49.7891	1.4442	0.496468	2.90894	0.00362655	0.131383
EPHB4	6896.43	-0.567076	0.194698	-2.91259	0.00358448	0.131383
ERC2	158.508	1.29344	0.444506	2.90985	0.00361607	0.131383
GPR25	12.4708	1.20166	0.413037	2.90933	0.003622	0.131383
HIST1H2BD	496.235	-1.04923	0.359843	-2.91579	0.0035479	0.131383
LIFR	350.118	0.800274	0.274823	2.91196	0.00359166	0.131383
LRRC3	99.6669	-0.974362	0.334852	-2.90983	0.00361631	0.131383
MYCN	50.4554	1.18235	0.405782	2.91376	0.003571	0.131383
PTPN7	853.884	1.01612	0.348833	2.91291	0.00358077	0.131383
RP11-120J1.1	6.92567	1.93213	0.663785	2.91078	0.00360528	0.131383
RP11-331H2.4	1.45443	-2.81161	0.965548	-2.91193	0.00359205	0.131383
RP11-447H19.3	20.7647	0.715455	0.245787	2.91087	0.00360418	0.131383
RP11-463J10.2	34.6662	1.09268	0.375058	2.91337	0.00357554	0.131383
RP11-744N12.2	21.9079	1.21542	0.41754	2.91091	0.00360378	0.131383
RP11-881M11.4	68.2604	-0.838354	0.288127	-2.90967	0.00361814	0.131383
TPM1	14178.3	-0.682032	0.234131	-2.91304	0.00357925	0.131383
TRAV12-3	3.83616	2.13813	0.734603	2.91059	0.00360745	0.131383
WDR49	12.0252	1.38717	0.47675	2.90964	0.00361845	0.131383
AC121247.1	20.0899	0.742426	0.255361	2.90736	0.00364498	0.131915
PAK4	9059.4	-0.734827	0.252837	-2.90633	0.00365696	0.132213
RNGTT	337.013	0.509689	0.175435	2.90528	0.0036692	0.132519
COL12A1	4770.64	-1.11873	0.385129	-2.90481	0.00367476	0.132585
NR4A2	910.287	0.951468	0.327716	2.90333	0.00369218	0.133077
CCDC13-AS1	23.551	1.10919	0.382109	2.90282	0.00369824	0.133159
NCRNA00237	1.68655	3.03633	1.04648	2.90146	0.00371431	0.133602
FDPSP4	13.7048	1.60367	0.553085	2.89951	0.00373748	0.134298
AC091305.1	30.149	-1.11437	0.384874	-2.89542	0.00378657	0.13473
AC106017.3	179.514	1.10066	0.380216	2.89483	0.00379361	0.13473
CLDN14	161.258	-0.992218	0.342655	-2.89568	0.00378341	0.13473
CTB-36O1.3	37.7954	0.861839	0.297433	2.89759	0.00376039	0.13473
DUXAP1	2.44526	1.90082	0.6563	2.89627	0.00377628	0.13473
J01415.17	2595.82	1.44652	0.499567	2.89554	0.00378503	0.13473
RP11-234B24.5	2.64494	1.34544	0.464797	2.89469	0.00379531	0.13473
RP11-297B17.3	22.2957	2.45611	0.848395	2.89501	0.00379146	0.13473
RP11-799O21.1	38.2172	-1.53428	0.529722	-2.89639	0.00377481	0.13473
RP5-857K21.11	144857	1.05379	0.363873	2.89602	0.00377924	0.13473
TDRD10	149.342	1.16944	0.403609	2.89746	0.00376197	0.13473
ZNF285	297.279	-0.487305	0.168199	-2.89719	0.00376518	0.13473
GPR157	815.191	-0.833413	0.288026	-2.89353	0.00380938	0.134958
RPL34P3	1.46075	-2.55812	0.884068	-2.89358	0.00380874	0.134958
ABHD1	79.6751	0.669063	0.231545	2.88957	0.00385774	0.135312
ATP8A2P2	54.6117	0.902661	0.312104	2.89219	0.00382572	0.135312
KB-1562D12.1	10.4428	-1.49273	0.516346	-2.89095	0.00384079	0.135312
NPPA-AS1	180.043	0.705847	0.244264	2.88969	0.00385624	0.135312
ORAI3	924.45	-0.71126	0.246099	-2.89014	0.00385075	0.135312
OTUD7A	70.0729	0.776931	0.268749	2.89092	0.00384117	0.135312
RP11-403B2.1	2.19283	-2.87313	0.993733	-2.89125	0.00383711	0.135312
RP11-551L14.6	7.41198	1.28602	0.444985	2.89004	0.00385193	0.135312
RP3-476K8.3	131.621	0.394221	0.136413	2.88991	0.00385349	0.135312
RPAIN	827.047	0.411214	0.14228	2.89017	0.00385028	0.135312
TIFAB	29.7754	1.46125	0.505761	2.88921	0.00386216	0.135333
RP3-522P13.2	9.55948	1.16975	0.404923	2.88882	0.00386696	0.135367
WRAP53	910.805	0.496904	0.172078	2.88767	0.00388103	0.135724
ATP8A1	783.149	0.892608	0.309311	2.8858	0.00390426	0.136256
C13orf33	259.591	1.26202	0.437364	2.88551	0.00390783	0.136256
RP11-534L6.3	2.29275	1.62991	0.564743	2.88612	0.00390026	0.136256
AL163011.1	549.01	0.881701	0.305609	2.88507	0.00391332	0.136313
RP11-1049A21.2	12.5564	1.29873	0.450268	2.88436	0.00392214	0.136486
C3orf62	754.086	0.575889	0.199709	2.88364	0.0039311	0.136663
AC034193.7	6.81609	0.747589	0.259333	2.88274	0.00394232	0.13673
RP11-298P3.4	1342.93	0.995455	0.345338	2.88255	0.00394466	0.13673
RPL39P6	2.99338	1.00087	0.347166	2.88296	0.00393961	0.13673
HIST1H2BO	18.0301	-1.19713	0.415493	-2.88123	0.00396131	0.137106
KIF5A	308	1.07802	0.374175	2.88107	0.00396327	0.137106
RP11-396J17.1	44.2954	0.490423	0.17025	2.8806	0.00396915	0.137175
EFR3B	119.524	0.952658	0.33081	2.87977	0.00397967	0.137404
AC119795.1	20.7096	1.52074	0.528378	2.87813	0.00400037	0.13758
CCDC85A	43.1365	0.8356	0.290319	2.87821	0.00399937	0.13758
NR2F1	1376.96	0.927809	0.322343	2.87832	0.00399795	0.13758
RPL32P1	63.7919	1.07674	0.374031	2.87875	0.00399254	0.13758
ELAC2	3757.1	0.418234	0.145336	2.8777	0.00400591	0.137636
ERF	4456.5	-0.455381	0.158264	-2.87735	0.00401029	0.137653
ANKRD33B-IT1	9.70598	1.24454	0.432685	2.87633	0.00402332	0.137832
TRAJ45	1.97442	3.00191	1.04361	2.87645	0.00402171	0.137832
CNR1	159.708	1.63739	0.569333	2.87598	0.00402779	0.137851
RP11-460N11.4	100.784	-1.06046	0.368983	-2.874	0.00405307	0.138582
AC110814.1	139.115	1.01646	0.353964	2.87164	0.00408354	0.139085
HTATIP2	1296.53	-0.740935	0.257966	-2.87222	0.00407602	0.139085
PLAC2	117.402	1.23778	0.43094	2.87229	0.00407513	0.139085
RP11-460E7.7	121.56	-1.06435	0.370625	-2.87177	0.00408176	0.139085
RP11-613M10.6	23.1219	0.628156	0.218803	2.87088	0.00409337	0.139285
FNDC9	44.1458	0.839839	0.292601	2.87026	0.00410137	0.139323
RP11-402L6.1	32.4933	1.29297	0.450485	2.87018	0.00410237	0.139323
RP11-206L10.9	33.8815	0.754335	0.262925	2.86901	0.00411763	0.139706
SULT2B1	346.277	-0.846461	0.295075	-2.86864	0.00412247	0.139736
LPCAT1	1275.41	0.436217	0.152166	2.86672	0.00414756	0.140452
AF015720.3	3.94309	-2.29436	0.801611	-2.86219	0.00420729	0.140586
IL1A	79.3017	-1.21016	0.422322	-2.86549	0.00416361	0.140586
KIR3DL1	4.53767	1.35592	0.473681	2.86251	0.00420296	0.140586
KLHL14	23.0704	1.69225	0.591212	2.86234	0.00420527	0.140586
LRRC71	56.0034	1.31905	0.460737	2.86292	0.00419758	0.140586
MTHFS	570.301	-0.439233	0.153376	-2.86377	0.00418628	0.140586
MTRNR2L8	20079.5	1.18416	0.41372	2.86223	0.0042067	0.140586
RP11-314P12.2	317.516	-1.56615	0.546917	-2.8636	0.00418852	0.140586
RP11-382A18.2	6.18577	-1.30928	0.457304	-2.86303	0.00419606	0.140586
RP11-431H16.2	101.751	-0.64295	0.224613	-2.86248	0.00420342	0.140586
RP11-44K6.4	27.0329	1.31683	0.459687	2.86462	0.00417508	0.140586
RP11-463J10.3	60.6599	1.12752	0.393927	2.86227	0.00420622	0.140586
SOX11	43.2446	-1.03045	0.359776	-2.86414	0.00418145	0.140586
TRAJ31	5.98809	1.86215	0.650186	2.86402	0.00418299	0.140586
MTRNR2L1	1763.22	1.2982	0.453736	2.86113	0.00422128	0.140654
POTEB	2.17728	-2.8602	0.999472	-2.86171	0.00421359	0.140654
SP6	460.148	1.23461	0.431505	2.86116	0.00422089	0.140654
Z98881.1	85.4568	-0.557228	0.194802	-2.86049	0.00422984	0.140806
AC011497.1	514.087	-0.740264	0.25899	-2.85827	0.00425962	0.14153
CTD-2021J15.2	13.5901	-2.13453	0.746732	-2.85849	0.00425663	0.14153
AC008392.1	57.4066	0.605163	0.211908	2.85578	0.00429311	0.142509
CXCR2	37.4883	1.13711	0.398442	2.8539	0.00431859	0.142951
IGHA1	9242.99	1.36546	0.478375	2.85438	0.00431215	0.142951
PTHLH	146.409	-1.19974	0.42036	-2.85407	0.00431628	0.142951
J01415.4	1.95356e+06	1.22562	0.429644	2.85263	0.00433587	0.143389
AC053503.4	6.78723	-1.54047	0.54035	-2.85087	0.00435996	0.14405
AC012476.1	216.097	-0.899589	0.315852	-2.84813	0.00439764	0.144093
CLNK	103.02	1.08646	0.381405	2.84858	0.00439143	0.144093
CTSW	284.082	0.910625	0.319622	2.84907	0.00438479	0.144093
GPATCH3	435.964	0.3867	0.135758	2.84844	0.00439338	0.144093
HES6	1189.15	0.970713	0.34065	2.84959	0.0043776	0.144093
NXPH4	90.6926	0.859628	0.301681	2.84946	0.00437941	0.144093
RNU7-20P	10.8028	0.947403	0.332487	2.84944	0.00437959	0.144093
TNFAIP8L2	110.539	0.774775	0.271944	2.84902	0.00438536	0.144093
VIT	31.2105	1.58193	0.555434	2.84811	0.00439801	0.144093
GPR115	201.385	-1.15658	0.406271	-2.84682	0.00441586	0.14441
RGS18	43.8498	1.01901	0.35793	2.84697	0.00441379	0.14441
AL160287.1	40.3146	1.18389	0.41597	2.84609	0.00442597	0.1446
AP003068.23	146.935	-0.621546	0.218411	-2.84576	0.00443052	0.1446
GSG2	80.6189	0.728939	0.256188	2.84534	0.00443647	0.1446
SELL	290.443	1.31959	0.463791	2.84522	0.00443809	0.1446
AP001347.1	1449.27	0.824447	0.28989	2.844	0.00445516	0.145023
MVP	28241	-0.414779	0.145876	-2.84336	0.0044641	0.145088
RP11-244H18.2	2.64995	-2.81126	0.988742	-2.84327	0.00446537	0.145088
RP4-753M9.1	1.97383	2.55745	0.899948	2.84178	0.0044863	0.145633
AC112777.1	4500.95	0.805967	0.283786	2.84005	0.00451061	0.146058
AE000662.92	1.46612	-1.76286	0.620805	-2.83964	0.00451649	0.146058
C1orf106	6540.11	-0.777098	0.273686	-2.83938	0.00452008	0.146058
RP11-6N13.1	4.21706	1.91043	0.672736	2.83979	0.00451429	0.146058
RP5-944M2.3	9.04347	-2.34215	0.824756	-2.83981	0.00451402	0.146058
GADD45A	1454.37	0.685309	0.241439	2.83843	0.00453359	0.146361
TRNAE42P	24.5674	0.670876	0.236402	2.83786	0.00454164	0.146487
SIGLEC5	112.842	1.13282	0.39923	2.8375	0.00454681	0.146519
AC106017.1	14.3811	1.34135	0.473202	2.83462	0.00458795	0.147441
AC129778.4	102.793	-1.04873	0.369935	-2.8349	0.00458401	0.147441
RP11-432J24.3	10.2601	-1.03989	0.366803	-2.835	0.00458258	0.147441
AC131180.4	4.53105	-1.91161	0.67451	-2.83408	0.00459583	0.14756
PHACTR4	2963.55	0.354673	0.125204	2.83276	0.00461485	0.147633
RP11-1094H24.4	87.2193	-1.12968	0.398785	-2.83281	0.0046141	0.147633
UPK1B	590.642	-1.82927	0.645587	-2.8335	0.00460412	0.147633
XXyac-YR14BB7.1	146.167	-1.39882	0.493725	-2.8332	0.00460848	0.147633
COL23A1	153.835	1.25578	0.443523	2.83137	0.00463496	0.148142
HMGN1P3	170.633	-0.711288	0.251332	-2.83007	0.00465375	0.148403
LOR	4.37338	1.92523	0.68031	2.82994	0.00465574	0.148403
MYLK-AS2	54.3513	-1.49068	0.526666	-2.83041	0.00464882	0.148403
CLPTM1	6925.96	-0.554412	0.195941	-2.82948	0.00466236	0.14848
TRBV9	14.2441	1.94491	0.68748	2.82904	0.00466878	0.148551
C11orf89	275.15	0.938499	0.331817	2.82836	0.00467869	0.148732
FGF8	4.35507	1.51574	0.536227	2.82667	0.00470344	0.149384
FBXL22	62.471	-0.864573	0.306107	-2.82442	0.00473666	0.150169
RP11-62E14.2	4.61021	1.07424	0.380304	2.8247	0.00473256	0.150169
CXCL6	163.768	-1.49035	0.527775	-2.82383	0.00474531	0.150256
MTRNR2L9	1889.16	1.27995	0.453294	2.82366	0.00474794	0.150256
ALDH7A1P2	5.30967	1.23014	0.435757	2.82299	0.0047578	0.150347
RP11-241F15.1	55.8609	1.05473	0.373634	2.82289	0.00475932	0.150347
IL10RB	1856.74	-0.579337	0.205264	-2.82239	0.00476665	0.150444
HRH2	103.192	1.03455	0.366619	2.82186	0.00477456	0.150559
AIF1	548.61	0.912132	0.323383	2.8206	0.00479341	0.150883
CNOT2	5969.36	0.585142	0.20744	2.82077	0.00479079	0.150883
TRAV23DV6	2.86947	2.6039	0.923452	2.81974	0.00480619	0.151151
MYO1F	2446.3	0.808111	0.286677	2.81889	0.00481899	0.151409
SPATA5	221.889	0.45437	0.161203	2.81863	0.00482298	0.151409
CCDC108	234.512	-1.48226	0.526386	-2.81591	0.00486388	0.152414
PLA2G12B	6.15895	1.92278	0.68289	2.81564	0.00486795	0.152414
RP4-739H11.3	2.07033	1.62225	0.576094	2.81594	0.00486341	0.152414
GSC	51.6051	1.52471	0.541709	2.81464	0.00488322	0.152697
SRA1	2234.89	0.380208	0.13509	2.81448	0.00488566	0.152697
AC079790.2	2.66563	1.59637	0.567287	2.81405	0.0048922	0.152767
RP11-74C1.4	56.715	-0.815576	0.28988	-2.8135	0.00490058	0.152893
HHIP	123.43	-0.841598	0.299291	-2.81197	0.00492383	0.153483
AC011322.1	36.751	-1.23797	0.440723	-2.80894	0.00497048	0.154282
ADCK4	2880.06	-0.405585	0.144394	-2.80888	0.00497134	0.154282
ANKRD20A1	1330.96	1.05266	0.374635	2.80982	0.00495689	0.154282
CD27	459.604	0.699421	0.249028	2.8086	0.0049757	0.154282
MACROD2	495.613	-1.03263	0.367664	-2.80863	0.00497532	0.154282
RP11-572M11.3	7.15972	1.51462	0.539084	2.80961	0.00496015	0.154282
FYB	2050.97	0.884624	0.315015	2.8082	0.00498194	0.15434
MIR302B	88.1888	0.559534	0.199317	2.80726	0.00499657	0.154657
ITGAE	356.19	0.547564	0.195097	2.80663	0.00500629	0.154822
HMGN3	807.725	0.577617	0.2059	2.80533	0.00502655	0.155313
IDO1	240.069	1.32253	0.471737	2.80354	0.00505454	0.156041
C11orf48	2285.95	0.440996	0.157434	2.80114	0.00509226	0.156448
CLTB	12996.3	-0.879473	0.313992	-2.80095	0.0050953	0.156448
DUSP23	711.447	-0.537785	0.192012	-2.80079	0.00509777	0.156448
FBXL8	3429.66	-0.576328	0.205748	-2.80114	0.00509224	0.156448
IGHV3-73	17.578	1.61929	0.578167	2.80073	0.00509875	0.156448
MIR1302-5	2.06445	1.21797	0.43481	2.80115	0.00509201	0.156448
OXNAD1	345.818	0.408531	0.145861	2.80084	0.00509706	0.156448
RP11-479G22.6	4.76442	-1.44424	0.51579	-2.80006	0.00510933	0.156636
C15orf52	6316.04	-0.885685	0.316366	-2.79956	0.00511727	0.156738
GBP5	458.392	1.00583	0.359317	2.79929	0.00512156	0.156738
AC010240.2	201.78	0.283446	0.101268	2.79896	0.00512672	0.15676
C20orf134	235.412	-0.62687	0.224142	-2.79676	0.0051618	0.157424
IGLV2-8	86.7393	1.5261	0.545613	2.79704	0.00515739	0.157424
MARVELD1	3531.42	-0.903204	0.322912	-2.79706	0.00515696	0.157424
TTLL8	4.71144	-1.94087	0.694156	-2.79601	0.00517377	0.157653
PGA4	15.2942	-1.91977	0.686786	-2.7953	0.00518522	0.157865
RP11-626H12.1	68.449	-1.21646	0.435266	-2.79476	0.00519387	0.157992
ATP2B1	2853.94	0.414064	0.148201	2.79393	0.00520713	0.158123
RP5-901A4.1	302.872	-0.835763	0.299118	-2.79409	0.00520452	0.158123
OR3A2	3.15369	2.25279	0.806592	2.79297	0.00522266	0.158458
F11R	13935	-0.615573	0.220424	-2.79268	0.0052273	0.158463
C11orf21	221.213	1.31678	0.471681	2.79167	0.00524373	0.158824
CACNG6	234.817	-2.49367	0.893488	-2.79093	0.00525564	0.158939
IGLJ7	125.198	1.45144	0.520067	2.79088	0.00525652	0.158939
FCGR3B	136.459	1.04517	0.374693	2.78941	0.00528037	0.159387
TRIM56	6893.73	-0.465937	0.167027	-2.7896	0.0052774	0.159387
ACVR1	1156.45	-0.618964	0.221966	-2.78856	0.00529437	0.159673
AC002451.3	36.4692	1.56467	0.561253	2.78782	0.00530642	0.159763
AC021593.2	360.504	0.592601	0.212549	2.78807	0.00530224	0.159763
GATAD1	2984.89	-0.340298	0.122104	-2.78695	0.00532075	0.160057
WDR86	825.142	0.818282	0.293641	2.78667	0.00532525	0.160057
FAM193A	4566.02	0.603819	0.216748	2.78581	0.00533935	0.160208
MIR302A	88.055	0.547992	0.196707	2.78582	0.00533925	0.160208
HSD17B6	66.7028	-0.909174	0.326414	-2.78534	0.00534716	0.160272
RP11-251M1.1	4.43927	1.24903	0.448464	2.78513	0.00535059	0.160272
AC069363.1	10.2321	1.07099	0.384775	2.78342	0.00537886	0.160983
PIGM	762.352	-0.397451	0.142807	-2.78314	0.0053836	0.160988
AC007952.5	130.693	1.08562	0.390206	2.78216	0.00539982	0.1612
MIR554	15.0345	-0.842956	0.302982	-2.7822	0.00539922	0.1612
RP11-7O20.4	7.86014	1.92694	0.693119	2.7801	0.00543422	0.16209
BFSP2	4.58063	1.41516	0.509123	2.77959	0.00544269	0.162205
RP11-396C23.2	14.0103	-0.875461	0.315075	-2.77858	0.00545979	0.162577
DPP10	49.2271	1.82156	0.656104	2.77633	0.00549757	0.163564
AL132855.1	8.03471	0.870991	0.313755	2.77603	0.00550277	0.163581
AL450992.6	12.6237	-1.14191	0.411387	-2.77575	0.00550745	0.163582
AL009183.1	2.41027	1.44046	0.519102	2.77492	0.00552155	0.163725
GPR1	23.5856	-1.3786	0.496781	-2.77507	0.00551898	0.163725
ME1	254.072	0.721913	0.260185	2.77462	0.00552665	0.163739
BRD8	2924.82	0.363969	0.131292	2.7722	0.00556785	0.164455
FAM20A	1051.7	1.05209	0.379527	2.77211	0.00556946	0.164455
PSMD4P1	76.2413	-0.961863	0.346979	-2.77211	0.00556943	0.164455
TRAV13-2	2.47578	2.04366	0.737046	2.77276	0.00555824	0.164455
OR3A3	2.55835	2.36169	0.852584	2.77003	0.00560506	0.165368
RP11-700P18.1	35.553	0.563007	0.2033	2.76934	0.005617	0.165582
C2orf85	20.221	1.89789	0.685458	2.76879	0.00562641	0.165721
ANKRD20A11P	861.574	1.21766	0.439857	2.7683	0.00563504	0.165837
AC074391.1	4.2572	1.19001	0.430122	2.76667	0.00566315	0.166525
SEMA4A	1450.82	-0.54221	0.196029	-2.76596	0.00567549	0.166749
IL33	338.335	1.26908	0.458938	2.76525	0.005688	0.166977
RP11-165D7.4	9.36311	-1.85185	0.669822	-2.7647	0.0056976	0.166981
RP11-710F7.3	28.4051	0.919805	0.332676	2.76486	0.00569466	0.166981
RHOV	645.127	-1.09344	0.39562	-2.76387	0.0057121	0.167267
IGF2BP2	4579.84	-0.695192	0.251586	-2.76324	0.00572306	0.167449
TSNARE1	1430.72	-0.469446	0.169975	-2.76185	0.00574758	0.168027
TRGV4	44.3964	1.1479	0.415767	2.76092	0.00576391	0.168226
TSC22D4	4249.97	-0.418088	0.151419	-2.76114	0.00576007	0.168226
FNDC1	892.028	-1.32331	0.479717	-2.75852	0.00580629	0.168828
RP11-536C5.2	3.34068	-1.93711	0.702202	-2.75861	0.00580469	0.168828
RP11-89B16.1	4.82893	1.49804	0.543016	2.75874	0.00580251	0.168828
TM4SF4	3031.4	-1.62896	0.590439	-2.7589	0.00579968	0.168828
ZNF117	1232.73	-0.977382	0.354329	-2.7584	0.00580846	0.168828
GAPDHP47	3.27499	1.97736	0.717297	2.75668	0.00583922	0.169582
SPAG11B	3.159	-3.114	1.13023	-2.75519	0.00586574	0.170213
RP11-1084J3.3	15.1048	0.894788	0.324818	2.75473	0.005874	0.170312
AC005753.1	2320.22	-0.710421	0.257971	-2.75388	0.00588927	0.170615
AC124014.1	2.97524	1.56156	0.567516	2.75157	0.00593107	0.171123
ADH6	142.431	1.18924	0.432166	2.75181	0.00592666	0.171123
CCDC102B	707.381	0.904251	0.328612	2.75173	0.00592811	0.171123
FAM87B	24.4817	0.670553	0.243655	2.75206	0.00592223	0.171123
RP3-522P13.3	5.82191	1.40694	0.511166	2.75242	0.00591575	0.171123
GMEB1	666.083	0.313318	0.113904	2.75073	0.00594625	0.171421
SAA2-SAA4	210.767	-1.36559	0.496763	-2.74897	0.0059782	0.172201
CTSH	9267.59	-0.810944	0.295056	-2.74845	0.00598786	0.172339
AC018892.1	1.51602	1.82327	0.663734	2.74699	0.00601454	0.17255
BFAR	1863.9	-0.48739	0.177389	-2.74758	0.00600375	0.17255
PHGR1	290.739	-1.75162	0.637654	-2.74698	0.00601476	0.17255
PRKCQ	125.658	0.997404	0.363063	2.74719	0.00601076	0.17255
MGLL	15913.9	-0.789405	0.287425	-2.74647	0.00602407	0.172677
LA16c-306E5.1	7.23671	-1.00129	0.364615	-2.74616	0.00602973	0.172699
MYB	216.855	1.21558	0.443089	2.74343	0.00608009	0.174
FAM83A	2295.42	-1.61333	0.588272	-2.7425	0.0060974	0.174354
MIR367	91.2886	0.5273	0.192293	2.74218	0.00610332	0.174382
PSTPIP1	544.476	0.784068	0.286259	2.73902	0.00616233	0.175926
AC010326.1	58.2036	-0.797237	0.291198	-2.73779	0.00618543	0.175975
C1orf49	42.7448	-0.94451	0.344905	-2.73847	0.00617264	0.175975
GADD45B	1822.81	0.802127	0.292969	2.73792	0.00618287	0.175975
RP11-539E17.3	48.619	-1.83667	0.670839	-2.73788	0.00618369	0.175975
TRAJ29	3.48055	2.64999	0.967998	2.7376	0.00618899	0.175975
AC010745.1	1.72026	3.00571	1.09811	2.73716	0.00619719	0.176066
PI16	134.177	1.06548	0.389464	2.73576	0.00622356	0.176673
RP11-190P13.1	4.05317	1.10082	0.402465	2.7352	0.00623426	0.176834
CD163L1	191.712	0.935208	0.342003	2.7345	0.00624743	0.176907
FREM1	271.497	1.34736	0.492721	2.73454	0.00624677	0.176907
RP11-229A12.2	9.58712	1.47777	0.540463	2.73427	0.00625185	0.176907
C6orf97	310.339	1.01003	0.369505	2.73348	0.00626695	0.176908
FCGR3A	641.717	0.972454	0.355726	2.73371	0.00626243	0.176908
STEAP2	1917.64	-0.782813	0.286377	-2.73351	0.00626638	0.176908
AC073869.7	1.09435	-2.683	0.981754	-2.73287	0.00627856	0.177053
POGK	3238.83	-0.352399	0.128966	-2.7325	0.00628555	0.177053
RP11-357G3.2	15.021	1.28881	0.471673	2.73242	0.00628713	0.177053
AL136985.1	7.53851	-1.79879	0.658537	-2.7315	0.0063047	0.177406
PRSS33	109.249	-1.48104	0.542356	-2.73075	0.00631902	0.177668
MDN1	4362.74	0.542495	0.198762	2.72936	0.00634565	0.178274
SCML4	131.199	1.22358	0.448416	2.72867	0.00635901	0.178508
AC092839.4	24.2664	0.685951	0.251476	2.7277	0.00637779	0.178892
SLC16A11	199.722	0.921512	0.337962	2.72668	0.00639755	0.179253
UNC93B1	11298.1	-0.636255	0.233359	-2.72651	0.00640081	0.179253
LGALS7	67.7569	-2.08697	0.765788	-2.72526	0.00642504	0.179789
AC092295.7	111.044	-0.905655	0.332436	-2.7243	0.00644385	0.18003
CLEC19A	101.679	-1.41219	0.518352	-2.72438	0.00644231	0.18003
TNFRSF13C	51.0541	1.14059	0.41875	2.72381	0.00645342	0.180155
ZBTB49	202.573	0.424941	0.156085	2.7225	0.00647891	0.180723
RP11-301N24.3	1.96744	2.22055	0.815736	2.72215	0.00648594	0.180776
OGFOD1P1	18.2484	1.24806	0.458604	2.72142	0.00650014	0.181029
FCGR2C	562.491	1.16287	0.42795	2.71731	0.00658146	0.183103
RPL32P29	74.5753	0.555002	0.20426	2.71713	0.00658499	0.183103
TRAV38-2DV8	3.20296	1.86892	0.688012	2.71641	0.00659951	0.183363
TRGV1	12.6017	1.11546	0.410896	2.7147	0.00663352	0.184162
RP11-993B23.3	29.9566	-1.21973	0.449461	-2.71376	0.00665241	0.184524
SMYD4	795.659	0.384282	0.141617	2.71353	0.00665701	0.184524
AC005224.2	23.7869	0.843828	0.311254	2.71106	0.00670684	0.185033
CTD-2317K6.1	81.1328	0.930298	0.343009	2.71217	0.00668449	0.185033
FAM75D3	3.09149	-3.49022	1.28713	-2.71163	0.00669523	0.185033
KLF15	171.623	1.18908	0.438531	2.7115	0.0066979	0.185033
SLC12A9	23144.6	-0.489275	0.180458	-2.71129	0.00670223	0.185033
TOX2	232.124	0.985491	0.363464	2.71139	0.00670022	0.185033
KIF6	74.0138	1.17179	0.432295	2.71063	0.00671557	0.185129
RP11-321E2.2	3.17362	-3.41199	1.2589	-2.71029	0.00672249	0.185176
OR2A4	195.173	0.861046	0.317733	2.70997	0.00672899	0.18521
ANKRD26P1	4.16282	1.45381	0.536529	2.70967	0.00673507	0.185233
ACBD3	3022.81	-0.365876	0.135068	-2.70884	0.00675195	0.185408
RAPGEF6	645.168	0.307569	0.113541	2.70888	0.006751	0.185408
PTTG1IP	11123.1	-0.61357	0.226573	-2.70804	0.00676809	0.185707
AC005243.1	4.64065	-1.39365	0.514853	-2.70689	0.0067916	0.185956
AC093734.1	9273.21	-0.735212	0.271645	-2.70651	0.00679939	0.185956
GTF2H2	1744.61	0.44425	0.164114	2.70697	0.00679007	0.185956
SLC45A4	3118.88	-0.570455	0.210751	-2.70677	0.00679415	0.185956
VCL	6275.76	-0.475036	0.175529	-2.70631	0.00680353	0.185956
CYFIP2	1598.59	0.770634	0.284833	2.70556	0.00681888	0.186231
MAPK3	6951.33	-0.593665	0.21945	-2.70523	0.00682563	0.186271
PPL	10631.8	-0.797903	0.295123	-2.70363	0.00685864	0.187028
IRF8	497.956	0.964577	0.356955	2.70224	0.00688748	0.187583
TMEM132A	13677.1	-0.735665	0.272253	-2.70213	0.00688961	0.187583
ABCC2	152.057	0.89716	0.332216	2.70053	0.00692293	0.18791
C12orf63	144.931	1.13407	0.419933	2.70059	0.00692173	0.18791
RP11-809C9.2	5.31333	2.22319	0.823142	2.70086	0.00691613	0.18791
SRD5A3	1393.82	-0.800422	0.296392	-2.70056	0.00692237	0.18791
CCDC78	15214.3	1.03793	0.38448	2.69955	0.00694324	0.188045
IGJ	313.577	1.31864	0.488519	2.69927	0.00694924	0.188045
KCNN4	8424.78	-0.764054	0.283022	-2.69963	0.00694168	0.188045
SLC13A2	93.9395	-1.58565	0.587408	-2.6994	0.00694646	0.188045
AC013268.3	313.609	-0.931396	0.345343	-2.69702	0.00699638	0.188565
CLDN1	4479.25	-1.14203	0.42344	-2.69703	0.00699605	0.188565
MTCO1P3	7.29789	1.34417	0.498235	2.69786	0.00697872	0.188565
MTND6P4	10130.9	0.941246	0.348946	2.69739	0.00698844	0.188565
RP11-332O19.3	77.9217	-0.685367	0.254111	-2.69711	0.00699433	0.188565
RP11-438N16.1	40.7954	-1.84365	0.683637	-2.69682	0.0070005	0.188565
PREX1	1955.08	0.759527	0.281672	2.6965	0.00700725	0.188603
FBXO36-IT1	19.2636	-0.768375	0.285092	-2.69518	0.00703514	0.188921
OSTN-AS1	2.03539	1.88154	0.697993	2.69564	0.00702544	0.188921
RP11-66D17.3	28.3143	-1.38365	0.513374	-2.69522	0.0070343	0.188921
B3GAT1	322.393	1.369	0.508111	2.69428	0.007054	0.189283
AC109826.1	11.6733	1.26433	0.469334	2.69389	0.00706239	0.189364
MIR302C	88.3753	0.543374	0.201743	2.69339	0.00707293	0.189503
CDKN2B	984.515	-1.04859	0.389387	-2.69293	0.00708268	0.18962
ARHGEF3	1120.5	0.648001	0.240724	2.69188	0.00710508	0.190076
AP000476.1	14.5563	0.886258	0.329344	2.69098	0.00712416	0.19035
CRHBP	14.3014	1.49952	0.557257	2.69089	0.00712612	0.19035
AC053545.3	1.82567	2.51779	0.935871	2.69032	0.00713838	0.190456
EDN1	1398.02	-0.953308	0.354436	-2.68965	0.00715267	0.190456
HGF	115.534	1.01404	0.377065	2.68929	0.00716041	0.190456
RP1-272L16.1	3.27864	-2.33855	0.869611	-2.68919	0.00716247	0.190456
RP11-460C6.1	3.91905	-2.01024	0.747389	-2.68968	0.00715212	0.190456
TTYH3	13345.6	-0.543604	0.202142	-2.68922	0.00716187	0.190456
ATP13A5	12.5413	-1.395	0.518952	-2.6881	0.00718593	0.190679
RNASE7	36.3789	-1.39193	0.517869	-2.6878	0.00719248	0.190679
RP11-532E4.2	1479.15	1.49003	0.554366	2.68781	0.00719215	0.190679
TRADD	2844.84	-0.413604	0.153874	-2.68794	0.0071894	0.190679
RNU1-10P	14.3027	-0.916706	0.341117	-2.68737	0.00720181	0.190783
AL096864.1	2.98715	-1.57046	0.584692	-2.68596	0.0072321	0.191165
CD209	80.174	1.00071	0.372609	2.6857	0.00723791	0.191165
MXD4	6958.49	0.39505	0.147077	2.686	0.00723124	0.191165
TRAV17	2.53069	1.73602	0.646389	2.68572	0.00723736	0.191165
CEACAM16	48.0613	-1.01135	0.376687	-2.68486	0.00725605	0.191501
VASN	2307.07	-0.948852	0.353477	-2.68434	0.00726728	0.191654
TRBV24-1	4.35049	1.71359	0.638784	2.68258	0.00730563	0.192522
AP000867.14	2.20917	-1.85588	0.691965	-2.68204	0.00731739	0.192638
PDE4B	361.639	0.779729	0.29074	2.68188	0.00732096	0.192638
SMARCAD1	916.978	0.335823	0.125237	2.68149	0.00732946	0.192718
PLOD3	11170.8	-0.568552	0.212093	-2.68068	0.00734729	0.193043
AC011357.1	170.932	1.17897	0.439859	2.68033	0.0073549	0.193099
RP11-475N22.4	346.021	1.02784	0.383677	2.67891	0.00738628	0.193779
AC015712.1	140.557	-1.29281	0.482885	-2.67727	0.00742249	0.194295
RPS6P22	2.61892	-1.63101	0.609205	-2.67729	0.00742213	0.194295
TRPM2	777.29	0.847284	0.316415	2.67776	0.00741152	0.194295
GJB6	58.0289	-1.72656	0.64503	-2.67671	0.00743489	0.19435
KDM4A	1787.09	0.330751	0.12357	2.67663	0.00743668	0.19435
RP11-4M23.2	14.9614	1.18701	0.443504	2.67643	0.00744111	0.19435
RP11-757F18.3	156.098	-0.835749	0.312388	-2.67535	0.00746506	0.194831
OR2A42	84.1524	0.830061	0.310302	2.67501	0.00747276	0.194888
BCKDHA	2040.36	-0.511368	0.191203	-2.67447	0.00748464	0.195054
2021-03-01	322.076	0.781633	0.292292	2.67415	0.00749194	0.195081
AC092165.4	1.50752	2.69502	1.00789	2.67393	0.00749672	0.195081
C4orf40	6.66282	1.67477	0.626518	2.67314	0.00751454	0.1954
HIST1H2AC	1217.43	-0.785082	0.293724	-2.67286	0.00752085	0.19542
KCNMB1	348.333	-1.16653	0.436518	-2.67236	0.00753188	0.195563
ZNF321P	300.704	-0.944005	0.353318	-2.67183	0.00754394	0.195732
C22orf46	1333.62	0.529232	0.198218	2.66995	0.00758627	0.196397
COMMD7	1261.46	-0.41807	0.156572	-2.67015	0.00758164	0.196397
RP3-333H23.8	15.5427	-1.12922	0.422861	-2.67044	0.00757523	0.196397
AC108690.1	1.72896	-2.81781	1.05575	-2.66901	0.00760741	0.196564
BARX2	453.256	-0.922042	0.345521	-2.66856	0.00761781	0.196564
GCAT	622.163	0.637429	0.238877	2.66843	0.00762057	0.196564
HLA-DMB	4600.05	0.899901	0.337217	2.66861	0.00761665	0.196564
RP11-226F19.4	118.445	-0.625052	0.2342	-2.66887	0.00761058	0.196564
CLDN4	33805.9	-0.921895	0.345558	-2.66785	0.00763391	0.196628
RNF121	845.391	-0.354032	0.132728	-2.66734	0.00764533	0.196628
RP11-382J12.1	395.243	-0.577334	0.216434	-2.66749	0.007642	0.196628
RP11-638I2.8	402.702	0.645036	0.24181	2.66753	0.00764112	0.196628
AC136604.1	6.46311	1.75103	0.657004	2.66518	0.00769482	0.196899
BLZF1	772.895	-0.456156	0.171141	-2.66538	0.00769004	0.196899
CHAD	266.51	-0.583886	0.218982	-2.66636	0.00766766	0.196899
FAT3	48.2909	-1.05714	0.396628	-2.66533	0.00769139	0.196899
NCRNA00264	4.90281	1.53269	0.575133	2.66493	0.00770052	0.196899
RP11-341G5.3	3.96403	1.76815	0.663111	2.66644	0.00766588	0.196899
RP11-362K2.2	10.9747	1.54681	0.580362	2.66524	0.00769331	0.196899
TSKU	2591.79	-0.868777	0.325984	-2.66509	0.00769667	0.196899
AC004041.2	458.322	0.395272	0.148358	2.6643	0.00771482	0.197045
TNFRSF8	59.3681	0.908595	0.34104	2.66419	0.00771741	0.197045
MT-CO3	505730	0.996166	0.373973	2.66374	0.00772775	0.197167
AC073464.11	8.34967	0.89149	0.334788	2.66285	0.00774826	0.197547
AC233282.1	4.8734	1.46649	0.551161	2.66074	0.007797	0.19861
C2orf89	1143.69	0.943223	0.354521	2.66055	0.00780121	0.19861
AC013791.10	62.1263	1.04485	0.392843	2.6597	0.00782091	0.198825
RP11-107C16.2	2.17232	-2.23005	0.83844	-2.65976	0.00781966	0.198825
MED13L	2482.34	0.329888	0.124046	2.65941	0.00782774	0.198855
AC020928.2	178.164	-0.937543	0.352677	-2.65836	0.00785218	0.199332
MAFK	15548.1	-0.676888	0.254674	-2.65786	0.00786392	0.199344
STOML1	987.852	-0.544017	0.204681	-2.65788	0.00786331	0.199344
CCR3	7.57725	1.31113	0.493426	2.6572	0.00787918	0.199587
NKD1	651.764	1.26232	0.47528	2.65594	0.00790876	0.199895
RNASE6	104.607	0.969136	0.364924	2.65572	0.00791399	0.199895
RP11-165F24.3	30.5635	0.971065	0.36565	2.65572	0.00791383	0.199895
RP11-771F20.1	72.0571	0.553384	0.208325	2.65635	0.00789924	0.199895
DNAJC27	225.569	0.422686	0.159278	2.65376	0.00796007	0.200915
PCK1	774.598	1.50097	0.565917	2.65228	0.0079951	0.201562
RIOK1	1010.39	0.477884	0.180185	2.65219	0.00799713	0.201562
RP11-1081M5.1	5.1643	1.92807	0.727058	2.65188	0.00800454	0.201605
CTC-425H14.1	5.59363	1.69268	0.638438	2.65128	0.0080188	0.20182
C2orf84	43.8963	-1.28898	0.486223	-2.65101	0.00802521	0.201837
CCDC61	1360.08	-0.585051	0.220769	-2.65006	0.00804783	0.202118
RP11-236F9.5	95.225	-0.977189	0.36871	-2.65029	0.00804225	0.202118
AC010609.1	1.60296	2.43009	0.917825	2.64766	0.00810499	0.20313
SORCS1	79.844	1.51474	0.572107	2.64765	0.00810541	0.20313
TM4SF1	28616	-0.948281	0.358139	-2.6478	0.00810175	0.20313
CADM2	27.6385	1.706	0.644577	2.6467	0.00812821	0.203545
R3HDM1	1431.58	0.378052	0.142851	2.64648	0.00813349	0.203545
QRSL1	538.784	0.455731	0.172224	2.64615	0.0081414	0.203598
RP3-509L4.3	32.4078	0.58971	0.222903	2.6456	0.0081547	0.203783
SYT6	14.0827	1.37949	0.521475	2.64536	0.00816032	0.203783
SPATC1	78.8834	1.04313	0.394431	2.64465	0.00817753	0.204068
EFNA5	1182.42	-0.666618	0.252233	-2.64287	0.00822075	0.205002
AC127496.3	472.87	-0.480698	0.18208	-2.64004	0.00828963	0.205702
ASPSCR1	4668.34	0.771446	0.292129	2.64077	0.00827181	0.205702
GPR55	48.3943	1.20302	0.455681	2.64004	0.00828954	0.205702
NAPA	4853.67	-0.425822	0.161275	-2.64035	0.00828203	0.205702
PLEKHD1	50.0012	0.885716	0.335483	2.64012	0.00828758	0.205702
SFXN3	7564.42	-0.522773	0.197955	-2.64087	0.00826932	0.205702
SNORD19B	42.7339	0.464356	0.175857	2.64054	0.00827744	0.205702
RP11-503G7.2	1.11614	3.26755	1.23805	2.63927	0.00830854	0.206026
KEL	80.8044	1.14113	0.432411	2.639	0.00831514	0.206045
AC120194.1	1954.83	-0.644218	0.244192	-2.63816	0.0083357	0.206387
HSPA1A	41902.8	1.08854	0.412644	2.63796	0.00834066	0.206387
NAALAD2	88.6433	0.883431	0.334945	2.63754	0.00835087	0.206495
HSPA1B	82086.2	1.07618	0.40809	2.63712	0.00836136	0.20661
EPHA5	13.2775	1.61717	0.613385	2.63647	0.00837741	0.206862
HIST1H2AM	26.2928	-1.33549	0.506627	-2.63605	0.00838782	0.206974
LPHN3	83.957	0.91677	0.347885	2.63527	0.00840701	0.207144
RP11-134G8.8	88.5151	-0.6935	0.263182	-2.63506	0.00841234	0.207144
RP11-405L18.1	75.0965	0.545672	0.207057	2.63537	0.00840459	0.207144
STBD1	544.255	-0.501891	0.190522	-2.6343	0.00843108	0.207461
SPINT4	9.55663	-1.37326	0.521492	-2.63333	0.0084552	0.20791
ANKRD20A3	994.824	0.983912	0.373784	2.6323	0.00848087	0.208115
DHRS7	1455.41	-0.680516	0.258514	-2.63241	0.00847803	0.208115
RP11-625L16.3	13.4044	1.17837	0.447662	2.63229	0.00848126	0.208115
FYN	1710.87	0.531753	0.202212	2.62968	0.00854652	0.209425
RP11-730G20.1	2.44093	1.97115	0.749551	2.62977	0.00854424	0.209425
FGF5	36.0523	1.40575	0.53474	2.62885	0.00856745	0.209793
MRPL1	631.525	0.485387	0.184697	2.62802	0.00858825	0.210156
ERBB2	16710.3	-0.620403	0.236105	-2.62765	0.00859757	0.210238
CENPO	1229.22	0.473355	0.180244	2.62619	0.00863458	0.210997
C1orf162	245.41	0.702972	0.267747	2.62551	0.00865182	0.211142
CA13	492.801	-0.691289	0.263306	-2.62542	0.0086543	0.211142
SPIC	1.95005	1.91753	0.730418	2.62525	0.00865844	0.211142
CLSPN	973.463	0.753332	0.287127	2.62369	0.0086984	0.21197
HIST1H4J	34.0401	-1.17449	0.447715	-2.62331	0.00870806	0.212058
LCN15	35.4803	-1.89209	0.721489	-2.62247	0.00872944	0.212286
PSG1	6.56974	-1.83991	0.70155	-2.62263	0.00872533	0.212286
RP11-356I2.2	17.6111	1.1225	0.428134	2.62184	0.00874571	0.212535
LPP	11620.5	-0.488415	0.186324	-2.62131	0.00875913	0.212715
C8orf40	424.678	-0.591174	0.225546	-2.62108	0.00876517	0.212715
RP4-601P9.2	1.32802	2.14023	0.816711	2.62055	0.00877874	0.212898
AFF3	161.371	1.03513	0.39505	2.62025	0.00878663	0.212943
ANKRD20A2	1000.83	1.00509	0.3841	2.61673	0.00887763	0.214853
RFX3	371.353	0.582785	0.222708	2.61681	0.00887545	0.214853
PART1	17.9953	-1.55794	0.595443	-2.61643	0.00888535	0.214893
HNRNPA1P9	5.92757	0.827551	0.316365	2.61581	0.00890169	0.215141
AC087590.3	1837.68	0.557537	0.213354	2.6132	0.00896991	0.215496
C3orf24	72.6047	0.547382	0.209553	2.61215	0.00899756	0.215496
CGB	913.956	-1.39303	0.533408	-2.61156	0.00901305	0.215496
FBXO5	115.678	0.540405	0.206931	2.61152	0.00901411	0.215496
IGHV3-9	76.5851	1.67544	0.641467	2.61189	0.00900425	0.215496
MIR1231	26.3479	0.719513	0.275219	2.61433	0.00894019	0.215496
MPPED2	108.849	-1.16113	0.444254	-2.61367	0.00895768	0.215496
PDCD1	202.615	1.21858	0.466116	2.61433	0.00894014	0.215496
RP11-195B21.3	376.311	1.0249	0.392339	2.61228	0.00899394	0.215496
RP11-381O7.4	87.5491	-0.953737	0.365171	-2.61176	0.00900783	0.215496
RP11-474J18.1	13.0762	1.36816	0.523517	2.6134	0.00896452	0.215496
RP11-692C24.1	27.9474	-1.52869	0.585316	-2.61172	0.00900867	0.215496
RP5-842K16.1	4.39106	1.72344	0.659364	2.6138	0.00895417	0.215496
SMOX	4259.55	-0.859328	0.328854	-2.6131	0.00897259	0.215496
TNFRSF12A	4420.93	-0.800984	0.306355	-2.61456	0.00893423	0.215496
TP53TG5	154.352	-0.364114	0.139385	-2.61229	0.00899377	0.215496
AC004603.4	33.3218	1.46172	0.559961	2.6104	0.00904361	0.215617
AC104597.1	265.964	1.19924	0.459303	2.61101	0.00902764	0.215617
KB-1615E4.3	2.60591	-1.57076	0.601682	-2.61061	0.0090381	0.215617
RP11-460N11.6	328.76	-1.21048	0.463659	-2.61071	0.00903547	0.215617
PRAMEF6	3.66254	-3.41865	1.31008	-2.60949	0.00906779	0.216034
SDHAP3	608.386	0.456686	0.175024	2.60928	0.00907337	0.216034
DENND1C	1700.02	0.716265	0.274563	2.60875	0.00908741	0.216119
RP11-448G15.1	5.63503	-1.187	0.455018	-2.60868	0.00908916	0.216119
RP11-241F15.7	6.24	0.948693	0.363826	2.60754	0.00911946	0.216693
AE000659.1	1.09642	2.59072	0.993836	2.60679	0.00913967	0.217027
RP11-241J12.3	14.33	1.12957	0.433414	2.60621	0.00915505	0.217246
AC107977.6	1.98006	1.67145	0.641532	2.6054	0.0091767	0.217467
AP000569.8	313.901	-1.21548	0.466506	-2.6055	0.00917397	0.217467
AC000367.1	2.28622	2.07578	0.79696	2.60462	0.0091975	0.217814
SPRY4	2042.56	0.541721	0.208009	2.60431	0.00920593	0.217868
ACSL6	78.7411	0.952019	0.365815	2.60246	0.00925575	0.2189
CHST5	141.1	0.755101	0.290228	2.60175	0.00927488	0.219171
ITGB1BP3	7.09047	-1.5394	0.59177	-2.60135	0.00928586	0.219171
RP11-725G5.2	4.86989	-1.39748	0.537175	-2.60154	0.00928063	0.219171
RP11-327I22.2	765.151	0.990097	0.380756	2.60034	0.00931306	0.219519
RP11-383C5.5	5.38898	-0.885792	0.340618	-2.60054	0.00930765	0.219519
B3GALT4	643.15	-0.626014	0.24084	-2.59929	0.00934155	0.219938
CBLC	5913.72	-0.788046	0.303184	-2.59923	0.00934327	0.219938
AC079949.1	11273.4	0.889974	0.342507	2.59841	0.00936553	0.220315
FAM18B2	1033.87	0.438115	0.168686	2.59721	0.00939831	0.220865
PHOSPHO2	87.9816	-0.499641	0.192384	-2.5971	0.00940144	0.220865
FAM41C	45.4355	0.742	0.285778	2.59642	0.00942006	0.220876
RP11-264F23.4	13.1357	1.16266	0.447797	2.5964	0.0094207	0.220876
RPL39P40	1.82709	-1.88941	0.72763	-2.59666	0.00941347	0.220876
CCL21	476.301	1.25323	0.482791	2.5958	0.0094372	0.221005
SNX18P13	14.6334	0.958804	0.369376	2.59574	0.00943872	0.221005
RP13-554M15.6	8.91643	1.28099	0.493601	2.59519	0.00945378	0.221064
TRAV6	1.80709	3.35824	1.29401	2.59522	0.00945294	0.221064
FKBP9	3283.58	-0.5488	0.211487	-2.59496	0.00946013	0.221066
AMZ2P1	379.271	0.51021	0.196803	2.5925	0.00952815	0.222214
NCOR1	18227	0.566083	0.218336	2.59272	0.00952211	0.222214
TMEM41A	2331.58	-0.394403	0.152114	-2.59282	0.00951939	0.222214
AC016735.1	179.652	-1.33983	0.517193	-2.59058	0.00958139	0.223052
ALMS1	1206.28	0.260246	0.100476	2.59012	0.00959435	0.223052
C2orf50	41.726	0.998793	0.385692	2.58961	0.00960846	0.223052
C2orf66	10.1455	1.15736	0.446962	2.58939	0.00961466	0.223052
COL10A1	2866.44	-1.20827	0.466559	-2.58976	0.00960438	0.223052
RP3-323N1.2	10.3373	1.14342	0.44153	2.58967	0.00960666	0.223052
TRMT61A	2675.58	-0.451464	0.174285	-2.59038	0.00958692	0.223052
ZNF705G	4.10704	-1.75287	0.676641	-2.59054	0.00958243	0.223052
AC108142.1	45.0491	1.03192	0.398624	2.58871	0.00963368	0.223205
SNX33	3489.8	-0.511301	0.197513	-2.5887	0.0096339	0.223205
AC079150.2	2.26772	1.44092	0.556736	2.58816	0.00964915	0.223412
CERS2	7230.55	-0.474332	0.183366	-2.5868	0.0096872	0.223872
GJD3	110.792	-0.566641	0.219053	-2.58677	0.00968804	0.223872
NNAT	140.103	-0.682192	0.26371	-2.5869	0.00968434	0.223872
CMTM5	53.3849	2.34632	0.907294	2.58607	0.00970783	0.224182
EBF1	399.71	0.741957	0.287107	2.58425	0.00975917	0.22511
TEX19	2.07664	-2.42971	0.940219	-2.58419	0.00976075	0.22511
CEP97	504.342	0.454516	0.175919	2.58366	0.00977577	0.225162
NGFR	1551.33	1.38275	0.535147	2.58387	0.00976996	0.225162
CMTM1	220.595	-0.546577	0.21158	-2.58332	0.00978552	0.225239
ACTN1	21862.7	-0.545828	0.211341	-2.58269	0.00980329	0.225354
DLX2	16.0192	1.81543	0.702864	2.58291	0.00979711	0.225354
JRKL	1111.85	-0.577983	0.223817	-2.58239	0.00981182	0.225404
PGRMC2	1167.81	-0.412837	0.159945	-2.58112	0.00984792	0.226086
AC005682.6	20.8945	1.02151	0.395799	2.58087	0.00985512	0.226104
AC112229.7	1636.44	-0.489056	0.189582	-2.57966	0.00988972	0.226525
CTC-231O11.1	69.729	1.22773	0.47593	2.57964	0.00989039	0.226525
TET2	1224.68	0.469113	0.181858	2.57956	0.00989274	0.226525
AC092610.12	10.2384	0.586371	0.227415	2.57841	0.0099255	0.22654
G6PC	16.265	-1.55788	0.60415	-2.57863	0.00991935	0.22654
RP11-428G5.5	18.3341	2.09628	0.812796	2.5791	0.00990591	0.22654
RP11-443A13.5	4.18397	-2.20916	0.85667	-2.57878	0.00991504	0.22654
SLC26A10	2088.93	1.02264	0.396518	2.57905	0.00990715	0.22654
TMEM155	6.23478	1.75821	0.682017	2.57796	0.00993868	0.226694
RNF138	456.113	0.48122	0.186695	2.57758	0.00994961	0.226797
C17orf77	3.55591	1.75943	0.682793	2.57682	0.00997143	0.227001
MIRLET7E	3.47207	-1.80265	0.699508	-2.57703	0.00996538	0.227001
LMOD1	1749.21	-1.0723	0.416271	-2.57597	0.00999591	0.227412
IGHV3-74	57.9859	1.0648	0.413422	2.57558	0.0100072	0.227521
TRBV27	4.4955	1.59971	0.621222	2.57511	0.010021	0.227688
C16orf90	16.3662	-0.813526	0.316044	-2.57409	0.0100503	0.228208
MTRNR2L4	18.0312	-0.748584	0.291229	-2.57044	0.0101571	0.230484
RP11-315O6.1	30.9421	-1.1032	0.429232	-2.57017	0.0101648	0.230511
POU2AF1	231.904	1.20758	0.469955	2.56956	0.0101827	0.230769
HIST3H3	20.1508	-0.864126	0.3364	-2.56874	0.0102068	0.231115
HMOX1	679.121	0.671943	0.261622	2.56838	0.0102176	0.231115
TRAV9-2	2.41083	2.07645	0.808444	2.56846	0.0102152	0.231115
AL645859.1	5.89921	-0.880208	0.342999	-2.56621	0.0102815	0.232411
C1orf81	675.681	-1.07087	0.417494	-2.56498	0.010318	0.232603
CACHD1	493.414	0.844948	0.329474	2.56454	0.0103313	0.232603
CALM2P4	2.49797	-2.0727	0.808153	-2.56474	0.0103254	0.232603
GMFG	187.591	0.72585	0.283024	2.56462	0.0103288	0.232603
J01415.9	509.83	1.50016	0.585006	2.56436	0.0103367	0.232603
NPBWR1	24.5658	-2.16119	0.842532	-2.56512	0.0103141	0.232603
OR2W6P	12.0299	-1.61485	0.629504	-2.56527	0.0103095	0.232603
RP11-567G11.1	16.5925	-0.912032	0.355685	-2.56415	0.0103427	0.232603
LRRC33	180.255	0.834668	0.325652	2.56307	0.0103752	0.233035
NCRNA00240	16.5443	-0.861152	0.335973	-2.56316	0.0103724	0.233035
HIST1H4I	121.357	-0.886471	0.345972	-2.56226	0.0103992	0.23313
PPYR1	267.05	-1.1424	0.445784	-2.56267	0.0103872	0.23313
RP11-356N1.1	2.48896	2.41617	0.942914	2.56245	0.0103937	0.23313
FXYD4	5.55968	-1.71071	0.667892	-2.56135	0.0104266	0.233184
MAB21L1	19.9984	1.16339	0.45423	2.56123	0.0104303	0.233184
MYH3	372.713	0.715769	0.279422	2.56161	0.0104188	0.233184
RRAS2	505.911	-0.518984	0.202638	-2.56114	0.010433	0.233184
ULK2	607.211	0.596619	0.232956	2.56108	0.0104347	0.233184
RP11-123B3.6	181.172	0.47426	0.18523	2.56039	0.0104555	0.233502
YEATS4	446.154	0.72558	0.283503	2.55934	0.0104871	0.23406
RP11-10J21.4	30.4651	-0.678042	0.264976	-2.55888	0.0105009	0.23422
RP11-503N18.3	28.5476	1.27843	0.499698	2.55841	0.0105153	0.234392
C6orf163	47.0636	0.662262	0.258967	2.55732	0.0105482	0.234924
IL16	1111.98	0.747711	0.292397	2.55718	0.0105525	0.234924
ABI3	578.016	0.71954	0.281499	2.5561	0.0105853	0.234934
PPP2R2B	2.58328	3.0141	1.17919	2.55607	0.0105862	0.234934
RAB40C	4020.17	-0.428327	0.16756	-2.55626	0.0105804	0.234934
RP11-157J24.1	14.7646	1.30538	0.510691	2.5561	0.0105854	0.234934
RP11-94H18.1	2.70811	-1.85043	0.723705	-2.55688	0.0105617	0.234934
AC004691.5	14.926	-0.612462	0.239641	-2.55575	0.0105959	0.235002
AC093627.7	2.21024	-1.60547	0.628659	-2.5538	0.0106556	0.236028
SHISA3	21.3422	1.25959	0.493214	2.55384	0.0106541	0.236028
ACSM5	27.6664	1.09299	0.428212	2.55244	0.0106972	0.236209
AL160400.1	2.25696	1.87961	0.736204	2.55311	0.0106766	0.236209
P2RY12	10.7008	1.3099	0.513069	2.55308	0.0106776	0.236209
RNF139	666.102	-0.454433	0.178039	-2.55244	0.0106971	0.236209
RNU5B-3P	16.0835	0.832667	0.326207	2.55257	0.0106931	0.236209
RP11-356J5.12	239.073	-0.737883	0.289143	-2.55196	0.0107118	0.236236
SLC39A11	940.214	-0.672974	0.263698	-2.55207	0.0107086	0.236236
AC016712.1	22.0098	-1.56605	0.614046	-2.55037	0.0107608	0.236935
C6orf10	8.38634	1.36584	0.535564	2.55028	0.0107637	0.236935
RP11-29H23.1	158.196	-0.568015	0.222724	-2.55031	0.0107629	0.236935
RP11-118B22.2	112.451	0.628316	0.246476	2.5492	0.010797	0.237521
CCDC88C	4831.28	0.660203	0.259045	2.5486	0.0108156	0.237684
KRT37	1.60874	-2.81949	1.10635	-2.54846	0.0108201	0.237684
SLC9A9	108.146	0.872311	0.34231	2.54831	0.0108246	0.237684
RP11-307B6.3	253.548	-1.07567	0.422186	-2.54786	0.0108386	0.237843
BIRC7	618.366	-1.09896	0.431419	-2.5473	0.0108559	0.238073
ADAM8	8225.82	-0.80516	0.316237	-2.54607	0.0108945	0.238327
C14orf49	254.753	0.594801	0.233585	2.5464	0.0108841	0.238327
LIMD2	2177.03	0.673527	0.264515	2.54627	0.0108881	0.238327
ZNF816-ZNF321P	491.71	-0.926997	0.364008	-2.54664	0.0108765	0.238327
MPZL3	547.64	-0.490274	0.192599	-2.54558	0.0109098	0.238515
AC017002.4	7.93738	-1.35785	0.533518	-2.54508	0.0109253	0.238519
CEACAM1	4739.32	-0.74284	0.291884	-2.54498	0.0109283	0.238519
MYOC	7.07441	-2.32022	0.911708	-2.54492	0.0109303	0.238519
ACSM2A	1.70826	1.9431	0.763888	2.5437	0.0109687	0.238756
AMACR	606.863	0.654644	0.257349	2.5438	0.0109655	0.238756
B4GALNT1	942.804	0.940797	0.36984	2.5438	0.0109655	0.238756
GIMAP6	547.895	0.953105	0.374703	2.54363	0.0109708	0.238756
KYNUP3	25.7995	1.1382	0.447496	2.5435	0.0109749	0.238756
PYCRL	1408.17	-0.523604	0.205931	-2.54262	0.0110025	0.239208
AC073869.8	1.162	-2.78663	1.0963	-2.54186	0.0110266	0.239401
GPRC5B	1560.06	-0.847701	0.333617	-2.54094	0.0110555	0.239401
POLN	394.943	0.628645	0.247352	2.5415	0.0110378	0.239401
RNF38	931.665	0.36703	0.144417	2.54146	0.0110391	0.239401
RP11-54F2.1	12.0555	1.19958	0.472015	2.5414	0.011041	0.239401
SIGLEC15	72.9827	-1.01833	0.400775	-2.54091	0.0110563	0.239401
U66061.31	11.1876	1.02111	0.40188	2.54083	0.0110589	0.239401
ALDOAP1	2.28585	-1.84802	0.728252	-2.53761	0.0111612	0.240288
GOT2P2	11.7698	0.796489	0.313781	2.53836	0.0111374	0.240288
KRTAP10-8	1.58421	3.22921	1.27195	2.53878	0.0111238	0.240288
KYNUP2	34.4921	1.23441	0.486243	2.53867	0.0111275	0.240288
NKX2-5	10.2873	-1.70808	0.672761	-2.5389	0.01112	0.240288
PDZD7	799.738	-0.581805	0.22921	-2.5383	0.0111392	0.240288
RP11-115D19.1	41.9537	1.17745	0.463899	2.53815	0.011144	0.240288
RP11-118B22.6	5.71135	1.47261	0.580258	2.53785	0.0111537	0.240288
TRAV12-1	3.30903	2.33414	0.919745	2.53782	0.0111547	0.240288
GS1-410F4.2	13.6801	1.6592	0.654082	2.53668	0.011191	0.240784
AC011450.1	288.942	0.743717	0.293264	2.536	0.0112127	0.240927
C10orf55	1051.22	-1.06116	0.418409	-2.53618	0.0112069	0.240927
CKMT2	377.848	0.953777	0.376152	2.53562	0.0112249	0.240927
FOXJ3	1664.12	0.325143	0.128225	2.53572	0.0112216	0.240927
AMBN	3.01346	2.6195	1.03358	2.5344	0.011264	0.241177
C4orf21	462.023	0.566413	0.223435	2.53502	0.0112439	0.241177
RP11-91K8.1	2.60996	1.48907	0.587515	2.53451	0.0112603	0.241177
ZFYVE20	932.663	0.390463	0.154052	2.53461	0.0112572	0.241177
AC012314.1	137.903	-0.557887	0.220186	-2.5337	0.0112864	0.241371
NPPA	92.7074	0.768564	0.303337	2.5337	0.0112867	0.241371
DNAH12	123.401	1.01758	0.40171	2.53312	0.0113051	0.241619
ALDH1B1	860.051	-0.975979	0.385458	-2.532	0.0113415	0.242126
SLC2A9	178.926	-0.835672	0.330049	-2.53196	0.0113426	0.242126
YIF1B	4629.33	-0.478683	0.18908	-2.53164	0.0113531	0.242204
RTP2	3.03502	-2.02747	0.800925	-2.53141	0.0113606	0.242217
PABPC1P7	8.89197	0.944201	0.37308	2.53083	0.0113794	0.242326
SOS1	2180.24	0.255853	0.10109	2.53095	0.0113756	0.242326
CTC-321K16.1	4.66935	-1.69564	0.670328	-2.52957	0.0114201	0.2429
RP11-499O7.4	6.74314	-2.19565	0.867992	-2.52957	0.0114202	0.2429
COL22A1	1266.61	-1.28891	0.509605	-2.52924	0.0114308	0.242937
RP11-109A6.3	9.54626	0.794224	0.314035	2.5291	0.0114356	0.242937
RP1-128M12.1	7.95603	0.721348	0.285287	2.5285	0.0114551	0.243205
CTD-2536I1.1	22.7932	1.06649	0.421944	2.52758	0.0114853	0.243552
FRMD1	29.567	-1.08001	0.42729	-2.52759	0.0114849	0.243552
RP11-114F3.2	9.25256	-0.925523	0.366259	-2.52697	0.0115053	0.243683
TNFRSF9	69.8376	1.10008	0.435308	2.52714	0.0114995	0.243683
AMOTL2	2219.06	-0.634123	0.251115	-2.52523	0.0115624	0.244402
AP000783.1	11.8964	0.973735	0.385667	2.52481	0.0115762	0.244402
CCND2	1536.54	0.956702	0.379005	2.52425	0.0115947	0.244402
CTC-498J12.1	18.1495	-1.33317	0.528123	-2.52435	0.0115912	0.244402
MYLK-AS1	231.79	-0.907249	0.359397	-2.52436	0.0115908	0.244402
RP11-107N4.1	2.70856	1.48245	0.586991	2.5255	0.0115533	0.244402
RPS7P7	3.34334	1.02148	0.404656	2.52431	0.0115925	0.244402
SNORD121A	20.4531	0.540036	0.213837	2.52546	0.0115547	0.244402
AC195454.1	2.12603	1.73569	0.687731	2.52379	0.0116096	0.244432
RP11-320M16.1	229.106	1.0858	0.430263	2.52357	0.0116168	0.244432
TNFSF13B	311.775	0.688953	0.273005	2.52359	0.0116164	0.244432
NCAPG	562.651	0.58265	0.230957	2.52276	0.0116438	0.244829
RP11-452K12.4	8.23241	-0.953856	0.378158	-2.52238	0.0116565	0.244829
SLC2A12	170.074	-0.667598	0.264652	-2.52255	0.0116507	0.244829
EMX2OS	6.05183	1.60937	0.638145	2.52194	0.0116709	0.244985
AC112229.1	484.664	-0.876122	0.347519	-2.52108	0.0116997	0.245443
ALMS1P	41.7117	0.918295	0.364399	2.52003	0.0117346	0.245884
GPN2	857.736	0.352131	0.139729	2.52011	0.011732	0.245884
EIF4A1	16376.4	0.401199	0.159252	2.51927	0.01176	0.246268
API5P2	6.91691	-1.19009	0.472655	-2.51789	0.0118062	0.246563
C17orf87	105.949	0.656065	0.260561	2.51789	0.0118059	0.246563
DNAJC6	139.533	1.03899	0.412601	2.51815	0.0117973	0.246563
SLURP1	8.43047	-1.26981	0.504331	-2.5178	0.011809	0.246563
STRA8	4.56478	-1.70292	0.67634	-2.51784	0.0118076	0.246563
CGB1	1698.42	-1.47706	0.586709	-2.51753	0.0118181	0.246599
ELP2	1711.17	0.379332	0.150701	2.51713	0.0118316	0.246599
KIAA0922	750.55	0.645207	0.256308	2.51731	0.0118254	0.246599
AC017060.1	65	-1.1581	0.460179	-2.51662	0.0118488	0.246809
AC018755.13	17.2258	1.13692	0.451881	2.51598	0.0118701	0.247109
CKAP2	761.359	0.628839	0.249977	2.51558	0.0118836	0.247244
RP11-321E2.9	3.18086	-3.6207	1.43948	-2.51529	0.0118936	0.247305
SLC7A4	166.801	-1.01943	0.405466	-2.51422	0.0119297	0.247911
AL035106.1	4.15024	0.970641	0.386093	2.51401	0.0119368	0.247911
RP1-102G20.5	190.869	-0.615791	0.244978	-2.51365	0.0119488	0.247961
RP1-50O24.8	63.5552	0.409505	0.162921	2.51352	0.0119532	0.247961
HPCAL4	13.7872	1.23841	0.492742	2.51331	0.0119606	0.247968
RP11-610P19.2	12.4763	1.51914	0.604619	2.51256	0.0119858	0.248345
CGB2	1032.19	-1.37623	0.547865	-2.51198	0.0120055	0.248481
HRASLS5	33.9842	1.20752	0.480711	2.51195	0.0120065	0.248481
TRNAP27P	2.42647	-1.65439	0.658901	-2.51083	0.0120449	0.249131
RP4-682C21.2	346.966	0.461565	0.183871	2.51026	0.0120643	0.249386
AP001157.1	14.4982	-0.816409	0.325487	-2.50827	0.0121325	0.249465
C8orf48	10.1216	-1.39114	0.554755	-2.50767	0.012153	0.249465
CD52	155.987	1.04304	0.415686	2.50921	0.0121001	0.249465
FXYD1	176.215	1.02372	0.408068	2.50871	0.0121174	0.249465
H2AFZP1	37.0373	-0.473577	0.188742	-2.50912	0.0121034	0.249465
HNRPCP	114.198	0.319884	0.127472	2.50945	0.0120919	0.249465
HS3ST6	3.17144	-2.20352	0.878359	-2.50868	0.0121182	0.249465
MYB-AS1	12.1225	1.30062	0.518615	2.50787	0.0121461	0.249465
RP4-620F22.2	26.7513	1.0041	0.400324	2.50821	0.0121345	0.249465
SH3BP5	1278.08	0.4719	0.188098	2.5088	0.0121142	0.249465
USP22	4286.74	0.444999	0.177447	2.50778	0.0121491	0.249465
ZNF414	911.37	0.402253	0.16035	2.5086	0.0121212	0.249465
CTC-435M10.3	2034.05	-0.444476	0.177312	-2.50675	0.0121848	0.249973
OR2A7	271.784	0.734364	0.293169	2.50492	0.0122479	0.251121
AC008434.1	9.2533	1.72585	0.689136	2.50437	0.0122669	0.251364
MIR147B	134.422	-1.02152	0.407954	-2.504	0.0122797	0.251481
RP11-460E7.6	398.166	-1.12464	0.449182	-2.50375	0.0122886	0.251516
TRAF1	1868.7	0.579373	0.231458	2.50314	0.0123097	0.251803
HOXB13-AS1	16.8559	1.61181	0.644149	2.50224	0.0123412	0.252155
METTL16	1061.12	0.350908	0.140237	2.50224	0.0123409	0.252155
AC008537.2	6.04391	-1.78993	0.715707	-2.50092	0.012387	0.252529
MCHR1	24.8709	1.13357	0.453336	2.50051	0.0124015	0.252529
RP11-313D6.4	54.0118	0.650918	0.260255	2.50108	0.0123815	0.252529
SH2D1B	26.5092	-0.85537	0.342061	-2.50064	0.012397	0.252529
TP53TG1	172.132	-0.490061	0.195987	-2.50048	0.0124024	0.252529
TREML1	37.2339	0.891915	0.3566	2.50117	0.0123785	0.252529
AC010087.1	7.09763	1.4938	0.597567	2.49981	0.0124262	0.252562
BCAS2P2	22.1997	0.428739	0.171514	2.49974	0.0124285	0.252562
COL4A2-AS2	312.818	-0.977261	0.391092	-2.4988	0.0124613	0.252562
IGSF8	3435.37	-0.545053	0.218115	-2.49892	0.0124572	0.252562
RP11-15J10.7	381.396	-1.13584	0.454302	-2.50019	0.0124126	0.252562
RP11-309L24.6	197.672	-1.28487	0.51405	-2.4995	0.0124369	0.252562
RP11-78B10.2	10.8732	1.58564	0.634554	2.49883	0.0124606	0.252562
TACSTD2	6391.9	-1.0044	0.401862	-2.49938	0.0124411	0.252562
LSR	17323.2	-0.75705	0.303049	-2.49811	0.0124858	0.252913
FAM75D4	3.22234	-2.84788	1.14012	-2.49787	0.0124944	0.252941
NAT1	129.007	0.559071	0.223852	2.49751	0.012507	0.253052
CREB3L3	195.664	-1.48959	0.596656	-2.49656	0.0125405	0.253324
RP11-689K5.3	49.0264	-1.10997	0.444643	-2.49631	0.0125492	0.253324
RP4-782G3.1	2.57619	1.46131	0.585355	2.49645	0.0125442	0.253324
TNC	3326.61	-1.23132	0.493193	-2.49663	0.012538	0.253324
SFPQ	7641.97	0.378484	0.151647	2.49582	0.0125668	0.253534
UBAP2	4374.83	0.429097	0.171976	2.49509	0.0125924	0.253907
SLC35F1	55.3176	1.19273	0.478115	2.49464	0.0126084	0.254084
AC084121.16	7.06937	-1.56108	0.625883	-2.49421	0.0126237	0.254246
NDUFA4L2	1521.22	0.848674	0.340326	2.49371	0.0126416	0.254462
AC007386.2	9.49985	1.12448	0.451141	2.49253	0.0126836	0.255161
P2RX4	4634.46	-0.457352	0.183526	-2.49202	0.0127018	0.255382
TRIM36	160.017	0.972856	0.3905	2.49131	0.0127275	0.255752
AC079753.5	6.96133	-1.21592	0.488305	-2.49008	0.0127714	0.255907
CTD-2562J17.7	71.9015	0.799042	0.320878	2.49018	0.0127679	0.255907
ELMO1	946.509	0.871837	0.350116	2.49014	0.0127694	0.255907
GTF2H2B	1472.09	0.40124	0.161099	2.49064	0.0127514	0.255907
RP11-49I4.3	25.8933	0.919177	0.36906	2.49059	0.012753	0.255907
HIST4H4	202.516	-0.777685	0.312395	-2.48943	0.0127948	0.25623
TMEM87B	1493.63	-0.401977	0.161502	-2.48899	0.0128106	0.256401
IGHV3-23	212.336	1.1913	0.478766	2.48827	0.0128366	0.256776
REXO2	1666.29	-0.412086	0.165681	-2.48723	0.0128743	0.257383
RP11-404C6.5	18.9256	-0.981908	0.394981	-2.48596	0.0129201	0.258153
AC006994.1	23.2342	-0.719328	0.289405	-2.48554	0.0129354	0.258224
KCNA7	477.761	-1.74951	0.703897	-2.48546	0.0129383	0.258224
C6orf145	1190.69	-0.472771	0.19023	-2.48526	0.0129458	0.258229
MPZL2	2259.99	-0.711901	0.286588	-2.48406	0.0129894	0.258806
SAT2	861.427	0.539702	0.217262	2.4841	0.0129878	0.258806
CNIH4	994.562	-0.461302	0.185727	-2.48377	0.0130001	0.258871
ST8SIA6	7.26419	0.891885	0.359173	2.48316	0.0130223	0.259021
YBX2	148.24	1.3534	0.54499	2.48335	0.0130152	0.259021
RDH12	71.2399	-0.779454	0.314062	-2.48185	0.0130704	0.259831
RP11-191L9.6	1.74767	-3.91142	1.57615	-2.48163	0.0130782	0.259841
CDC42EP5	1643.76	-0.930062	0.375026	-2.47999	0.0131386	0.260015
CXCR1	13.8447	1.39589	0.562816	2.48019	0.0131313	0.260015
GRIK3	234.103	1.36567	0.55044	2.48105	0.0130997	0.260015
HCG20	16.1408	-1.01132	0.40768	-2.48067	0.0131137	0.260015
KIAA1609	1581.46	-0.569716	0.229699	-2.48027	0.0131284	0.260015
MRGPRF	403.856	-1.0859	0.437749	-2.48064	0.0131145	0.260015
ODZ2	323.258	1.42041	0.572683	2.48028	0.013128	0.260015
AC079767.4	6.98032	1.59444	0.643008	2.47965	0.013151	0.260116
AC019117.1	285.318	-1.29909	0.524033	-2.47903	0.0131742	0.260428
NSMCE2	463.062	-0.431364	0.174055	-2.47832	0.0132003	0.260799
KCNA2	12.9327	1.52144	0.614244	2.47694	0.0132516	0.261665
RFX7	543.567	0.374789	0.151342	2.47644	0.01327	0.261882
AC007327.6	29.3193	-0.584704	0.236172	-2.47575	0.0132956	0.261948
MT-ND6	205223	0.869889	0.351342	2.4759	0.01329	0.261948
ZNF184	191.356	0.69153	0.27932	2.47576	0.0132952	0.261948
GALR3	4.41822	1.33349	0.538688	2.47544	0.0133074	0.262034
SESN1	617.942	0.560678	0.226535	2.47502	0.0133229	0.262048
TLCD2	405.805	-0.679964	0.274711	-2.47519	0.0133164	0.262048
SF3B4	4262.89	-0.421206	0.170226	-2.4744	0.0133462	0.262358
STK24	4840.38	-0.44737	0.18083	-2.47398	0.0133617	0.262442
TNFAIP3	1844.85	0.567016	0.229201	2.47388	0.0133653	0.262442
RP11-1036E20.7	3.62332	1.54492	0.624586	2.4735	0.0133796	0.262576
AC103563.8	3.17266	2.17302	0.878645	2.47316	0.0133926	0.262686
RP11-335L9.1	49.0722	-1.07594	0.435096	-2.47289	0.0134027	0.262738
RALGAPA1P	660.258	0.337471	0.136495	2.47241	0.0134206	0.262942
SNRPGP3	6.29886	0.934957	0.378226	2.47195	0.0134377	0.263132
ST13P15	101.273	0.463373	0.187477	2.47162	0.0134502	0.26323
OXER1	431.147	0.793137	0.320988	2.47092	0.0134765	0.263307
PNOC	13.5349	1.1908	0.481887	2.47112	0.0134692	0.263307
SLC35F2	813.769	-0.611231	0.247362	-2.471	0.0134735	0.263307
INHBE	25.0784	0.714093	0.289102	2.47003	0.0135101	0.263816
IGKV2-30	29.4205	1.34326	0.543981	2.46931	0.0135374	0.264203
RP11-706C16.4	2.2804	1.56944	0.635782	2.46852	0.0135672	0.26464
AC087392.1	98.2701	0.364473	0.147694	2.46776	0.0135961	0.26494
GALNT5	1482.26	-1.04156	0.422072	-2.46772	0.0135977	0.26494
VANGL2	718.387	-0.923738	0.374373	-2.46743	0.0136087	0.265009
COX5BP1	3.32647	-1.38319	0.560986	-2.46564	0.0136769	0.2654
FAM179A	316.442	0.846866	0.343338	2.46656	0.0136416	0.2654
RP11-146D12.2	547.043	0.96436	0.390992	2.46645	0.0136462	0.2654
RP11-464O2.2	21.0553	0.500531	0.203012	2.46552	0.0136814	0.2654
RP11-509A17.3	5.17849	1.48572	0.602535	2.46579	0.0136712	0.2654
RP11-554I8.1	1.43709	2.50391	1.01545	2.46581	0.0136704	0.2654
UBE2I	4539.67	-0.272297	0.110436	-2.46566	0.0136761	0.2654
CYP2A7P1	6.84465	-2.47442	1.00392	-2.46477	0.0137103	0.265612
ENPP7	11.7964	-1.19538	0.485015	-2.46462	0.0137157	0.265612
KIF16B	3027.9	0.724061	0.293802	2.46445	0.0137224	0.265612
SH2D7	102.75	-0.809382	0.328358	-2.46494	0.0137037	0.265612
AC002064.3	9.96295	-0.930914	0.377824	-2.46388	0.0137442	0.265887
AP000695.4	132.5	-0.772972	0.313807	-2.46321	0.0137701	0.266242
C6orf118	10.133	1.95037	0.792461	2.46116	0.0138488	0.267324
NCRNA00228	148.087	-0.834369	0.33897	-2.46149	0.0138362	0.267324
OR2A1	94.7039	0.720912	0.292894	2.46134	0.0138419	0.267324
CORO1A	3297.83	0.925315	0.375998	2.46096	0.0138566	0.267329
CLYBL-IT1	23.0066	0.821652	0.334021	2.45988	0.0138982	0.267839
PPDPF	19465.9	-0.554203	0.225286	-2.46	0.0138938	0.267839
WFDC3	139.364	-0.958632	0.389779	-2.45942	0.0139161	0.268037
PDE7B	122.853	0.675167	0.274563	2.45906	0.01393	0.268159
HELQ	288.643	0.331204	0.134716	2.45854	0.0139504	0.26817
KLHL2	554.113	0.427138	0.173746	2.45841	0.0139555	0.26817
RNF182	17.4376	1.26226	0.513516	2.45807	0.0139686	0.26817
RP11-134G8.2	1.17839	-2.47325	1.00586	-2.45885	0.0139384	0.26817
RPS26P49	8.18633	-1.28204	0.52155	-2.45815	0.0139657	0.26817
RP11-168A11.4	8.55725	1.24125	0.50523	2.4568	0.0140182	0.268829
RP11-255J3.2	51.8614	0.764785	0.311281	2.45689	0.0140144	0.268829
SLCO1A2	75.4329	-1.1983	0.4878	-2.45654	0.0140283	0.268877
AC087650.2	2.12946	1.24599	0.507446	2.45541	0.0140724	0.269066
AC131180.5	1.25613	-2.67406	1.08881	-2.45595	0.0140512	0.269066
HLA-DQA1	2837.12	0.954146	0.388626	2.45518	0.0140816	0.269066
PLLP	1718.8	-0.965452	0.393116	-2.45589	0.0140535	0.269066
RP11-505P4.6	52.754	0.429965	0.175144	2.45492	0.0140915	0.269066
SPINT1	12681.8	-0.69086	0.281388	-2.45519	0.0140812	0.269066
TRGV9	3.83317	1.66634	0.678775	2.45493	0.0140913	0.269066
RP11-800A3.2	6.98606	-1.17674	0.479459	-2.45432	0.0141152	0.269373
C1QBP	760.084	0.695279	0.28336	2.45369	0.0141397	0.269521
PPP1R3B	1054.01	-0.564934	0.230293	-2.45311	0.0141626	0.269521
RP11-431M7.2	1.70377	1.94784	0.793988	2.45324	0.0141576	0.269521
RP11-445F6.2	4.88035	1.32032	0.538102	2.45367	0.0141408	0.269521
SCT	41.1064	-0.80971	0.330096	-2.45295	0.0141689	0.269521
TRBV11-2	5.11097	1.36961	0.558252	2.4534	0.0141515	0.269521
J01415.8	528.938	1.4145	0.576724	2.45265	0.0141806	0.2696
EXOSC10	5478.15	0.312449	0.127462	2.45131	0.0142338	0.270319
PITX2	59.5002	1.81038	0.738495	2.45145	0.0142282	0.270319
ANKRD44	409.961	0.671064	0.273855	2.45044	0.0142683	0.270461
C6orf70	888.819	0.385155	0.157166	2.45062	0.0142611	0.270461
GARNL3	500.303	0.709725	0.289666	2.45015	0.0142795	0.270461
HIST1H1T	9.91634	-1.71789	0.701005	-2.4506	0.0142616	0.270461
ITGB5	10478	-0.699346	0.285417	-2.45026	0.0142753	0.270461
BAALC	100.594	0.905172	0.369551	2.44939	0.01431	0.270747
CAPG	12920.1	-0.757519	0.309258	-2.44947	0.0143067	0.270747
ZNF28	618.387	-0.553005	0.22582	-2.44887	0.0143305	0.270989
SLC6A1-AS1	6.46274	1.04694	0.4276	2.44841	0.0143487	0.271043
Z98883.2	130.413	-0.417765	0.170614	-2.4486	0.0143412	0.271043
RP11-99L13.2	1.77573	-2.64646	1.08102	-2.44812	0.0143605	0.271121
ZG16B	534.333	-0.924927	0.377908	-2.44749	0.0143854	0.271446
CLEC10A	65.2593	1.05516	0.431299	2.44648	0.0144259	0.27204
RP11-203P23.2	1.10338	-2.09388	0.855932	-2.44632	0.0144323	0.27204
MTOR	2743.36	0.321908	0.131609	2.44594	0.0144474	0.272179
ACADM	609.655	0.52156	0.213255	2.44571	0.0144566	0.272206
CLASP2	1472.25	0.4164	0.170286	2.44529	0.0144734	0.272377
PIWIL4	768.817	-0.513887	0.210181	-2.44498	0.014486	0.272469
CDK18	11059.7	-0.529845	0.21675	-2.4445	0.0145052	0.272581
LAG3	285.797	0.83985	0.343694	2.4436	0.0145417	0.272581
MEPE	6.63975	-1.74873	0.715457	-2.44421	0.0145168	0.272581
MUC21	37.2072	-1.94875	0.797525	-2.4435	0.0145457	0.272581
PCA3	29.783	-1.42555	0.583216	-2.44429	0.0145136	0.272581
RP11-832A4.5	17.1233	0.949752	0.38871	2.44334	0.0145519	0.272581
RP11-896J10.3	1.76367	-2.72933	1.11714	-2.44314	0.01456	0.272581
SAA1	251.184	-1.16231	0.475764	-2.44303	0.0145644	0.272581
TMEM123	3498.23	-0.637416	0.260924	-2.44292	0.0145692	0.272581
Z95152.1	43.951	-0.637456	0.260877	-2.44351	0.0145451	0.272581
RP11-381O7.6	371.631	-1.10471	0.452278	-2.44255	0.0145838	0.272709
RP11-834C11.10	11.6038	-0.984346	0.403136	-2.44172	0.0146175	0.273196
AC103563.9	5.49679	1.71177	0.701272	2.44095	0.0146486	0.273336
AL137139.2	70.9539	0.672148	0.275405	2.44058	0.0146637	0.273336
FBXO18	4316.82	0.273089	0.111867	2.4412	0.0146386	0.273336
MRPL42P4	6.92567	-1.23824	0.507332	-2.44069	0.0146591	0.273336
PRPF8	7910.23	0.377025	0.154465	2.44084	0.0146531	0.273336
IL1RAP	890.903	-0.866614	0.35515	-2.44013	0.0146818	0.273528
ADAM5P	2.98038	1.36017	0.557624	2.43922	0.0147189	0.274075
ADAMTS19	10.9219	1.95622	0.802369	2.43805	0.0147668	0.274676
RP11-236F9.7	354.102	-1.10493	0.453184	-2.43815	0.0147627	0.274676
CD226	25.9876	0.82458	0.338295	2.43746	0.014791	0.274932
JUB	1466.1	-0.76609	0.314325	-2.43726	0.0147991	0.274932
NCRNA00277	15.1215	1.24732	0.51186	2.43684	0.0148161	0.274932
RP11-425M5.5	99.3869	-0.894441	0.367026	-2.437	0.0148098	0.274932
SDR42E1	188.534	-0.563958	0.231437	-2.43676	0.0148195	0.274932
RP11-119F7.4	4.24723	1.01487	0.41654	2.43643	0.0148332	0.274952
SNAPIN	747.732	-0.290305	0.119155	-2.43635	0.0148361	0.274952
DYRK4	408.956	0.449642	0.184585	2.43597	0.014852	0.275101
ICAM3	554.948	0.671052	0.27564	2.43453	0.0149113	0.276055
AC003991.3	95.074	-0.951272	0.390851	-2.43385	0.0149392	0.276427
MIR181A2HG	79.6974	-0.773152	0.317741	-2.43328	0.0149628	0.27656
PCDHA12	451.582	-0.924246	0.379863	-2.43311	0.0149699	0.27656
TMEM156	75.8923	0.926797	0.380871	2.43336	0.0149594	0.27656
KYNUP1	27.5851	1.04025	0.427638	2.43254	0.0149931	0.276699
NR2C2	1072.41	0.458677	0.188559	2.43254	0.0149932	0.276699
AC012146.7	20.4451	0.644689	0.265051	2.43232	0.0150024	0.276725
MIS12	339.051	0.360584	0.148267	2.43199	0.0150163	0.276837
ALPPL2	165.612	-1.25262	0.515251	-2.43109	0.0150536	0.277028
HCN2	244.704	0.79121	0.32544	2.4312	0.015049	0.277028
MIR650	17.6937	1.50166	0.617616	2.43138	0.0150415	0.277028
RTN4IP1	144.829	0.486839	0.200265	2.43098	0.0150581	0.277028
ITPRIPL2	3168.19	-0.516316	0.212413	-2.43072	0.015069	0.277084
AC023490.2	22.8692	0.800503	0.329357	2.43051	0.0150778	0.277101
AC073869.14	1.27813	-3.13441	1.2901	-2.4296	0.0151156	0.277363
AL662890.2	52.3071	0.79503	0.327205	2.42976	0.0151088	0.277363
KCNS3	461.194	-0.889933	0.366256	-2.42981	0.0151067	0.277363
AC004448.4	81.2712	0.399311	0.164447	2.4282	0.015174	0.27829
APH1A	7241.52	-0.550087	0.226576	-2.42782	0.0151897	0.278355
FOXA3	1564.97	-1.17838	0.485382	-2.42774	0.0151933	0.278355
CTD-3074O7.5	157.054	-0.40651	0.167561	-2.42604	0.0152647	0.278793
GGCX	952.8	-0.327872	0.135116	-2.42659	0.0152414	0.278793
KLHL6	578.537	0.82855	0.341508	2.42615	0.0152599	0.278793
RP11-300J18.2	6.34627	1.1667	0.480799	2.42658	0.0152421	0.278793
RTP4	301.576	-0.694595	0.286304	-2.42608	0.0152629	0.278793
TRNAK38P	28.556	-0.800998	0.330094	-2.42658	0.015242	0.278793
RP5-1142A6.2	233.283	-0.61989	0.25556	-2.42562	0.0152824	0.278907
Z83840.1	617.358	0.609569	0.251315	2.42552	0.0152867	0.278907
APOBEC3H	25.841	0.876474	0.361519	2.42442	0.0153328	0.279027
ATPAF2	819.09	0.319546	0.131796	2.42456	0.015327	0.279027
HIST2H4A	728.321	-0.934862	0.38549	-2.42513	0.0153029	0.279027
RP11-693N9.2	240.117	0.851935	0.351366	2.42464	0.0153237	0.279027
RP11-809N8.5	160.493	1.0123	0.417534	2.42447	0.0153309	0.279027
ANKRD17	7924.97	0.298127	0.123005	2.4237	0.0153632	0.279381
HIST2H4B	729.691	-0.931846	0.384491	-2.42359	0.0153681	0.279381
C15orf48	676.895	-0.987799	0.407675	-2.423	0.0153928	0.279685
VEGFB	3214.98	-0.42734	0.176394	-2.42265	0.0154079	0.279816
CAPN1	30453.1	-0.466504	0.192578	-2.42241	0.015418	0.279855
C7	2437.77	1.26011	0.520396	2.42145	0.0154587	0.280161
CDX1	37.8448	1.15188	0.47569	2.42149	0.0154571	0.280161
SIK3	1747.27	0.288021	0.118936	2.42164	0.0154508	0.280161
AC013268.5	2135.69	-0.461653	0.190693	-2.42092	0.0154811	0.280347
ARPC4-TTLL3	6883.77	0.5019	0.207346	2.42059	0.0154953	0.280347
SPHKAP	5.6499	1.59049	0.657102	2.42047	0.0155007	0.280347
VN1R1	144.801	-0.725444	0.299678	-2.42075	0.0154886	0.280347
EXOSC9	1790.92	0.289738	0.119725	2.42002	0.0155196	0.280401
RP1-102G20.4	48.95	-0.593943	0.245421	-2.4201	0.0155162	0.280401
RP11-557C18.3	69.9868	-0.527382	0.21796	-2.41963	0.0155361	0.280413
STEAP1	410.043	-0.731887	0.302462	-2.41976	0.0155307	0.280413
AC020594.1	8.1898	0.756862	0.312983	2.41822	0.0155967	0.280788
IGKV2-40	6.41751	1.2206	0.504694	2.4185	0.0155848	0.280788
RP1-180M12.1	30.8182	0.490164	0.202694	2.41825	0.0155955	0.280788
TRAJ49	1.293	2.32644	0.961885	2.41863	0.0155791	0.280788
ZNF623	876.265	-0.381531	0.15773	-2.41889	0.0155679	0.280788
RP11-44F21.2	42.9915	0.868429	0.359159	2.41795	0.0156081	0.280851
RP11-10A14.5	45.1922	-0.896374	0.370788	-2.41748	0.0156284	0.281072
NSD1	3797.73	0.229045	0.0947824	2.41653	0.0156692	0.281662
FKBP9L	776.596	-0.453928	0.187894	-2.41588	0.0156974	0.282025
RP11-877E17.2	303.926	0.847043	0.3507	2.41529	0.0157225	0.282333
C12orf5	166.66	0.522894	0.21661	2.41398	0.0157793	0.282921
CTC-327F10.1	1.59873	-3.43764	1.42405	-2.414	0.0157785	0.282921
DLX6	31.3112	1.79342	0.742894	2.4141	0.0157743	0.282921
RP11-321F8.4	11.6513	-0.885104	0.366696	-2.41372	0.0157904	0.282976
AC007879.7	30.9418	-0.837622	0.347111	-2.41313	0.0158163	0.283296
AOX1	220.366	1.05751	0.438281	2.41285	0.0158283	0.283368
FCGR2B	500.391	0.962636	0.399098	2.41203	0.0158641	0.283577
TRGV5P	7.64911	1.23826	0.513347	2.41213	0.0158595	0.283577
ZNF174	203.816	-0.28402	0.117738	-2.41231	0.0158519	0.283577
FGL2	355.716	0.580499	0.24071	2.41161	0.0158824	0.283749
RP11-452H21.4	17.3914	0.926046	0.384022	2.41144	0.0158898	0.283749
SMYD1	3.7632	-2.28125	0.946215	-2.41092	0.0159124	0.284008
AC009237.11	36.0659	-0.787252	0.326601	-2.41044	0.0159334	0.284095
SLC5A1	1130.96	-0.910861	0.377876	-2.41047	0.0159318	0.284095
AF064858.11	10.0335	1.41968	0.589691	2.40751	0.0160619	0.285816
C3orf65	464.61	-0.69851	0.290144	-2.40746	0.0160639	0.285816
DHH	71.576	0.854822	0.355025	2.40778	0.0160498	0.285816
GBA2	10878.3	0.510702	0.212148	2.4073	0.0160711	0.285816
GOLGA6L2	9.09822	-1.6571	0.688625	-2.40639	0.0161108	0.285816
HIST1H2BE	28.1373	-0.878071	0.364828	-2.4068	0.0160928	0.285816
NCRNA00158	4.30414	1.86813	0.776086	2.40712	0.0160788	0.285816
RP11-210M15.1	27.2147	1.16867	0.485633	2.40649	0.0161068	0.285816
RP11-777B9.5	35.2001	0.966853	0.401782	2.40641	0.0161102	0.285816
RP5-1160K1.8	1.66263	1.50025	0.623242	2.40717	0.0160766	0.285816
CHRM4	18.0396	1.05249	0.437553	2.4054	0.016155	0.286074
CMC1	798.131	0.271315	0.112797	2.40533	0.0161578	0.286074
FANCD2	822.717	0.469072	0.194991	2.4056	0.0161458	0.286074
NCDN	1847.64	0.328404	0.136525	2.40545	0.0161526	0.286074
AC127496.1	170.345	-0.734141	0.30527	-2.40489	0.0161771	0.286138
RP11-17M16.1	6.77336	1.11109	0.462047	2.40472	0.0161848	0.286138
RP4-800F24.1	18.3476	-0.631198	0.262485	-2.4047	0.0161858	0.286138
AL365277.1	4.91129	-1.09554	0.455716	-2.40399	0.0162173	0.28625
RP11-129B9.2	36.3838	-0.789408	0.328397	-2.40382	0.0162245	0.28625
SCARNA24	13.3213	-0.684461	0.284709	-2.40407	0.0162136	0.28625
[truncated: 42,512 more rows]

## Sheet: TIDE Score
Patient	No benefits	Responder	TIDE	IFNG	MSI Expr Sig	Merck18	CD274	CD8	CTL.flag	Dysfunction	Exclusion	MDSC	CAF	TAM M2
TCGA-YY-A8LH-01	FALSE	TRUE	-0.88	-0.51	0.55	-0.37	-0.17	-0.43	FALSE	-0.01	-0.88	0.1	-0.22	-0.01
TCGA-YH-A8SY-01	FALSE	FALSE	2.52	-0.08	0.22	-0.16	0.48	-1.19	FALSE	-0.04	2.52	0.14	0.26	-0.04
TCGA-YB-A89D-01	FALSE	FALSE	0.63	0.15	0.43	0.16	0.88	-0.37	FALSE	1.22	0.63	-0.09	0.23	-0.04
TCGA-XN-A8T5-01	FALSE	FALSE	1.77	-0.03	0.27	0.65	0.33	1.42	TRUE	1.77	0.06	-0.08	0.1	-0.02
TCGA-XN-A8T3-01	FALSE	FALSE	0.3	0.62	0.12	0.38	0.94	0.68	TRUE	0.3	1.35	0.07	0.12	0.01
TCGA-XD-AAUL-01	FALSE	FALSE	0.44	-0.2	0.26	-0.18	-0.11	-0.73	FALSE	0.83	0.44	-0.05	0.15	-0.03
TCGA-XD-AAUH-01	FALSE	FALSE	1.49	-0.15	0.31	0.41	0.48	1.12	TRUE	1.49	-0.9	-0.16	0.04	0
TCGA-US-A77J-01	FALSE	FALSE	2.35	0.48	0.47	1.02	0.01	1.24	TRUE	2.35	-0.83	-0.11	-0.01	0.01
TCGA-US-A77G-01	FALSE	TRUE	-1.72	-0.55	0.75	-0.7	-1.21	-1.11	FALSE	-0.17	-1.72	0	-0.24	-0.01
TCGA-US-A77E-01	FALSE	FALSE	0.65	-0.47	0.59	-0.66	-0.31	-0.89	FALSE	0.15	0.65	0.01	0.13	-0.06
TCGA-US-A779-01	FALSE	TRUE	-0.54	-1.24	0.73	-1.2	-1.9	-1.23	FALSE	0.29	-0.54	0.04	-0.18	0.07
TCGA-US-A776-01	FALSE	TRUE	-0.33	-1.4	0.91	-0.92	0.54	-1.32	FALSE	-1.12	-0.33	0.1	-0.18	0.03
TCGA-US-A774-01	FALSE	FALSE	1.32	0.7	0.5	0.61	0.4	0.61	TRUE	1.32	-0.05	-0.13	0.13	0
TCGA-S4-A8RP-01	FALSE	TRUE	-0.79	0.73	0.2	0.15	-0.15	0.17	FALSE	0.93	-0.79	-0.09	-0.02	0.01
TCGA-S4-A8RO-01	FALSE	TRUE	-0.14	0.05	0.84	-0.3	0.3	-0.4	FALSE	-1.18	-0.14	0.08	-0.13	0.03
TCGA-S4-A8RM-01	FALSE	TRUE	-1.56	-0.38	0.46	-0.29	-0.47	0.4	FALSE	-0.52	-1.56	-0.07	-0.15	0
TCGA-RL-AAAS-01	FALSE	FALSE	1.09	0.71	0.65	0.95	-0.68	1.61	TRUE	1.09	0.66	-0.06	0.1	0.06
TCGA-RB-AA9M-01	FALSE	FALSE	0.54	-0.27	0.2	-0.19	-0.03	0.14	FALSE	-0.43	0.54	0.03	0.01	0.04
TCGA-RB-A7B8-01	FALSE	FALSE	0.4	-0.05	0.37	0.06	-0.09	0.31	TRUE	0.4	0.95	-0.03	0.14	0.03
TCGA-Q3-A5QY-01	FALSE	FALSE	2.13	0.51	0.26	1.09	0.67	1.64	TRUE	2.13	-2.27	-0.18	-0.12	-0.03
TCGA-M8-A5N4-01	FALSE	TRUE	-0.63	0.92	0.37	0.38	0.13	-0.41	FALSE	0.68	-0.63	-0.02	0.06	-0.13
TCGA-LB-A9Q5-01	FALSE	TRUE	-0.84	0.16	0.81	0.17	0.36	0.26	FALSE	0.41	-0.84	-0.13	0	0.01
TCGA-LB-A7SX-01	FALSE	TRUE	-0.27	-0.46	0.16	-0.44	-1.61	0.25	FALSE	-0.2	-0.27	0.08	-0.14	0.03
TCGA-L1-A7W4-01	FALSE	FALSE	1.33	-0.66	0.67	-0.86	0.18	-1.31	FALSE	-1.64	1.33	0.17	0.02	0
TCGA-IB-AAUW-01	FALSE	FALSE	0.66	0.35	0.61	0.13	0	0.94	TRUE	0.66	-1.43	-0.18	-0.02	0
TCGA-IB-AAUV-01	FALSE	FALSE	0.8	0.04	0.25	0.42	-0.29	1.41	TRUE	0.8	0.86	-0.17	0.29	0.01
TCGA-IB-AAUU-01	FALSE	TRUE	-1.31	-0.11	0.22	-0.06	0.23	-0.37	FALSE	0.37	-1.31	-0.06	-0.08	-0.04
TCGA-IB-AAUT-01	FALSE	FALSE	1.52	0.7	0.33	0.82	0.62	1.33	TRUE	1.52	-1.7	-0.24	0.06	-0.06
TCGA-IB-AAUS-01	FALSE	FALSE	1.6	0.53	0.29	0.86	0.4	1.29	TRUE	1.6	-1.07	-0.25	0.19	-0.09
TCGA-IB-AAUR-01	FALSE	FALSE	2.4	0.32	0.09	1.01	0.67	1.71	TRUE	2.4	-1.8	-0.17	-0.05	-0.03
TCGA-IB-AAUQ-01	FALSE	FALSE	1.5	-0.18	0.26	-0.16	0.71	-0.58	FALSE	0.44	1.5	0.08	0.15	-0.02
TCGA-IB-AAUP-01	FALSE	FALSE	1.81	0.41	0.06	0.77	0.29	1.08	TRUE	1.81	-1.41	-0.14	-0.05	-0.01
TCGA-IB-AAUO-01	FALSE	TRUE	-0.26	0.67	0.46	0.54	0.85	-0.16	FALSE	0.51	-0.26	0.11	-0.08	-0.07
TCGA-IB-AAUN-01	FALSE	FALSE	0.41	1.04	0.47	0.54	0.71	0.09	FALSE	-0.26	0.41	0.13	-0.02	-0.05
TCGA-IB-AAUM-01	FALSE	TRUE	-1.04	-0.27	0.64	-0.04	0.23	0.59	FALSE	0.21	-1.04	-0.12	-0.08	0.06
TCGA-IB-A7M4-01	FALSE	TRUE	-0.64	0.75	0.79	0.6	-0.22	1	TRUE	-0.64	-0.17	0.14	-0.16	0
TCGA-IB-A7LX-01	FALSE	FALSE	0.41	0.02	0.09	-0.13	1.31	-0.2	FALSE	-0.7	0.41	0.14	-0.05	-0.04
TCGA-IB-A6UG-01	FALSE	TRUE	-0.16	-0.26	0.17	-0.13	-0.09	0.02	FALSE	0.16	-0.16	0.08	-0.13	0.02
TCGA-IB-A6UF-01	FALSE	FALSE	0.84	-0.38	0.26	-0.68	0.21	-1	FALSE	-1.2	0.84	0.13	0.02	-0.04
TCGA-IB-A5ST-01	FALSE	FALSE	1.19	0.16	0.17	0.57	-0.54	0.79	TRUE	1.19	-0.93	-0.13	0.01	-0.01
TCGA-IB-A5SS-01	FALSE	FALSE	1.78	0.29	0.55	0.09	1.41	0.2	FALSE	0.17	1.78	0.08	0.19	-0.03
TCGA-IB-A5SQ-01	FALSE	FALSE	1.47	0.18	0.53	0.26	0.2	0.3	FALSE	0.76	1.47	0	0.2	0.01
TCGA-IB-A5SP-01	FALSE	TRUE	-1.28	-0.24	0.87	-0.32	-0.22	-0.81	FALSE	0.39	-1.28	0	-0.19	0.01
TCGA-IB-A5SO-01	FALSE	TRUE	-0.35	0.33	0.36	0.52	0.18	0.79	FALSE	2.1	-0.35	-0.12	0.14	-0.08
TCGA-IB-8127-01	FALSE	TRUE	-0.67	0.57	0.22	0.4	1.24	0.87	FALSE	-0.26	-0.67	-0.06	0.02	-0.05
TCGA-IB-8126-01	FALSE	TRUE	-0.02	0.45	0.74	0.65	0.71	1.46	TRUE	-0.02	-1.29	-0.16	0.01	-0.03
TCGA-IB-7897-01	FALSE	FALSE	0.08	0.66	0.3	0.49	0.98	1.37	TRUE	0.08	-0.73	-0.14	0.06	-0.02
TCGA-IB-7893-01	FALSE	FALSE	2.2	0.46	0.68	0.03	1.84	-0.18	FALSE	-1.78	2.2	0.07	0.24	0
TCGA-IB-7891-01	FALSE	TRUE	-0.27	1.32	0.33	0.94	1.24	0.98	TRUE	-0.27	-0.72	-0.15	0.08	-0.03
TCGA-IB-7890-01	FALSE	FALSE	1.72	-0.33	0.32	-0.26	0.41	-1.32	FALSE	-0.83	1.72	0	0.24	0.01
TCGA-IB-7889-01	FALSE	TRUE	-0.09	0.37	0.76	0.55	-0.06	1	TRUE	-0.09	-0.62	-0.06	-0.06	0.04
TCGA-IB-7888-01	FALSE	FALSE	0.12	0.27	0.53	0.66	0.73	0.78	TRUE	0.12	-0.24	-0.13	0.1	0
TCGA-IB-7887-01	FALSE	TRUE	-0.96	0.29	0.58	0.42	-0.42	0.75	TRUE	-0.96	0.94	0.03	0.09	0.01
TCGA-IB-7886-01	FALSE	TRUE	-0.83	1.37	0.56	0.75	1.41	0.34	TRUE	-0.83	-0.05	0.01	0.03	-0.05
TCGA-IB-7885-01	FALSE	FALSE	0.29	0.27	0.78	0.57	0.43	0.51	TRUE	0.29	0.49	-0.04	0.14	-0.02
TCGA-IB-7654-01	FALSE	TRUE	-0.04	0.22	0.48	-0.12	-0.73	-0.32	FALSE	-0.33	-0.04	-0.08	0.09	-0.01
TCGA-IB-7652-01	FALSE	TRUE	-1.14	-0.01	0.68	0.02	0.6	-0.74	FALSE	-0.32	-1.14	-0.18	0.04	-0.03
TCGA-IB-7651-01	FALSE	TRUE	-0.39	1.89	0.97	1.4	1.43	1.24	TRUE	-0.39	-0.85	-0.09	0.04	-0.07
TCGA-IB-7649-01	FALSE	TRUE	-0.23	0.46	0.48	0.49	0.3	0.95	TRUE	-0.23	-0.75	-0.15	0.05	0
TCGA-IB-7646-01	FALSE	FALSE	0.46	1.9	0.62	0.93	2.5	0.02	FALSE	-1.33	0.46	0.06	0.1	-0.1
TCGA-IB-7645-01	FALSE	FALSE	0.1	0.54	0.18	0.7	0.95	1.47	TRUE	0.1	-0.93	-0.19	0.11	-0.05
TCGA-IB-7644-01	FALSE	FALSE	0.23	-0.01	0.94	-0.11	-0.05	0.06	FALSE	-1.15	0.23	0.01	-0.01	0.03
TCGA-HZ-A8P1-01	FALSE	TRUE	-0.56	-0.65	0.63	-0.69	-1.18	-0.86	FALSE	-1.54	-0.56	0.04	-0.18	0.06
TCGA-HZ-A8P0-01	FALSE	FALSE	0.16	-1	0.74	-0.57	-1.23	-0.51	FALSE	-0.22	0.16	0	0	0.03
TCGA-HZ-A77Q-01	FALSE	FALSE	1.27	0.2	0.3	0.62	0.88	1	TRUE	1.27	0.17	-0.11	0.25	-0.11
TCGA-HZ-A77P-01	FALSE	FALSE	0.56	-0.04	0.78	0.09	-0.81	0.42	TRUE	0.56	0.87	-0.07	0.14	0.05
TCGA-HZ-A77O-01	FALSE	FALSE	1.04	0.53	0.6	0.29	0.36	-0.48	FALSE	-0.64	1.04	0.15	-0.06	0.05
TCGA-HV-AA8X-01	FALSE	FALSE	0.04	0.04	0.66	-0.41	-1.4	-1.52	FALSE	-0.85	0.04	0.07	-0.09	0.02
TCGA-HV-AA8V-01	FALSE	FALSE	1.55	-0.28	0.27	-0.11	0.22	-0.25	FALSE	1.39	1.55	-0.06	0.3	-0.02
TCGA-HV-A7OP-01	FALSE	FALSE	0.08	-1.2	0.46	-1.2	-7.1	-1.02	FALSE	-0.53	0.08	0.1	-0.17	0.09
TCGA-HV-A7OL-01	FALSE	FALSE	1.16	0.75	0.88	0.97	1.18	0.5	TRUE	1.16	-0.59	0.05	-0.11	-0.02
TCGA-HV-A5A6-01	FALSE	FALSE	1.13	-0.28	0.06	-0.6	-0.32	-0.07	FALSE	-1.16	1.13	0.15	0.02	-0.01
TCGA-HV-A5A5-01	FALSE	TRUE	-1.18	0.4	0.39	0.36	0.51	-0.44	FALSE	1.24	-1.18	-0.14	0	-0.03
TCGA-HV-A5A4-01	FALSE	FALSE	0.03	0.35	0.52	-0.02	-0.14	-0.37	FALSE	0.72	0.03	-0.01	0.02	-0.01
TCGA-HV-A5A3-01	FALSE	TRUE	-0.11	-0.76	0.06	-0.86	-0.9	-1.35	FALSE	0.06	-0.11	0.05	-0.02	-0.04
TCGA-H8-A6C1-01	FALSE	TRUE	-0.64	-0.01	0.19	0	-0.08	-0.22	FALSE	-0.07	-0.64	-0.01	-0.09	0.02
TCGA-H6-A45N-01	FALSE	FALSE	1.96	0.34	0.17	0.38	-0.05	0.73	TRUE	1.96	-0.9	-0.15	0.05	-0.02
TCGA-H6-8124-01	FALSE	FALSE	2.26	-0.97	0.28	-1.01	1.18	-0.06	FALSE	-1.25	2.26	0.18	0.13	0.01
TCGA-FB-AAQ6-01	FALSE	FALSE	0.39	-0.19	0.5	-0.43	-1.34	-1.37	FALSE	-1.08	0.39	0.13	-0.12	0.05
TCGA-FB-AAQ3-01	FALSE	FALSE	0.54	0.5	0.97	0.1	-0.49	0.22	FALSE	-1.49	0.54	0.06	-0.02	0.03
TCGA-FB-AAQ2-01	FALSE	FALSE	1.04	-0.73	0.85	-0.61	-0.08	-0.45	FALSE	-1.43	1.04	0.19	-0.12	0.08
TCGA-FB-AAQ1-01	FALSE	FALSE	0.03	-0.42	0.41	-0.28	-1.02	-0.36	FALSE	-0.53	0.03	0.09	-0.09	0.01
TCGA-FB-AAQ0-01	FALSE	FALSE	0.31	-0.97	0.7	-0.99	-0.75	-1.99	FALSE	-0.7	0.31	0.15	-0.08	-0.03
TCGA-FB-AAPZ-01	FALSE	FALSE	0.23	0.05	0.27	0.11	-0.1	0.58	TRUE	0.23	-0.96	-0.01	-0.04	-0.08
TCGA-FB-AAPU-01	FALSE	TRUE	-0.58	-1.1	0.85	-0.81	-0.82	-0.7	FALSE	-1.13	-0.58	0.08	-0.17	0
TCGA-FB-AAPS-01	FALSE	FALSE	1.49	0.39	0.25	0.5	-0.41	0.87	TRUE	1.49	1.32	-0.07	0.28	-0.02
TCGA-FB-AAPQ-01	FALSE	TRUE	-0.54	-0.46	0.81	-0.47	-0.63	-1.23	FALSE	-1	-0.54	0.02	-0.01	-0.09
TCGA-FB-AAPP-01	FALSE	TRUE	-0.4	-2.04	0.97	-1.73	0.11	-2.97	FALSE	-1.32	-0.4	0.1	-0.2	0.05
TCGA-FB-A5VM-01	FALSE	FALSE	0.67	0.27	0.32	0.64	0.44	1	TRUE	0.67	0.84	0.13	0	-0.01
TCGA-FB-A4P6-01	FALSE	TRUE	-1.54	-0.08	0.3	0.23	0.3	1.02	FALSE	1.08	-1.54	-0.18	-0.02	-0.01
TCGA-FB-A4P5-01	FALSE	FALSE	2.39	0.73	0.56	1.19	0.54	1.99	TRUE	2.39	-1.3	-0.15	-0.01	-0.03
TCGA-F2-A8YN-01	FALSE	FALSE	0.66	-0.67	0.67	-0.53	-0.61	-0.88	FALSE	-0.82	0.66	0.03	0.04	0.03
TCGA-F2-A7TX-01	FALSE	TRUE	-0.29	2.01	0.87	1.52	1.67	1.4	TRUE	-0.29	-1	0.05	-0.13	-0.07
TCGA-F2-A44H-01	FALSE	FALSE	0.68	-0.08	0.31	0.04	0.69	-0.58	FALSE	0.15	0.68	-0.11	0.2	0.01
TCGA-F2-A44G-01	FALSE	FALSE	0.11	0.31	0.86	-0.25	0.21	-0.8	FALSE	-0.85	0.11	0.06	0.01	-0.06
TCGA-F2-7276-01	FALSE	TRUE	-0.72	0.67	0.41	0.59	0.54	0.91	FALSE	0.01	-0.72	-0.18	0.12	-0.05
TCGA-F2-7273-01	FALSE	FALSE	0.15	0.7	0.41	0.76	0.63	1.2	TRUE	0.15	-0.86	-0.21	0.14	-0.05
TCGA-F2-6880-01	FALSE	TRUE	-0.46	-1.01	0.94	-1	-0.07	-0.3	FALSE	-0.59	-0.46	-0.06	-0.07	0.06
TCGA-F2-6879-01	FALSE	FALSE	0.45	0.53	0.61	-0.17	0.06	-0.65	FALSE	-1.17	0.45	0.06	0.02	-0.01
TCGA-3E-AAAY-01	FALSE	FALSE	1.34	0.45	0.45	0.45	0.24	0.66	TRUE	1.34	-1.35	-0.12	-0.04	-0.02
TCGA-3A-A9J0-01	FALSE	FALSE	0.68	-0.53	0.33	-0.25	-1.27	-0.17	FALSE	-0.25	0.68	0.05	0.03	0.02
TCGA-3A-A9IZ-01	FALSE	FALSE	0.96	-0.23	0.79	-0.58	-0.06	-1.25	FALSE	-1.26	0.96	0.18	0.02	-0.08
TCGA-3A-A9IX-01	FALSE	TRUE	-0.79	0.2	0.21	0.48	0.4	1.07	FALSE	0.75	-0.79	-0.18	0.07	0
TCGA-3A-A9IV-01	FALSE	FALSE	0.54	-1.36	0.91	-1.44	-0.85	-2.57	FALSE	-0.56	0.54	0.01	0.02	0.04
TCGA-3A-A9IU-01	FALSE	FALSE	0.16	-0.18	0.39	-0.31	-0.12	-0.74	FALSE	-0.28	0.16	0.05	0.04	-0.07
TCGA-3A-A9IS-01	FALSE	TRUE	-0.37	-1.65	0.92	-2.1	-0.95	-2.09	FALSE	-0.74	-0.37	0.01	-0.12	0.06
TCGA-3A-A9IR-01	FALSE	TRUE	-0.79	-0.91	0.89	-1.35	-1.71	-0.92	FALSE	-0.25	-0.79	-0.05	-0.12	0.06
TCGA-3A-A9IO-01	FALSE	TRUE	-0.38	-1.96	0.81	-1.69	-0.84	-1.27	FALSE	-0.64	-0.38	-0.04	-0.1	0.09
TCGA-3A-A9IN-01	FALSE	FALSE	0.13	-0.9	0.45	-0.62	-0.69	-0.48	FALSE	1.06	0.13	-0.03	0.02	0.03
TCGA-3A-A9IL-01	FALSE	TRUE	-0.27	-0.94	0.22	-0.96	-0.42	-1.28	FALSE	0.81	-0.27	-0.03	-0.05	0.05
TCGA-3A-A9IJ-01	FALSE	FALSE	0.55	-1.79	0.95	-1.69	0.12	-1.25	FALSE	-0.23	0.55	0.05	-0.05	0.08
TCGA-3A-A9IH-01	FALSE	FALSE	0.19	0.11	0.79	-0.12	0.21	-0.81	FALSE	0.04	0.19	0.09	-0.04	-0.02
TCGA-3A-A9IC-01	FALSE	FALSE	2.09	-0.21	0.3	-0.13	-0.02	-0.7	FALSE	0.45	2.09	0.1	0.21	-0.02
TCGA-3A-A9IB-01	FALSE	FALSE	1.79	0.03	0.31	0	1.17	-0.62	FALSE	-0.32	1.79	0.09	0.17	-0.02
TCGA-3A-A9I9-01	FALSE	TRUE	-0.96	-0.21	0.58	-0.05	-0.52	0.26	FALSE	1.1	-0.96	-0.08	-0.07	0.02
TCGA-3A-A9I7-01	FALSE	TRUE	-0.12	0.35	0.78	0.49	0.15	0.72	FALSE	1.27	-0.12	-0.07	0.06	-0.01
TCGA-3A-A9I5-01	FALSE	FALSE	1.11	-0.75	0.39	-0.58	-1.31	-1	FALSE	-0.71	1.11	0.11	-0.03	0.08
TCGA-2L-AAQL-01	FALSE	FALSE	1.09	0.17	0.3	0.1	-1.39	0.18	TRUE	1.09	0.06	-0.01	-0.01	0.03
TCGA-2L-AAQJ-01	FALSE	TRUE	-0.84	0.13	0.45	0.06	-0.83	-0.01	FALSE	0.08	-0.84	-0.02	-0.07	-0.03
TCGA-2L-AAQE-01	FALSE	FALSE	0.39	-0.35	0.61	-0.03	-0.71	0.54	FALSE	0.52	0.39	0.08	-0.04	0.01
TCGA-2L-AAQA-01	FALSE	FALSE	0.33	-0.47	0.35	-0.76	-0.54	-0.96	FALSE	-0.88	0.33	0.11	-0.06	0
TCGA-2J-AABV-01	FALSE	TRUE	0	-0.88	0.94	-0.24	-0.98	0.6	TRUE	0	0.42	0.06	-0.08	0.08
TCGA-2J-AABU-01	FALSE	FALSE	0.06	-0.27	0.53	0.07	0.81	0.43	TRUE	0.06	1.6	0.14	0.09	0
TCGA-2J-AABT-01	FALSE	FALSE	0.05	0.12	0.7	0.21	-0.66	0.23	FALSE	0.89	0.05	-0.11	0.11	0
TCGA-2J-AABR-01	FALSE	FALSE	1.24	0.59	0.38	0.67	0.03	1.26	TRUE	1.24	-1.28	-0.14	0.03	-0.08
TCGA-2J-AABP-01	FALSE	TRUE	-0.03	1.3	0.21	1.4	1.51	1.23	TRUE	-0.03	1.09	0.06	0.1	-0.01
TCGA-2J-AABO-01	FALSE	FALSE	1.94	-0.22	0.1	-0.29	-1.1	0.19	FALSE	0.11	1.94	0.06	0.14	0.07
TCGA-2J-AABK-01	FALSE	TRUE	-1.41	-0.06	0.62	-0.32	0.04	-0.02	FALSE	-0.82	-1.41	0.04	-0.25	0.02
TCGA-2J-AABI-01	FALSE	FALSE	0.54	-0.32	0.24	0.04	-0.45	-0.79	FALSE	0.5	0.54	0.12	-0.01	-0.03
TCGA-2J-AABH-01	FALSE	TRUE	-0.69	-0.31	0.21	-0.46	-0.97	-0.92	FALSE	0.24	-0.69	-0.03	-0.06	-0.01
TCGA-2J-AABF-01	FALSE	TRUE	-2.47	0.97	0.07	0.55	0.53	0.63	FALSE	1.1	-2.47	-0.16	-0.11	-0.08
TCGA-2J-AABE-01	FALSE	FALSE	0.19	-0.48	0.17	-0.5	-0.3	-1.06	FALSE	0.81	0.19	-0.06	0.08	0.01
TCGA-2J-AABA-01	FALSE	FALSE	0.96	-0.76	0.49	-0.3	-0.79	0.22	FALSE	0.12	0.96	0.01	0.1	0.04
TCGA-2J-AAB9-01	FALSE	FALSE	0.93	-0.18	0.32	0.05	-0.26	0.55	FALSE	0.66	0.93	0	0.1	0.03
TCGA-2J-AAB8-01	FALSE	FALSE	1.49	-0.05	0.19	-0.13	-0.16	-0.23	FALSE	-0.9	1.49	0.08	0.11	0.02
TCGA-2J-AAB6-01	FALSE	FALSE	1.65	0.32	0.32	-0.22	2.4	-1.15	FALSE	-0.54	1.65	0.18	0.11	-0.06
TCGA-2J-AAB4-01	FALSE	TRUE	-1.31	0.74	0.5	0.42	0.74	0.5	FALSE	0.7	-1.31	-0.03	-0.05	-0.1
TCGA-2J-AAB1-01	FALSE	FALSE	1.27	1.07	0.89	0.6	0.45	0.48	TRUE	1.27	-1.27	-0.05	-0.08	-0.05
T_11_06_A104a	FALSE	FALSE	0.66	-0.59	0.02	-0.56	0.93	0.12	FALSE	0.24	0.66	0.02	0.13	-0.05
T_11_06_A011a	FALSE	FALSE	2.46	1.87	0.47	1.7	1.92	1.69	TRUE	2.46	-1.59	-0.1	-0.03	-0.09
T_11_05_A018b	FALSE	FALSE	0.39	0.48	0.57	0.42	-0.09	0.17	TRUE	0.39	0.17	-0.04	0.06	0.01
T_11_04_A026b	FALSE	FALSE	0.87	1.77	0.95	1.57	1.97	1.96	TRUE	0.87	-0.92	-0.06	-0.01	-0.06
T_11_03_A138a	FALSE	FALSE	1.18	0.51	0.31	0.37	1.39	0.01	FALSE	-0.62	1.18	0.12	0.07	-0.02
T_11_03_A060a	FALSE	FALSE	0.79	-0.09	0.38	-0.39	-0.4	-0.59	FALSE	-0.65	0.79	-0.01	0.09	0.03
T_11_02_A148a	FALSE	FALSE	0.36	0.31	0.91	0.3	-0.02	-0.01	FALSE	-0.32	0.36	0.06	0.01	-0.02
T_10_12_A057a	FALSE	FALSE	0.01	-0.05	1	-0.33	-1.86	-0.11	FALSE	-0.49	0.01	0.06	-0.09	0.02
T_10_12_A046a	FALSE	FALSE	1.45	0.28	0.79	-0.11	-0.24	-0.81	FALSE	-0.54	1.45	-0.08	0.25	0.03
T_10_11_A130b	FALSE	TRUE	-0.26	0.27	0.43	-0.02	-0.27	-0.57	FALSE	1.29	-0.26	-0.11	0.08	-0.01
T_10_11_A128a	FALSE	TRUE	-0.15	-0.24	0.72	-0.14	-0.32	-0.86	FALSE	1.95	-0.15	-0.08	0.05	0.01
T_10_11_A100a	FALSE	FALSE	0.57	-1.29	0.06	-0.95	-1.47	-1.4	FALSE	0.76	0.57	-0.02	0.07	0.04
T_10_11_A059a	FALSE	TRUE	-0.53	0.47	0.13	0.76	-0.39	1.35	TRUE	-0.53	-0.21	-0.09	0.06	0
T_08_06_A060a	FALSE	TRUE	-1.78	0.41	0.21	0.91	0.5	1.64	FALSE	1.73	-1.78	-0.14	-0.11	0
T_08_05_A123a	FALSE	FALSE	2.41	0.95	0.45	0.99	1.67	0.98	TRUE	2.41	-1.26	-0.13	0.07	-0.12
T_08_03_A203a	FALSE	FALSE	0.78	-0.05	0.24	-0.14	0.51	-1.39	FALSE	-0.17	0.78	0.07	0.04	0
T_08_02_A333a	FALSE	TRUE	-0.61	0.08	0.68	0.17	-0.69	-0.2	FALSE	-0.57	-0.61	-0.03	-0.04	-0.01
T_08_01_A194a	FALSE	TRUE	-0.85	-0.95	0.01	-0.64	0.57	0.22	FALSE	0.8	-0.85	-0.03	-0.04	-0.05
T_07_11_A090a	FALSE	FALSE	0.39	0.91	0.67	0.79	0.2	1.43	TRUE	0.39	-1.5	-0.14	-0.11	0.04
T_07_10_A314a	FALSE	FALSE	1.61	-0.43	0.36	-0.61	-0.72	-1.21	FALSE	0.34	1.61	0.07	0.24	-0.09
T_07_10_A215a	FALSE	FALSE	0.44	0.05	0.84	0	-0.17	-0.06	FALSE	-0.32	0.44	-0.02	0.06	0.02
T_07_09_A064a	FALSE	TRUE	-1.67	0.79	0.1	0.47	0.54	-0.33	FALSE	0.41	-1.67	-0.13	-0.04	-0.07
T_07_08_A346a	FALSE	FALSE	0.4	-0.15	0.81	-0.3	2.39	-2.92	FALSE	-1.79	0.4	0.09	-0.02	-0.02
T_07_06_A104a	FALSE	FALSE	1.86	0.14	0.87	0.31	0.05	0.27	FALSE	-0.37	1.86	-0.01	0.25	0.02
T_07_03_A187a	FALSE	TRUE	-0.46	-0.17	0.3	-0.17	0.97	-0.03	FALSE	0.61	-0.46	-0.07	0.02	-0.02
T_07_02_A216a	FALSE	TRUE	-0.1	-0.58	0.97	-0.3	-0.26	0.29	FALSE	-0.86	-0.1	0.05	-0.12	0.05
T_07_02_A181a	FALSE	TRUE	-0.27	-1.74	0.91	-2.34	-1.8	-1.59	FALSE	-1.75	-0.27	0.07	-0.14	0.03
T_07_02_A073a	FALSE	TRUE	-0.25	0.49	0.65	0.55	-1.14	1.57	TRUE	-0.25	0.1	-0.07	0.02	0.07
T_06_11_A455b	FALSE	TRUE	-0.1	0.21	0.07	-0.29	-1.14	-0.09	FALSE	-0.64	-0.1	-0.01	-0.04	0.03
T_06_11_A299b	FALSE	TRUE	-0.05	-0.31	0.97	-0.1	-0.72	0.32	FALSE	-0.92	-0.05	0.09	-0.15	0.05
T_06_11_A168a	FALSE	TRUE	-0.52	0.2	0.17	-0.11	0.03	0.29	FALSE	0.14	-0.52	-0.05	-0.02	0
T_06_06_A349a	FALSE	FALSE	1.35	0.35	0.89	0.01	0.19	-0.71	FALSE	-0.86	1.35	0.06	0.11	0.01
T_06_04_A296a	FALSE	FALSE	2.08	-0.45	0.52	-0.19	0.57	-0.97	FALSE	0.94	2.08	0	0.33	-0.04
T_06_02_A026a	FALSE	FALSE	1.37	-0.84	0.21	-0.68	-1.19	-0.65	FALSE	0.35	1.37	0.03	0.13	0.03
T_05_08_A230b	FALSE	TRUE	-0.46	-0.99	0.24	-0.76	0.52	-0.01	FALSE	0.04	-0.46	0.05	-0.15	0.03
T_05_06_A121b	FALSE	TRUE	-0.84	0.05	0	-0.19	-0.52	-0.49	FALSE	0.34	-0.84	0.02	-0.12	-0.01
T_05_03_A215c	FALSE	FALSE	0.1	-0.42	0.27	0.13	-0.66	0.2	FALSE	1.02	0.1	0.07	-0.05	-0.01
T_05_01_A082b	FALSE	FALSE	0.07	-0.97	0.02	-0.75	0.39	0.2	FALSE	-0.12	0.07	0.07	-0.06	0
T_04_12_A158b	FALSE	TRUE	-0.46	0.56	0.1	0.18	-0.11	0.49	FALSE	-0.29	-0.46	0.02	-0.07	-0.01
T_04_06_A027c	FALSE	TRUE	-0.69	-0.61	0.16	-0.29	0.11	-0.04	FALSE	1.12	-0.69	-0.07	-0.03	0.01
T_04_04_A207b	FALSE	FALSE	0.08	0.07	0.06	0.2	-0.72	-0.02	FALSE	1.21	0.08	0.05	0	-0.04
T_04_02_A274c	FALSE	TRUE	-0.33	-0.42	0.36	-0.24	0.69	-0.38	FALSE	-0.19	-0.33	-0.07	0.09	-0.06
T_03_11_A244a	FALSE	TRUE	-1.43	0.1	1	0.76	-1.23	2.24	TRUE	-1.43	-0.64	0.05	-0.18	0.05
